# Supplementary material for: Crystal structure of 4-(4-meth­oxy­phen­oxy)benzaldehyde
Source: Acta Crystallogr E Crystallogr Commun. 2015 Dec 6;71(Pt 12):o1021. doi: 10.1107/S2056989015022707 (PMC4719957; doi:10.1107/S2056989015022707)
Supplement: Supplementary file 1 [file e-71-o1021-sup1.cif]

##############################################################################
#                                                                            #
# This CIF contains the data in a paper accepted for publication in          #
# Acta Crystallographica Section E. It conforms to the requirements of       #
# Notes for Authors for Acta Crystallographica Section E, and has been       #
# peer reviewed under the auspices of the IUCr Commission on Journals.       #
#                                                                            #
# Full details of the Crystallographic Information File format               #
# are given in the paper "The Crystallographic Information File (CIF):       #
# a New Standard Archive File for Crystallography" by S. R. Hall, F. H.      #
# Allen and I. D. Brown [Acta Cryst. (1991), A47, 655-685].                  #
#                                                                            #
# The current version of the core CIF dictionary is obtainable from          #
# ftp://ftp.iucr.org/pub/cif_core.dic.                                       #
#                                                                            #
# Software is freely available for graphical display of the structure(s)     #
# in this CIF. For information consult the CIF software page                 #
# http://www.iucr.org/resources/cif/software.                                #
#                                                                            #
# This file may be used for bona fide research purposes within the           #
# scientific community so long as proper attribution is given to the journal # 
# article from which it was obtained.                                        #
#                                                                            #
##############################################################################
data_I
_database_code_depnum_ccdc_archive 'CCDC 1439095'
_audit_creation_method     SHELXL-2013
_chemical_name_systematic
;
4-(4-Methoxyphenoxy)benzaldehyde
;
_chemical_name_common     ?
_chemical_formula_moiety     'C14 H12 O3'
_chemical_formula_sum     'C14 H12 O3'
_chemical_formula_iupac     'C14 H12 O3'
_chemical_formula_weight     228.24
_chemical_melting_point_gt     323
_chemical_melting_point_lt     325
_shelx_space_group_comment
;
The symmetry employed for this shelxl refinement is uniquely defined
by the following loop, which should always be used as a source of
symmetry information in preference to the above space-group names.
They are only intended as comments.
;
_space_group_crystal_system     monoclinic
_space_group_name_H-M_alt     'P 21/c'
_space_group_name_Hall     '-P 2ybc'
loop_
    _space_group_symop_operation_xyz
    'x, y, z'
    '-x, y+1/2, -z+1/2'
    '-x, -y, -z'
    'x, -y-1/2, z-1/2'
_cell_length_a     12.1297(7)
_cell_length_b     7.6581(4)
_cell_length_c     12.3577(7)
_cell_angle_alpha     90
_cell_angle_beta     103.769(6)
_cell_angle_gamma     90
_cell_volume     1114.92(11)
_cell_formula_units_Z     4
_cell_measurement_reflns_used     10396
_cell_measurement_theta_min     3.155
_cell_measurement_theta_max     31.009
_cell_measurement_temperature     173(2)
_exptl_crystal_description     block
_exptl_crystal_colour     colourless
_exptl_crystal_size_max     0.560
_exptl_crystal_size_mid     0.400
_exptl_crystal_size_min     0.300
_exptl_crystal_density_diffrn     1.360
_exptl_crystal_density_meas     ?
_exptl_crystal_density_method     'not measured'
_exptl_crystal_F_000     480
_exptl_absorpt_coefficient_mu     0.095
_exptl_absorpt_correction_type     multi-scan
_exptl_absorpt_process_details
;
(CrysAlis RED; Oxford Diffraction, 2008)
;
_shelx_estimated_absorpt_T_min     0.948
_shelx_estimated_absorpt_T_max     0.972
_exptl_absorpt_correction_T_min     0.80837
_exptl_absorpt_correction_T_max     1.00000
_exptl_special_details     ?
_diffrn_ambient_temperature     173(2)
_diffrn_radiation_type     MoK\a
_diffrn_radiation_wavelength     0.71073
_diffrn_radiation_source     'fine-focus sealed tube'
_diffrn_measurement_device_type     'Oxford Diffraction Xcalibur2 CCD'
_diffrn_measurement_method     '\w und \y scan'
_diffrn_detector_area_resol_mean     16.0560
_diffrn_reflns_number     10049
_diffrn_reflns_av_R_equivalents     0.0225
_diffrn_reflns_theta_min     3.173
_diffrn_reflns_theta_max     28.995
_diffrn_reflns_theta_full     25.500
_diffrn_measured_fraction_theta_max     0.997
_diffrn_measured_fraction_theta_full     0.999
_diffrn_reflns_limit_h_min     -16
_diffrn_reflns_limit_h_max     16
_diffrn_reflns_limit_k_min     -10
_diffrn_reflns_limit_k_max     10
_diffrn_reflns_limit_l_min     -16
_diffrn_reflns_limit_l_max     14
_refine_special_details
;
Refinement of F^2^ against ALL reflections.  The weighted
R-factor wR and
 goodness of
fit S are based on F^2^, conventional R-factors R are based
on F, with F set to zero
for negative F^2^. The threshold expression of
 F^2^ >
2sigma(F^2^) is used only for
calculating R-factors(gt) etc. and is
 not relevant
to the choice of reflections for
refinement.  R-factors based
 on F^2^ are statistically
about twice as large as those
based on F, and R-
 factors based on ALL data will be even larger.
;
_reflns_number_total     2967
_reflns_number_gt     2551
_reflns_threshold_expression     'I > 2\s(I)'
_refine_ls_structure_factor_coef     Fsqd
_refine_ls_matrix_type     full
_refine_ls_R_factor_all     0.0466
_refine_ls_R_factor_gt     0.0395
_refine_ls_wR_factor_gt     0.1060
_refine_ls_wR_factor_ref     0.1122
_refine_ls_goodness_of_fit_ref     1.041
_refine_ls_restrained_S_all     1.041
_refine_ls_number_reflns     2967
_refine_ls_number_parameters     155
_refine_ls_number_restraints     0
_refine_ls_hydrogen_treatment     constr
_refine_ls_weighting_scheme     calc
_refine_ls_weighting_details
              'w=1/[\s^2^(Fo^2^)+(0.0604P)^2^+0.2707P] where P=(Fo^2^+2Fc^2^)/3'
_atom_sites_solution_hydrogens     geom
_atom_sites_solution_primary     direct
_atom_sites_solution_secondary     difmap
_refine_ls_shift/su_max     0.000
_refine_ls_shift/su_mean     0.000
_refine_diff_density_max     0.281
_refine_diff_density_min     -0.224
_refine_ls_extinction_method     none
_refine_ls_extinction_coef     .
loop_
    _atom_type_symbol
    _atom_type_description
    _atom_type_scat_dispersion_real
    _atom_type_scat_dispersion_imag
    _atom_type_scat_source
    'C' 'C' 0.0033 0.0016
                         'International Tables Vol C Tables 4.2.6.8 and 6.1.1.4'
    'H' 'H' 0.0000 0.0000
                         'International Tables Vol C Tables 4.2.6.8 and 6.1.1.4'
    'O' 'O' 0.0106 0.0060
                         'International Tables Vol C Tables 4.2.6.8 and 6.1.1.4'
_computing_data_collection
;
CrysAlis PRO (Oxford Diffraction, 2008)
;
_computing_cell_refinement
;
CrysAlis PRO (Oxford Diffraction, 2008)
;
_computing_data_reduction
;
CrysAlis PRO (Oxford Diffraction, 2008)
;
_computing_structure_solution
;
SHELXS2014 (Sheldrick, 2008)
;
_computing_structure_refinement
;
SHELXL2013   (Sheldrick, 2015)
;
_computing_molecular_graphics
;
<i>SHELXP2014</i> (Sheldrick, 2008)
;
_computing_publication_material
;
SHELXL2013 (Sheldrick, 2015) and PLATON (Spek, 2009)
;
loop_
    _atom_site_type_symbol
    _atom_site_label
    _atom_site_fract_x
    _atom_site_fract_y
    _atom_site_fract_z
    _atom_site_U_iso_or_equiv
    _atom_site_adp_type
    _atom_site_calc_flag
    _atom_site_occupancy
    _atom_site_disorder_assembly
    _atom_site_disorder_group
    O O1 1.04659(7) 0.20198(13) 0.46684(7) 0.0345(2) Uani d 1 . .
    C C1 1.03112(9) 0.22947(15) 0.36759(9) 0.0254(2) Uani d 1 . .
    H H1A 1.0880 0.2933 0.3435 0.030 Uiso calc 1 . .
    O O2 0.65559(6) 0.00429(11) 0.03836(6) 0.02476(19) Uani d 1 . .
    C C2 0.93213(9) 0.17254(14) 0.28176(8) 0.0207(2) Uani d 1 . .
    O O3 0.60491(7) 0.07872(11) -0.41611(6) 0.02479(19) Uani d 1 . .
    C C3 0.84285(9) 0.07946(14) 0.30868(8) 0.0207(2) Uani d 1 . .
    H H3A 0.8453 0.0524 0.3842 0.025 Uiso calc 1 . .
    C C4 0.75139(9) 0.02708(14) 0.22570(8) 0.0204(2) Uani d 1 . .
    H H4A 0.6902 -0.0343 0.2440 0.025 Uiso calc 1 . .
    C C5 0.74924(8) 0.06494(13) 0.11433(8) 0.0191(2) Uani d 1 . .
    C C6 0.83733(9) 0.15660(14) 0.08603(8) 0.0225(2) Uani d 1 . .
    H H6A 0.8354 0.1817 0.0103 0.027 Uiso calc 1 . .
    C C7 0.92811(9) 0.21065(14) 0.17041(9) 0.0233(2) Uani d 1 . .
    H H7A 0.9884 0.2745 0.1522 0.028 Uiso calc 1 . .
    C C8 0.65010(9) 0.02527(14) -0.07551(8) 0.0210(2) Uani d 1 . .
    C C9 0.56903(9) 0.13878(14) -0.13564(9) 0.0221(2) Uani d 1 . .
    H H9A 0.5228 0.2056 -0.0990 0.026 Uiso calc 1 . .
    C C10 0.55637(9) 0.15361(14) -0.24972(9) 0.0221(2) Uani d 1 . .
    H H10A 0.5012 0.2310 -0.2916 0.027 Uiso calc 1 . .
    C C11 0.62441(8) 0.05530(13) -0.30341(8) 0.0198(2) Uani d 1 . .
    C C12 0.70607(9) -0.05710(14) -0.24197(9) 0.0228(2) Uani d 1 . .
    H H12A 0.7531 -0.1232 -0.2781 0.027 Uiso calc 1 . .
    C C13 0.71864(9) -0.07229(14) -0.12726(9) 0.0239(2) Uani d 1 . .
    H H13A 0.7739 -0.1491 -0.0849 0.029 Uiso calc 1 . .
    C C14 0.66492(10) -0.03182(16) -0.47516(9) 0.0280(2) Uani d 1 . .
    H H14A 0.7466 -0.0111 -0.4488 0.042 Uiso calc 1 . .
    H H14B 0.6412 -0.0062 -0.5550 0.042 Uiso calc 1 . .
    H H14C 0.6482 -0.1542 -0.4622 0.042 Uiso calc 1 . .
loop_
    _atom_site_aniso_label
    _atom_site_aniso_U_11
    _atom_site_aniso_U_22
    _atom_site_aniso_U_33
    _atom_site_aniso_U_12
    _atom_site_aniso_U_13
    _atom_site_aniso_U_23
    O1 0.0325(4) 0.0469(5) 0.0221(4) -0.0060(4) 0.0023(3) -0.0031(4)
    C1 0.0219(5) 0.0302(6) 0.0241(5) -0.0030(4) 0.0057(4) -0.0041(4)
    O2 0.0225(4) 0.0336(4) 0.0178(4) -0.0075(3) 0.0041(3) 0.0004(3)
    C2 0.0216(5) 0.0215(5) 0.0194(5) 0.0002(4) 0.0058(4) -0.0017(4)
    O3 0.0275(4) 0.0287(4) 0.0177(4) 0.0030(3) 0.0047(3) -0.0011(3)
    C3 0.0238(5) 0.0228(5) 0.0168(4) 0.0009(4) 0.0073(4) 0.0002(4)
    C4 0.0205(5) 0.0217(5) 0.0211(5) -0.0012(4) 0.0088(4) 0.0007(4)
    C5 0.0194(5) 0.0192(5) 0.0187(5) 0.0004(3) 0.0042(4) -0.0005(4)
    C6 0.0256(5) 0.0241(5) 0.0185(5) -0.0027(4) 0.0067(4) 0.0034(4)
    C7 0.0236(5) 0.0254(5) 0.0222(5) -0.0046(4) 0.0079(4) 0.0013(4)
    C8 0.0209(5) 0.0241(5) 0.0175(4) -0.0053(4) 0.0037(4) -0.0010(4)
    C9 0.0195(5) 0.0233(5) 0.0238(5) -0.0010(4) 0.0061(4) -0.0044(4)
    C10 0.0192(5) 0.0229(5) 0.0227(5) 0.0013(4) 0.0020(4) -0.0011(4)
    C11 0.0205(5) 0.0203(5) 0.0183(4) -0.0035(4) 0.0040(4) -0.0016(4)
    C12 0.0228(5) 0.0234(5) 0.0233(5) 0.0023(4) 0.0074(4) -0.0010(4)
    C13 0.0224(5) 0.0249(5) 0.0235(5) 0.0023(4) 0.0036(4) 0.0033(4)
    C14 0.0323(6) 0.0309(6) 0.0232(5) 0.0002(5) 0.0115(4) -0.0027(4)
_geom_special_details
;
 All esds (except the esd in the dihedral angle between two l.s. planes)
 are estimated using the full covariance matrix.  The cell esds are taken
 into account individually in the estimation of esds in distances, angles
 and torsion angles; correlations between esds in cell parameters are only
 used when they are defined by crystal symmetry.  An approximate (isotropic)
 treatment of cell esds is used for estimating esds involving l.s. planes.
;
loop_
    _geom_bond_atom_site_label_1
    _geom_bond_atom_site_label_2
    _geom_bond_site_symmetry_2
    _geom_bond_distance
    _geom_bond_publ_flag
    O1 C1 . 1.2142(14) ?
    C1 C2 . 1.4664(14) ?
    C1 H1A . 0.9500 ?
    O2 C5 . 1.3711(12) ?
    O2 C8 . 1.4021(12) ?
    C2 C7 . 1.3962(14) ?
    C2 C3 . 1.4010(14) ?
    O3 C11 . 1.3678(12) ?
    O3 C14 . 1.4254(13) ?
    C3 C4 . 1.3791(14) ?
    C3 H3A . 0.9500 ?
    C4 C5 . 1.4006(13) ?
    C4 H4A . 0.9500 ?
    C5 C6 . 1.3909(14) ?
    C6 C7 . 1.3873(14) ?
    C6 H6A . 0.9500 ?
    C7 H7A . 0.9500 ?
    C8 C13 . 1.3826(15) ?
    C8 C9 . 1.3881(15) ?
    C9 C10 . 1.3861(14) ?
    C9 H9A . 0.9500 ?
    C10 C11 . 1.3959(14) ?
    C10 H10A . 0.9500 ?
    C11 C12 . 1.3931(14) ?
    C12 C13 . 1.3940(14) ?
    C12 H12A . 0.9500 ?
    C13 H13A . 0.9500 ?
    C14 H14A . 0.9800 ?
    C14 H14B . 0.9800 ?
    C14 H14C . 0.9800 ?
loop_
    _geom_angle_atom_site_label_1
    _geom_angle_atom_site_label_2
    _geom_angle_atom_site_label_3
    _geom_angle_site_symmetry_1
    _geom_angle_site_symmetry_3
    _geom_angle
    _geom_angle_publ_flag
    O1 C1 C2 . . 125.60(10) ?
    O1 C1 H1A . . 117.2 ?
    C2 C1 H1A . . 117.2 ?
    C5 O2 C8 . . 118.82(8) ?
    C7 C2 C3 . . 119.52(9) ?
    C7 C2 C1 . . 118.77(10) ?
    C3 C2 C1 . . 121.71(9) ?
    C11 O3 C14 . . 117.25(8) ?
    C4 C3 C2 . . 120.13(9) ?
    C4 C3 H3A . . 119.9 ?
    C2 C3 H3A . . 119.9 ?
    C3 C4 C5 . . 119.60(9) ?
    C3 C4 H4A . . 120.2 ?
    C5 C4 H4A . . 120.2 ?
    O2 C5 C6 . . 124.03(9) ?
    O2 C5 C4 . . 114.91(9) ?
    C6 C5 C4 . . 121.05(9) ?
    C7 C6 C5 . . 118.78(9) ?
    C7 C6 H6A . . 120.6 ?
    C5 C6 H6A . . 120.6 ?
    C6 C7 C2 . . 120.91(10) ?
    C6 C7 H7A . . 119.5 ?
    C2 C7 H7A . . 119.5 ?
    C13 C8 C9 . . 121.21(9) ?
    C13 C8 O2 . . 120.81(9) ?
    C9 C8 O2 . . 117.86(9) ?
    C10 C9 C8 . . 119.25(10) ?
    C10 C9 H9A . . 120.4 ?
    C8 C9 H9A . . 120.4 ?
    C9 C10 C11 . . 120.29(9) ?
    C9 C10 H10A . . 119.9 ?
    C11 C10 H10A . . 119.9 ?
    O3 C11 C12 . . 124.34(9) ?
    O3 C11 C10 . . 115.76(9) ?
    C12 C11 C10 . . 119.89(9) ?
    C11 C12 C13 . . 119.82(10) ?
    C11 C12 H12A . . 120.1 ?
    C13 C12 H12A . . 120.1 ?
    C8 C13 C12 . . 119.54(9) ?
    C8 C13 H13A . . 120.2 ?
    C12 C13 H13A . . 120.2 ?
    O3 C14 H14A . . 109.5 ?
    O3 C14 H14B . . 109.5 ?
    H14A C14 H14B . . 109.5 ?
    O3 C14 H14C . . 109.5 ?
    H14A C14 H14C . . 109.5 ?
    H14B C14 H14C . . 109.5 ?
loop_
    _geom_torsion_atom_site_label_1
    _geom_torsion_atom_site_label_2
    _geom_torsion_atom_site_label_3
    _geom_torsion_atom_site_label_4
    _geom_torsion_site_symmetry_1
    _geom_torsion_site_symmetry_2
    _geom_torsion_site_symmetry_3
    _geom_torsion_site_symmetry_4
    _geom_torsion
    _geom_torsion_publ_flag
    O1 C1 C2 C7 . . . . -178.37(11) ?
    O1 C1 C2 C3 . . . . 0.79(18) ?
    C7 C2 C3 C4 . . . . -0.45(16) ?
    C1 C2 C3 C4 . . . . -179.60(10) ?
    C2 C3 C4 C5 . . . . 1.06(16) ?
    C8 O2 C5 C6 . . . . 4.13(15) ?
    C8 O2 C5 C4 . . . . -175.51(9) ?
    C3 C4 C5 O2 . . . . 178.84(9) ?
    C3 C4 C5 C6 . . . . -0.82(16) ?
    O2 C5 C6 C7 . . . . -179.68(10) ?
    C4 C5 C6 C7 . . . . -0.06(16) ?
    C5 C6 C7 C2 . . . . 0.69(16) ?
    C3 C2 C7 C6 . . . . -0.44(16) ?
    C1 C2 C7 C6 . . . . 178.74(10) ?
    C5 O2 C8 C13 . . . . 71.52(13) ?
    C5 O2 C8 C9 . . . . -112.38(11) ?
    C13 C8 C9 C10 . . . . 0.34(15) ?
    O2 C8 C9 C10 . . . . -175.74(9) ?
    C8 C9 C10 C11 . . . . 0.04(15) ?
    C14 O3 C11 C12 . . . . 6.25(15) ?
    C14 O3 C11 C10 . . . . -174.01(9) ?
    C9 C10 C11 O3 . . . . 179.69(9) ?
    C9 C10 C11 C12 . . . . -0.56(15) ?
    O3 C11 C12 C13 . . . . -179.58(9) ?
    C10 C11 C12 C13 . . . . 0.69(15) ?
    C9 C8 C13 C12 . . . . -0.21(16) ?
    O2 C8 C13 C12 . . . . 175.76(9) ?
    C11 C12 C13 C8 . . . . -0.31(16) ?
loop_
    _geom_hbond_atom_site_label_D
    _geom_hbond_atom_site_label_H
    _geom_hbond_atom_site_label_A
    _geom_hbond_site_symmetry_A
    _geom_hbond_distance_DH
    _geom_hbond_distance_HA
    _geom_hbond_distance_DA
    _geom_hbond_angle_DHA
    C13 H13A O1 2_745 0.95 2.58 3.5129(14) 167
    C7 H7A O1 4_565 0.95 2.56 3.2500(14) 130
    C1 H1A Cg1 2_755 0.95 2.73 3.5453(12) 145
    C10 H10A Cg2 2_654 0.95 2.88 3.7465(12) 152
_shelx_hkl_file
;
   0   0   2   13.59    0.21
   0   0  -2   13.09    0.19
   0   0  -2   13.69    0.23
   0   0  -2   13.61    0.21
   0   0   2   13.76    0.23
   0   0  -3    0.06    0.03
   0   0   3    0.04    0.03
   0   0  -3    0.07    0.02
   0   0   3    0.03    0.02
   0   0   3    0.07    0.03
   0   0  -3    0.13    0.04
   0   0  -4    7.29    0.21
   0   0  -4    7.38    0.23
   0   0  -4    7.39    0.24
   0   0  -4    7.43    0.15
   0   0  -5    0.04    0.04
   0   0  -5    0.03    0.02
   0   0  -5    0.01    0.04
   0   0  -6   78.76    0.59
   0   0  -6   77.45    0.84
   0   0  -6   78.42    0.91
   0   0  -7   -0.05    0.05
   0   0  -7    0.02    0.02
   0   0  -7    0.00    0.05
   0   0  -8    2.21    0.19
   0   0  -8    2.10    0.11
   0   0  -8    2.18    0.18
   0   0  -8    2.41    0.18
   0   0  -9    0.06    0.03
   0   0  -9   -0.05    0.05
   0   0  -9    0.09    0.07
   0   0  -9    0.08    0.06
   0   0 -10    0.79    0.14
   0   0 -10    0.97    0.14
   0   0 -10    1.02    0.08
   0   0 -10    1.06    0.14
   0   0 -11    0.02    0.07
   0   0 -11    0.05    0.08
   0   0 -11   -0.05    0.08
   0   0 -12    3.94    0.33
   0   0 -12    3.93    0.31
   0   0 -13    0.13    0.11
   0   0 -13   -0.02    0.07
   0   0 -14    2.92    0.32
   0   0 -14    2.96    0.30
   0   0 -15    0.12    0.12
   0   0 -15    0.03    0.08
   0   0 -16    0.05    0.11
   0  -1   0    0.21    0.03
   0   1   1   18.97    0.25
   0   1  -1   13.59    0.21
   0   1   1   20.34    0.28
   0   1  -1    8.28    0.16
   0  -1   1    8.84    0.16
   0  -1   1   26.75    0.27
   0   1  -2    0.17    0.03
   0  -1   2    0.10    0.02
   0  -1   2    0.07    0.02
   0  -1  -2    0.11    0.03
   0  -1   2    0.13    0.03
   0   1   2    0.10    0.02
   0   1  -2    0.13    0.02
   0  -1   2    0.09    0.02
   0   1   2    0.12    0.03
   0  -1  -2    0.11    0.03
   0   1  -2    0.15    0.03
   0  -1  -3    8.22    0.19
   0   1   3    8.93    0.23
   0   1   3    8.75    0.20
   0  -1   3    8.67    0.17
   0  -1   3    8.88    0.23
   0   1   3    8.49    0.21
   0  -1   3    8.69    0.22
   0   1  -3    8.28    0.23
   0   1  -3    8.05    0.16
   0   1  -3    8.48    0.22
   0  -1  -3    8.15    0.23
   0   1  -4    0.26    0.03
   0  -1  -4    0.23    0.04
   0   1  -4    0.21    0.05
   0  -1   4    0.18    0.03
   0  -1  -4    0.20    0.05
   0   1  -4    0.16    0.04
   0   1   4    0.16    0.04
   0  -1  -4    0.20    0.05
   0   1  -5   99.53    0.94
   0   1   5  100.89    0.75
   0  -1  -5   98.74    0.95
   0  -1  -5   95.83    0.74
   0  -1  -5   97.01    0.99
   0  -1  -5   97.78    0.94
   0   1  -5   97.59    1.02
   0   1  -5   98.39    0.61
   0   1  -6   15.73    0.26
   0  -1  -6   15.23    0.41
   0  -1  -6   14.94    0.31
   0   1  -6   15.25    0.44
   0  -1  -6   15.14    0.40
   0  -1  -6   14.94    0.43
   0   1  -6   15.26    0.40
   0  -1  -7    8.95    0.33
   0   1  -7    9.03    0.21
   0   1  -7    8.84    0.37
   0   1  -7    8.84    0.34
   0  -1  -7    8.65    0.25
   0  -1  -7    8.81    0.36
   0  -1  -7    8.58    0.33
   0  -1  -8   24.10    0.43
   0   1  -8   24.57    0.60
   0   1  -8   24.26    0.35
   0  -1  -8   24.26    0.59
   0   1  -8   25.00    0.36
   0  -1  -8   24.55    0.61
   0  -1  -8   24.02    0.63
   0  -1  -9    2.13    0.13
   0  -1  -9    2.15    0.19
   0   1  -9    2.29    0.11
   0  -1  -9    2.39    0.20
   0  -1  -9    2.28    0.21
   0   1  -9    2.17    0.20
   0  -1 -10   36.75    0.89
   0  -1 -10   35.58    0.83
   0   1 -10   36.24    0.83
   0  -1 -10   36.31    0.82
   0  -1 -10   37.60    0.56
   0   1 -11   22.52    0.72
   0  -1 -11   23.95    0.70
   0   1 -11   24.50    0.73
   0  -1 -11   23.96    0.73
   0  -1 -11   24.16    0.76
   0   1 -12    0.83    0.15
   0  -1 -12    0.91    0.16
   0  -1 -12    0.71    0.15
   0   1 -12    0.92    0.17
   0  -1 -12    0.92    0.15
   0   1 -13    2.12    0.26
   0   1 -13    2.21    0.25
   0  -1 -13    2.66    0.27
   0  -1 -13    2.25    0.27
   0  -1 -14    3.72    0.37
   0   1 -14    4.20    0.37
   0  -1 -14    3.95    0.34
   0   1 -14    3.90    0.35
   0   1 -15    1.81    0.27
   0   1 -15    2.15    0.27
   0  -1 -15    2.01    0.29
   0   1 -16    1.61    0.26
   0  -1 -16    1.65    0.28
   0   1 -16    1.45    0.24
   0   1 -17    6.21    0.50
   0  -2   0  269.20    1.26
   0   2   0  279.83    1.27
   0   2   1   80.89    0.71
   0  -2  -1   76.56    0.69
   0   2  -1   78.93    0.44
   0   2  -1   78.93    0.66
   0   2  -1   77.13    0.53
   0  -2   1   75.89    0.65
   0  -2   2   12.98    0.15
   0  -2   2   12.30    0.25
   0   2  -2   12.98    0.26
   0   2  -2   12.45    0.15
   0  -2  -2   12.22    0.29
   0   2  -2   12.28    0.25
   0   2   2   12.32    0.27
   0  -2   2   12.25    0.26
   0   2  -3    0.78    0.07
   0  -2   3    0.76    0.04
   0  -2  -3    0.73    0.08
   0   2  -3    0.75    0.08
   0  -2   3    0.84    0.07
   0  -2  -3    0.70    0.08
   0   2  -3    0.65    0.07
   0   2  -4   26.69    0.49
   0  -2  -4   27.13    0.50
   0  -2   4   28.34    0.33
   0   2  -4   27.97    0.39
   0  -2   4   24.93    0.37
   0  -2  -4   27.05    0.46
   0   2  -4   27.56    0.49
   0  -2   5    2.58    0.12
   0   2  -5    2.31    0.15
   0   2  -5    2.64    0.17
   0  -2  -5    2.35    0.16
   0   2  -5    2.52    0.12
   0  -2  -5    2.46    0.14
   0   2  -6   55.79    0.87
   0  -2  -6   55.72    0.85
   0   2  -6   53.39    0.79
   0   2  -6   56.22    0.57
   0  -2  -6   52.88    0.69
   0  -2  -7    6.36    0.31
   0   2  -7    6.32    0.20
   0  -2  -7    7.30    0.27
   0   2  -7    6.56    0.30
   0  -2  -7    6.47    0.31
   0   2  -7    6.71    0.33
   0  -2  -8    2.81    0.23
   0   2  -8    2.68    0.21
   0   2  -8    2.86    0.13
   0   2  -8    3.08    0.24
   0  -2  -8    3.02    0.18
   0  -2  -8    2.97    0.22
   0  -2  -9    3.08    0.25
   0  -2  -9    2.81    0.18
   0   2  -9    2.83    0.23
   0  -2  -9    2.73    0.24
   0  -2 -10    3.29    0.26
   0  -2 -10    2.99    0.27
   0  -2 -10    3.81    0.21
   0   2 -10    3.45    0.27
   0  -2 -11   16.03    0.61
   0  -2 -11   16.50    0.65
   0   2 -11   16.54    0.61
   0   2 -12    0.89    0.16
   0  -2 -12    0.89    0.17
   0  -2 -12    0.97    0.18
   0   2 -13    0.10    0.10
   0  -2 -13    0.33    0.13
   0  -2 -13    0.34    0.12
   0   2 -13    0.10    0.08
   0   2 -14    0.32    0.12
   0  -2 -14    0.45    0.15
   0   2 -14    0.57    0.16
   0  -2 -14    0.38    0.13
   0   2 -15    0.25    0.14
   0  -2 -15    0.36    0.15
   0   2 -15    0.36    0.13
   0  -2 -15    0.12    0.09
   0   2 -16    0.24    0.12
   0  -2 -16    0.55    0.19
   0   2 -16    0.62    0.18
   0  -3   0    0.00    0.04
   0  -3   1   12.28    0.33
   0  -3  -1   12.31    0.34
   0   3  -1   12.91    0.23
   0   3  -1   12.50    0.24
   0  -3  -2   93.77    0.96
   0   3  -2   93.04    0.53
   0  -3   2   91.68    0.88
   0   3  -2   93.34    0.75
   0  -3   3   25.60    0.25
   0   3  -3   23.24    0.25
   0  -3   3   23.43    0.43
   0   3  -3   24.00    0.43
   0  -3  -3   23.62    0.49
   0   3  -4   32.51    0.56
   0  -3   4   34.04    0.31
   0  -3   4   31.95    0.51
   0  -3  -4   32.41    0.59
   0   3  -4   31.08    0.59
   0  -3   5   13.93    0.23
   0   3  -5   13.98    0.42
   0  -3  -5   13.51    0.41
   0  -3   5   13.50    0.33
   0  -3  -5   13.46    0.39
   0   3  -5   13.69    0.40
   0  -3  -6    8.06    0.31
   0   3  -6    8.24    0.34
   0  -3   6    9.03    0.22
   0  -3  -6    8.60    0.35
   0   3  -6    8.33    0.34
   0   3  -7   18.38    0.56
   0  -3  -7   17.47    0.55
   0   3  -7   17.37    0.53
   0  -3  -7   18.23    0.48
   0   3  -8   16.86    0.57
   0  -3  -8   17.47    0.58
   0  -3  -8   16.76    0.56
   0   3  -8   15.91    0.53
   0  -3  -8   16.19    0.47
   0   3  -9    3.15    0.25
   0   3  -9    2.74    0.25
   0  -3  -9    2.99    0.21
   0  -3  -9    3.12    0.26
   0  -3  -9    3.24    0.27
   0  -3 -10   13.95    0.45
   0  -3 -10   14.13    0.59
   0   3 -10   14.12    0.55
   0  -3 -10   13.90    0.57
   0   3 -11   28.75    0.82
   0  -3 -11   28.93    0.89
   0  -3 -11   29.08    0.67
   0  -3 -11   27.66    0.84
   0  -3 -12    0.60    0.15
   0   3 -12    0.81    0.16
   0  -3 -12    0.51    0.13
   0  -3 -13   -0.06    0.09
   0   3 -13    0.01    0.08
   0  -3 -13    0.03    0.09
   0  -3 -14    0.08    0.10
   0  -3 -14    0.26    0.15
   0   3 -14    0.08    0.08
   0   3 -14    0.26    0.13
   0   3 -15    2.55    0.32
   0  -3 -15    2.44    0.31
   0   3 -15    2.86    0.33
   0  -3 -15    2.48    0.32
   0   3 -16    0.07    0.09
   0  -3 -16    0.05    0.10
   0   3 -16    0.00    0.10
   0  -4   0   31.15    0.63
   0   4   0   33.49    0.41
   0   4   0   31.96    0.50
   0   4  -1    1.77    0.11
   0   4  -1    2.14    0.11
   0  -4   1    1.59    0.14
   0  -4  -1    1.52    0.14
   0  -4  -2   31.98    0.65
   0  -4   2   32.34    0.61
   0   4  -2   31.79    0.38
   0   4  -2   31.70    0.48
   0   4  -3   39.19    0.37
   0   4  -3   39.95    0.59
   0  -4   3   38.69    0.66
   0  -4  -3   39.17    0.73
   0   4  -4   16.91    0.49
   0  -4  -4   15.97    0.48
   0   4  -4   16.97    0.43
   0  -4   4   16.54    0.43
   0  -4   5    5.48    0.24
   0   4  -5    5.77    0.30
   0  -4  -5    5.25    0.28
   0   4  -5    5.35    0.27
   0  -4   5    5.71    0.12
   0  -4   6    9.50    0.18
   0  -4   6    9.31    0.32
   0   4  -6    9.16    0.37
   0  -4  -6    9.44    0.38
   0   4  -6    9.79    0.40
   0  -4   7   20.98    0.31
   0   4  -7   22.06    0.63
   0  -4  -7   20.61    0.58
   0   4  -7   21.18    0.62
   0   4  -8    2.67    0.24
   0   4  -8    2.83    0.24
   0  -4  -8    2.97    0.23
   0  -4  -9   39.40    0.83
   0   4  -9   41.10    0.98
   0   4  -9   39.71    0.92
   0  -4  -9   40.57    0.99
   0  -4  -9   40.49    0.98
   0  -4 -10    5.01    0.37
   0  -4 -10    4.86    0.30
   0   4 -10    4.72    0.34
   0  -4 -10    5.31    0.38
   0   4 -10    4.93    0.36
   0  -4 -11    0.77    0.17
   0   4 -11    0.97    0.16
   0  -4 -11    0.72    0.16
   0  -4 -11    0.88    0.14
   0   4 -12    3.06    0.30
   0  -4 -12    3.60    0.35
   0  -4 -12    3.45    0.33
   0   4 -13   -0.01    0.08
   0  -4 -13   -0.06    0.10
   0  -4 -13   -0.11    0.14
   0   4 -14    0.98    0.20
   0  -4 -14    0.97    0.22
   0  -4 -14    0.95    0.21
   0  -4 -15   15.32    0.78
   0   4 -15   14.57    0.74
   0   4 -15   14.55    0.74
   0   4 -16    1.88    0.28
   0   5   0   -0.06    0.04
   0  -5   0   -0.06    0.06
   0   5   0    0.01    0.02
   0  -5   1    2.08    0.19
   0   5  -1    2.14    0.13
   0  -5  -1    2.08    0.19
   0   5  -1    2.20    0.13
   0  -5  -2   16.39    0.53
   0   5  -2   15.73    0.31
   0  -5   2   16.00    0.49
   0   5  -2   15.99    0.36
   0   5  -3    1.51    0.08
   0   5  -3    1.39    0.12
   0  -5  -3    1.56    0.17
   0  -5   3    1.67    0.16
   0  -5  -4   26.69    0.69
   0  -5   4   26.36    0.62
   0   5  -4   27.41    0.57
   0   5  -4   25.83    0.28
   0  -5   5    0.66    0.10
   0   5  -5    0.63    0.10
   0  -5  -5    0.64    0.12
   0   5  -5    0.73    0.12
   0  -5  -6   -0.05    0.06
   0  -5   6    0.03    0.04
   0   5  -6    0.00    0.07
   0  -5  -7   23.61    0.69
   0   5  -7   24.72    0.69
   0   5  -7   24.09    0.72
   0  -5  -8    6.65    0.37
   0   5  -8    7.36    0.41
   0   5  -8    6.95    0.39
   0   5  -9   10.70    0.52
   0  -5  -9   10.55    0.48
   0   5  -9   10.40    0.51
   0   5 -10   11.82    0.56
   0  -5 -10   11.87    0.52
   0  -5 -10   11.18    0.58
   0   5 -10   12.06    0.57
   0   5 -11   12.45    0.60
   0  -5 -11   13.06    0.65
   0  -5 -11   13.59    0.57
   0  -5 -12    1.27    0.22
   0   5 -12    1.25    0.21
   0   5 -13    2.56    0.30
   0  -5 -13    2.04    0.28
   0   5 -14    0.57    0.18
   0  -5 -14    1.04    0.23
   0   5 -15    0.50    0.19
   0   6   0    1.00    0.11
   0   6   0    1.16    0.09
   0  -6   0    0.97    0.15
   0  -6  -1   32.68    0.81
   0   6   1   34.61    0.46
   0   6  -1   34.45    0.52
   0   6   1   32.86    0.67
   0   6  -1   33.89    0.58
   0  -6   1   33.83    0.81
   0   6  -2    4.76    0.19
   0   6  -2    5.05    0.22
   0  -6   2    4.65    0.30
   0  -6  -2    4.87    0.32
   0   6  -3    0.26    0.04
   0  -6  -3    0.20    0.10
   0   6  -3    0.32    0.07
   0  -6   3    0.33    0.10
   0   6  -4   40.36    0.72
   0  -6   4   38.04    0.84
   0  -6  -4   38.52    0.93
   0  -6   5    0.11    0.07
   0   6  -5    0.10    0.05
   0  -6  -5   -0.03    0.09
   0   6  -5    0.00    0.08
   0  -6   6    2.82    0.23
   0   6  -6    2.86    0.26
   0  -6  -6    2.47    0.24
   0   6  -6    2.71    0.22
   0   6  -7    0.24    0.09
   0  -6  -7    0.23    0.10
   0  -6   7    0.14    0.07
   0   6  -7    0.08    0.08
   0   6  -8    0.00    0.06
   0  -6  -8    0.04    0.08
   0   6  -8    0.00    0.10
   0   6  -9   44.47    1.13
   0   6  -9   45.78    1.09
   0  -6  -9   44.55    1.08
   0  -6 -10    5.99    0.45
   0   6 -10    5.71    0.42
   0  -6 -10    5.55    0.39
   0  -6 -11    1.70    0.25
   0   6 -11    1.64    0.24
   0  -6 -11    1.77    0.22
   0  -6 -12    0.17    0.13
   0   6 -12    0.20    0.13
   0  -6 -13    0.66    0.19
   0   6 -13    0.84    0.18
   0   6 -14    0.16    0.09
   0  -7   0    0.06    0.07
   0   7   0    0.06    0.05
   0   7   1   18.86    0.55
   0  -7  -1   19.29    0.69
   0  -7   1   19.96    0.68
   0   7  -1   19.93    0.48
   0   7   2    0.85    0.14
   0   7  -2    0.83    0.10
   0  -7   2    0.68    0.13
   0  -7  -2    0.70    0.15
   0  -7  -3    0.52    0.13
   0   7   3    0.67    0.13
   0   7  -3    0.66    0.09
   0  -7   3    0.90    0.16
   0   7  -4    8.82    0.35
   0  -7   4    7.78    0.42
   0  -7  -4    8.18    0.47
   0   7  -5    0.09    0.05
   0  -7   5    0.08    0.06
   0   7  -5    0.03    0.08
   0  -7  -5    0.05    0.07
   0   7  -6    1.78    0.18
   0  -7   6    1.72    0.20
   0  -7  -6    1.96    0.24
   0   7  -6    1.77    0.22
   0   7  -7    8.67    0.50
   0   7  -7    9.28    0.45
   0  -7   7    8.27    0.43
   0  -7  -7    8.88    0.51
   0   7  -8    0.93    0.16
   0   7  -8    0.94    0.18
   0  -7  -8    0.90    0.18
   0   7  -9    1.58    0.24
   0  -7  -9    1.64    0.24
   0   7  -9    1.98    0.24
   0   7 -10    0.23    0.13
   0  -7 -10    0.30    0.16
   0  -7 -10   -0.04    0.11
   0   7 -11   -0.04    0.12
   0  -7 -11    0.32    0.16
   0  -7 -11    0.18    0.12
   0   7 -12    0.02    0.11
   0  -8   0   18.55    0.73
   0  -8   1    2.72    0.29
   0  -8  -1    2.95    0.31
   0  -8   2    7.15    0.44
   0   8   2    6.62    0.36
   0  -8  -2    6.99    0.46
   0  -8   3   -0.15    0.11
   0  -8  -3    0.05    0.13
   0   8   3    0.01    0.06
   0  -8   4   -0.09    0.12
   0   8   4    0.00    0.07
   0  -8  -4    0.03    0.08
   0  -8   5    9.70    0.51
   0  -8  -5    8.38    0.52
   0   8   5    7.92    0.46
   0   8  -5    8.31    0.50
   0  -8  -6    0.85    0.18
   0   8   6    0.44    0.12
   0   8  -6    0.69    0.14
   0  -8   6    0.75    0.15
   0   8  -7    0.84    0.19
   0  -8   7    0.87    0.15
   0  -8  -7    0.71    0.18
   0  -8  -8   -0.16    0.11
   0   8  -8   -0.03    0.09
   0   8  -9    1.48    0.25
   0  -8  -9    1.28    0.23
   0  -8 -10    4.81    0.42
   0  -8 -10    5.51    0.48
   0   8 -10    5.93    0.49
   0   8 -11    0.66    0.19
   0  -8 -11    0.52    0.15
   0  -9   0   -0.06    0.09
   0  -9   1    0.08    0.09
   0  -9  -1    0.09    0.10
   0  -9  -2    6.50    0.49
   0  -9   2    6.77    0.48
   0  -9   3    0.14    0.14
   0  -9  -3    0.17    0.13
   0   9  -4    2.92    0.32
   0  -9   4    3.26    0.33
   0  -9  -4    2.65    0.32
   0   9   5   11.62    0.58
   0  -9   5   12.21    0.62
   0   9  -5   11.86    0.65
   0  -9  -5   11.65    0.67
   0  -9  -6    8.67    0.59
   0   9  -6    8.20    0.55
   0  -9   6    8.74    0.52
   0   9   6    7.64    0.49
   0   9  -7    2.29    0.31
   0  -9   7    3.05    0.31
   0  -9  -7    2.56    0.32
   0   9   7    2.42    0.29
   0  -9  -8    0.97    0.23
   0   9  -8    0.89    0.20
   0   9   8    0.68    0.18
   0   9   9    1.30    0.23
   0  -9  -9    2.05    0.30
   0 -10   0    5.87    0.49
   0 -10   1    0.96    0.22
   0 -10  -1    0.96    0.21
   0 -10   2    4.77    0.44
   0 -10  -2    4.66    0.45
   0 -10  -3    0.09    0.11
   0 -10   3    0.25    0.12
   0  10  -4    0.04    0.10
   0 -10   4   -0.06    0.12
   0 -10  -4    0.30    0.17
   0 -10   5    0.46    0.15
   0 -10   6    3.34    0.35
   1   0 -16    0.46    0.14
   1   0 -16    0.30    0.14
   1   0 -15    0.07    0.09
   1   0 -15    0.11    0.10
   1   0 -14    7.40    0.48
   1   0 -14    7.28    0.49
   1   0 -13   -0.07    0.08
   1   0 -13    0.09    0.09
   1   0 -12   22.75    0.67
   1   0 -12   21.48    0.73
   1   0 -12   21.91    0.76
   1   0 -11    0.06    0.08
   1   0 -11    0.08    0.06
   1   0 -10    1.30    0.15
   1   0 -10    1.44    0.17
   1   0 -10    1.41    0.11
   1   0  -9    0.05    0.05
   1   0  -9   -0.07    0.07
   1   0  -9   -0.02    0.04
   1   0  -8    8.87    0.26
   1   0  -8    8.33    0.31
   1   0  -8    8.51    0.36
   1   0  -7    0.00    0.03
   1   0  -7    0.03    0.04
   1   0  -7    0.03    0.06
   1   0  -6    2.70    0.17
   1   0  -6    2.87    0.15
   1   0  -6    2.95    0.14
   1   0  -5   -0.05    0.04
   1   0  -5    0.03    0.03
   1   0  -5   -0.01    0.03
   1   0  -4  144.97    0.85
   1   0  -4  146.10    1.03
   1   0  -3    0.20    0.04
  -1   0   3    0.24    0.04
  -1   0   2  155.70    0.76
   1   0  -2  152.96    0.75
   1   0   1    0.01    0.01
  -1   0  -1    0.03    0.02
   1   0   2   41.82    0.41
   1   0   2   43.55    0.43
   1   0   2   42.90    0.42
  -1   0  -2   40.93    0.41
  -1   0  -2   42.09    0.34
   1   0   2   42.10    0.34
  -1   0  -2   42.01    0.41
  -1   0  -2   41.88    0.43
  -1   0  -3   -0.02    0.03
  -1   0  -3    0.05    0.03
  -1   0  -3    0.03    0.02
  -1   0  -3    0.00    0.03
   1   0   3    0.02    0.02
   1   0   3    0.03    0.02
   1   0   3    0.04    0.03
  -1   0  -4   50.41    0.63
  -1   0  -4   49.18    0.59
  -1   0  -4   48.62    0.63
  -1   0  -4   48.09    0.55
  -1   0  -5   -0.08    0.04
  -1   0  -5    0.02    0.01
  -1   0  -5   -0.04    0.05
  -1   0  -5    0.02    0.04
  -1   0  -5    0.01    0.03
  -1   0  -6  271.21    0.83
  -1   0  -6  271.99    1.88
  -1   0  -6  274.96    1.71
  -1   0  -6  277.00    1.81
  -1   0  -6  275.79    1.64
  -1   0  -7    0.05    0.06
  -1   0  -7    0.00    0.05
  -1   0  -7    0.03    0.06
  -1   0  -7   -0.04    0.04
  -1   0  -7    0.02    0.02
  -1   0  -8    0.12    0.06
  -1   0  -8    0.16    0.06
  -1   0  -8    0.20    0.03
  -1   0  -8    0.17    0.07
  -1   0  -8    0.22    0.07
  -1   0  -9    0.03    0.06
  -1   0  -9    0.05    0.06
  -1   0  -9   -0.02    0.02
  -1   0  -9    0.10    0.06
  -1   0 -10    7.59    0.40
  -1   0 -10    7.97    0.38
  -1   0 -11   -0.06    0.06
  -1   0 -11    0.16    0.09
  -1   0 -12    0.54    0.12
  -1   0 -12    0.49    0.13
  -1   0 -13   -0.04    0.08
  -1   0 -13   -0.05    0.08
  -1   0 -14    5.52    0.40
  -1   0 -14    5.47    0.44
  -1   0 -15    0.00    0.10
  -1   0 -16    7.01    0.54
   1   1 -17    8.88    0.60
   1  -1 -16    1.24    0.25
   1   1 -16    1.46    0.25
   1   1 -16    1.20    0.23
   1  -1 -15    0.58    0.16
   1   1 -15    0.45    0.15
   1   1 -15    0.59    0.16
   1  -1 -15    0.56    0.16
   1   1 -14    2.01    0.27
   1  -1 -14    2.42    0.26
   1  -1 -14    2.46    0.29
   1   1 -14    2.04    0.26
   1  -1 -13    3.49    0.33
   1  -1 -13    3.10    0.27
   1   1 -13    3.26    0.32
   1   1 -13    3.04    0.29
   1  -1 -13    3.46    0.33
   1   1 -12    1.91    0.23
   1  -1 -12    2.10    0.24
   1  -1 -12    2.13    0.22
   1  -1 -12    2.16    0.25
   1  -1 -11    2.63    0.26
   1  -1 -11    2.23    0.16
   1  -1 -11    2.07    0.23
   1   1 -11    2.15    0.22
   1  -1 -11    2.47    0.23
   1  -1 -10    1.49    0.17
   1  -1 -10    1.29    0.17
   1  -1 -10    1.36    0.12
   1   1 -10    1.24    0.11
   1   1 -10    1.30    0.17
   1  -1 -10    1.61    0.19
   1  -1  -9    0.20    0.05
   1  -1  -9    0.32    0.10
   1   1  -9    0.20    0.04
   1  -1  -9    0.20    0.07
   1  -1  -9    0.20    0.08
   1   1  -9    0.24    0.09
   1   1  -8    2.20    0.19
   1  -1  -8    2.26    0.15
   1  -1  -8    2.40    0.20
   1  -1  -8    2.53    0.21
   1  -1  -8    2.55    0.19
   1   1  -7   21.50    0.53
   1  -1  -7   21.24    0.55
   1  -1  -7   21.01    0.42
   1  -1  -7   20.84    0.53
   1  -1  -7   21.67    0.50
   1   1  -6   75.92    0.70
   1  -1  -6   74.55    0.75
   1  -1  -6   76.48    0.93
   1  -1  -6   76.06    0.94
   1   1  -6   75.55    0.92
   1  -1  -5    0.46    0.06
   1  -1  -5    0.63    0.09
   1   1  -5    0.39    0.07
  -1   1   4   25.54    0.39
   1  -1  -4   23.66    0.38
   1   1  -4   23.80    0.42
   1  -1  -4   23.85    0.43
  -1  -1   4   24.41    0.29
  -1  -1   4   25.60    0.38
   1   1  -3   18.01    0.34
  -1   1   3   19.40    0.32
   1  -1  -3   18.11    0.32
  -1  -1   3   19.45    0.29
  -1   1   3   18.53    0.33
  -1  -1   3   19.26    0.34
   1  -1  -3   18.49    0.31
  -1  -1   3   18.55    0.19
  -1  -1   3   19.38    0.33
  -1   1   2   55.65    0.49
  -1   1   2   57.30    0.51
  -1  -1   2   54.47    0.42
   1   1  -2   53.50    0.50
   1   1  -2   54.13    0.42
   1  -1  -2   55.63    0.50
  -1  -1   2   55.35    0.46
  -1  -1   2   56.22    0.51
   1   1  -2   55.22    0.46
   1  -1  -2   54.84    0.46
   1  -1  -1    1.18    0.07
  -1  -1   1    1.06    0.05
  -1   1   1    1.15    0.05
   1   1  -1    1.01    0.05
   1   1  -1    1.06    0.06
  -1   1   1    1.19    0.07
  -1  -1   1    1.14    0.06
  -1  -1   1    1.00    0.06
   1  -1  -1    1.04    0.05
   1  -1   0  116.29    0.61
  -1  -1   0  116.54    0.63
   1   1   0  120.02    0.63
   1  -1   1   20.78    0.23
  -1  -1  -1   20.21    0.26
  -1   1  -1   21.46    0.24
  -1   1  -1   21.32    0.29
   1   1   1   20.64    0.20
   1   1   1   20.99    0.27
  -1  -1  -1   20.02    0.19
  -1  -1  -2    0.86    0.06
   1   1   2    0.84    0.07
  -1   1  -2    0.89    0.04
   1  -1   2    0.91    0.04
  -1   1  -2    0.88    0.07
  -1  -1  -2    0.88    0.06
   1   1   2    0.98    0.06
  -1   1  -2    0.93    0.06
   1   1   2    0.97    0.06
  -1  -1  -2    0.85    0.07
  -1  -1  -2    0.94    0.08
   1  -1   2    0.80    0.07
   1  -1   3    6.64    0.11
  -1  -1  -3    6.79    0.16
   1  -1   3    6.99    0.19
  -1  -1  -3    6.56    0.21
   1   1   3    6.82    0.18
  -1  -1  -3    6.61    0.20
  -1   1  -3    6.22    0.18
  -1   1  -3    6.63    0.22
   1   1   3    7.17    0.20
  -1  -1  -3    6.52    0.21
   1   1   3    7.05    0.17
  -1  -1  -4    2.83    0.15
  -1   1  -4    2.87    0.17
  -1  -1  -4    3.02    0.16
  -1   1  -4    2.74    0.14
  -1  -1  -4    3.09    0.12
  -1  -1  -4    2.81    0.16
   1   1   4    3.13    0.12
  -1  -1  -5    5.36    0.23
  -1   1  -5    5.44    0.25
  -1  -1  -5    5.73    0.17
  -1  -1  -5    5.77    0.25
  -1  -1  -5    5.66    0.24
   1   1   5    6.01    0.17
  -1   1  -5    5.62    0.22
  -1   1  -6   10.68    0.33
  -1  -1  -6   10.63    0.36
  -1   1  -6   10.06    0.14
  -1  -1  -6   10.85    0.34
  -1  -1  -6   10.48    0.37
   1   1   6   11.11    0.24
  -1  -1  -6   10.77    0.24
  -1   1  -6   10.65    0.38
  -1  -1  -7    0.71    0.10
  -1  -1  -7    0.71    0.11
  -1  -1  -7    0.69    0.10
  -1  -1  -7    0.77    0.07
  -1   1  -7    0.65    0.11
  -1   1  -7    0.71    0.09
  -1  -1  -8    8.44    0.36
  -1  -1  -8    8.19    0.22
  -1  -1  -8    8.37    0.35
  -1   1  -8    8.27    0.39
  -1  -1  -8    8.41    0.38
  -1   1  -8    8.32    0.35
  -1   1  -9    0.09    0.07
  -1   1  -9    0.12    0.06
  -1   1  -9    0.16    0.08
  -1  -1  -9    0.00    0.06
  -1  -1  -9    0.03    0.03
  -1  -1  -9    0.14    0.07
  -1  -1  -9    0.04    0.08
  -1  -1 -10   36.87    0.90
  -1  -1 -10   38.07    0.84
  -1  -1 -10   38.69    0.87
  -1   1 -10   37.58    0.88
  -1   1 -10   37.53    0.84
  -1  -1 -11   33.97    0.92
  -1  -1 -11   33.32    0.87
  -1   1 -11   34.61    0.85
  -1   1 -11   34.65    0.90
  -1  -1 -12    3.09    0.30
  -1   1 -12    3.30    0.30
  -1   1 -12    2.74    0.27
  -1  -1 -12    3.43    0.30
  -1   1 -13    0.22    0.10
  -1   1 -13    0.07    0.10
  -1  -1 -13    0.23    0.10
  -1   1 -14    0.09    0.11
  -1   1 -14    0.16    0.10
  -1  -1 -14    0.24    0.14
  -1  -1 -15    1.51    0.26
  -1   1 -15    1.17    0.22
  -1   1 -15    1.42    0.23
  -1   1 -16    0.42    0.19
   1   2 -17    1.67    0.28
   1   2 -16    6.15    0.48
   1   2 -16    6.11    0.51
   1  -2 -16    6.24    0.52
   1  -2 -16    6.32    0.47
   1   2 -15    0.25    0.12
   1  -2 -15    0.24    0.11
   1  -2 -15    0.34    0.15
   1   2 -15    0.46    0.15
   1   2 -14   -0.04    0.07
   1  -2 -14    0.21    0.10
   1  -2 -14   -0.01    0.11
   1   2 -14    0.06    0.08
   1   2 -13    0.70    0.15
   1  -2 -13    0.66    0.17
   1  -2 -13    0.75    0.15
   1  -2 -12    0.12    0.10
   1   2 -12   -0.03    0.09
   1  -2 -12    0.09    0.10
   1  -2 -11    0.32    0.07
   1  -2 -11    0.32    0.09
   1   2 -11    0.26    0.10
   1  -2 -11    0.43    0.12
   1  -2 -10    8.22    0.43
   1  -2 -10    8.58    0.33
   1   2 -10    8.49    0.42
   1  -2 -10    8.68    0.41
   1   2  -9    2.27    0.21
   1  -2  -9    2.15    0.21
   1  -2  -9    1.95    0.15
   1  -2  -9    2.02    0.19
   1  -2  -8    3.56    0.25
   1   2  -8    3.30    0.24
   1  -2  -8    3.42    0.20
   1  -2  -8    3.46    0.24
   1  -2  -7    1.49    0.13
   1  -2  -7    1.61    0.16
   1   2  -7    1.67    0.16
   1   2  -6   51.56    0.81
  -1  -2   6   52.97    0.53
   1   2  -6   50.80    0.79
   1  -2  -6   51.83    0.81
   1  -2  -6   50.72    0.71
   1   2  -5    0.25    0.07
   1  -2  -5    0.15    0.05
   1   2  -5    0.15    0.05
  -1  -2   5    0.14    0.03
   1  -2  -5    0.15    0.05
  -1  -2   5    0.16    0.04
  -1  -2   4    7.16    0.19
   1  -2  -4    6.59    0.24
   1   2  -4    7.12    0.26
   1  -2  -4    6.41    0.23
   1   2  -4    6.87    0.24
  -1  -2   3   71.29    0.64
   1  -2  -3   69.75    0.73
   1   2  -3   69.64    0.74
   1   2  -3   70.29    0.54
  -1  -2   3   71.88    0.54
  -1  -2   3   69.09    0.65
   1   2  -3   69.85    0.66
   1  -2  -3   69.10    0.67
  -1  -2   2   63.50    0.50
   1   2  -2   63.94    0.49
   1  -2  -2   63.66    0.67
   1   2  -2   65.54    0.63
  -1  -2   2   63.52    0.62
   1  -2  -2   62.89    0.55
  -1  -2   2   67.10    0.49
   1   2  -2   63.81    0.52
  -1   2   2   63.36    0.56
  -1  -2   1  508.53    1.44
   1   2  -1  496.98    1.06
   1   2  -1  464.72    1.39
  -1  -2   1  482.14    1.03
  -1   2   1  457.88    1.25
  -1  -2   1  471.30    1.69
   1  -2  -1  477.05    1.76
   1   2  -1  509.80    1.74
   1   2   0  684.09    2.04
   1  -2   0  639.79    1.95
  -1   2   0  696.03    2.03
  -1  -2   0  645.27    2.00
   1   2   0  627.04    1.79
   1  -2   1  217.21    1.09
  -1   2  -1  211.99    1.05
  -1  -2  -1  217.21    1.18
  -1   2  -2   54.53    0.60
  -1   2  -2   57.38    0.54
   1  -2   2   57.87    0.61
  -1  -2  -2   56.22    0.61
   1   2   2   59.09    0.45
   1  -2   2   55.72    0.53
  -1   2  -3    6.21    0.17
  -1  -2  -3    5.84    0.21
  -1   2  -3    6.05    0.22
  -1   2  -3    6.05    0.21
   1  -2   3    5.81    0.17
   1   2   3    6.37    0.19
  -1  -2  -4    2.27    0.13
  -1   2  -4    2.42    0.16
  -1  -2  -4    1.95    0.15
  -1   2  -4    2.36    0.10
  -1   2  -4    2.16    0.14
   1  -2   4    2.32    0.10
  -1   2  -5   37.00    0.60
  -1   2  -5   38.11    0.41
  -1  -2  -5   36.92    0.67
  -1   2  -5   36.23    0.66
  -1  -2  -5   36.50    0.54
  -1  -2  -5   36.45    0.66
  -1   2  -6   19.15    0.47
  -1   2  -6   19.85    0.53
  -1  -2  -6   19.40    0.41
  -1   2  -6   19.96    0.29
  -1  -2  -6   19.26    0.52
  -1  -2  -6   19.74    0.53
  -1   2  -7   10.62    0.42
  -1  -2  -7   10.36    0.41
  -1   2  -7   10.63    0.21
  -1  -2  -7   10.74    0.41
  -1   2  -7   10.34    0.37
  -1  -2  -7   10.52    0.31
  -1  -2  -8    4.18    0.28
  -1  -2  -8    4.32    0.20
  -1  -2  -8    4.71    0.29
  -1   2  -8    4.48    0.27
  -1   2  -8    4.37    0.12
  -1   2  -8    4.93    0.31
  -1  -2  -9    1.33    0.11
  -1  -2  -9    1.46    0.19
  -1   2  -9    1.28    0.15
  -1  -2  -9    1.29    0.17
  -1   2  -9    1.59    0.20
  -1  -2 -10   24.62    0.74
  -1  -2 -10   23.86    0.75
  -1  -2 -10   25.46    0.52
  -1   2 -10   23.85    0.78
  -1   2 -10   24.66    0.69
  -1   2 -11    0.26    0.11
  -1  -2 -11    0.02    0.09
  -1   2 -11    0.07    0.06
  -1  -2 -11    0.02    0.08
  -1  -2 -12    4.90    0.36
  -1   2 -12    4.06    0.33
  -1  -2 -12    4.49    0.37
  -1   2 -12    4.29    0.33
  -1  -2 -13   -0.06    0.10
  -1   2 -13   -0.02    0.08
  -1  -2 -13   -0.01    0.07
  -1   2 -13    0.15    0.08
  -1   2 -14    0.25    0.09
  -1   2 -14    0.41    0.14
  -1  -2 -14    0.50    0.15
  -1  -2 -14    0.37    0.12
  -1   2 -15    4.75    0.40
  -1  -2 -15    5.00    0.45
  -1   2 -15    4.27    0.39
  -1  -2 -15    5.43    0.44
  -1   2 -16    0.73    0.18
   1   3 -16    0.23    0.12
   1  -3 -16    0.04    0.10
   1   3 -16   -0.01    0.10
   1  -3 -15    7.83    0.56
   1   3 -15    6.90    0.51
   1   3 -15    6.77    0.51
   1  -3 -15    7.44    0.53
   1  -3 -14    0.06    0.09
   1   3 -14    0.18    0.12
   1  -3 -14    0.06    0.12
   1   3 -13    0.00    0.08
   1  -3 -13    0.04    0.08
   1  -3 -13   -0.07    0.10
   1  -3 -12    3.99    0.35
   1   3 -12    3.93    0.33
   1  -3 -12    3.68    0.32
   1  -3 -11   16.61    0.53
   1   3 -11   16.30    0.63
   1  -3 -11   17.57    0.65
   1  -3 -11   16.57    0.66
   1  -3 -10   68.34    1.27
   1  -3 -10   67.82    1.23
   1   3 -10   68.78    1.23
   1  -3 -10   67.19    1.04
   1  -3  -9    2.51    0.20
   1   3  -9    2.40    0.22
   1  -3  -9    2.22    0.23
   1  -3  -8    0.12    0.06
   1   3  -8    0.10    0.06
   1   3  -7    0.39    0.10
   1  -3  -7    0.34    0.08
   1  -3  -7    0.40    0.09
   1   3  -7    0.29    0.08
  -1  -3   6   16.05    0.30
   1  -3  -6   14.81    0.45
   1   3  -6   15.19    0.45
   1   3  -6   15.26    0.47
   1  -3  -6   15.17    0.44
  -1  -3   5    3.45    0.14
   1   3  -5    2.97    0.18
   1  -3  -5    2.70    0.18
   1  -3  -5    2.93    0.19
   1   3  -5    2.92    0.20
  -1  -3   4    0.30    0.04
   1   3  -4    0.29    0.04
   1   3  -4    0.27    0.07
   1  -3  -4    0.35    0.07
  -1  -3   4    0.25    0.06
   1   3  -4    0.21    0.05
   1  -3  -4    0.23    0.06
   1   3  -3   -0.03    0.05
  -1  -3   3    0.03    0.02
   1  -3  -3    0.11    0.06
   1   3  -3    0.04    0.03
  -1  -3   3    0.05    0.04
   1   3  -3    0.00    0.02
   1  -3  -2    1.67    0.13
  -1  -3   2    1.67    0.09
   1   3  -2    1.57    0.09
  -1  -3   2    1.70    0.13
   1   3  -2    1.59    0.09
  -1  -3   2    1.85    0.10
   1   3  -1    3.40    0.10
   1   3  -1    3.30    0.14
   1  -3  -1    3.50    0.18
  -1  -3   1    3.25    0.17
   1  -3   0   60.07    0.74
  -1  -3   0   60.58    0.75
   1   3   0   60.12    0.65
   1   3   0   61.10    0.32
   1  -3   1    2.31    0.14
  -1   3  -1    2.48    0.13
  -1  -3  -1    2.30    0.15
   1  -3   2    6.86    0.24
   1   3   2    7.19    0.16
  -1  -3  -2    6.70    0.26
  -1   3  -2    7.15    0.23
  -1  -3  -3   10.63    0.34
   1   3   3   11.42    0.25
   1  -3   3   10.80    0.29
  -1   3  -3   10.61    0.31
  -1   3  -4   51.42    0.76
  -1   3  -4   50.36    0.74
  -1  -3  -4   51.38    0.74
   1  -3   4   51.23    0.61
   1  -3   5   17.62    0.35
  -1  -3  -5   18.57    0.46
   1  -3   5   17.95    0.22
  -1   3  -5   18.47    0.47
  -1   3  -5   17.91    0.48
  -1  -3  -6    0.23    0.07
  -1   3  -6    0.22    0.07
   1  -3   6    0.17    0.03
  -1  -3  -6    0.14    0.05
  -1   3  -6    0.26    0.06
  -1  -3  -6    0.27    0.08
  -1  -3  -7    5.18    0.25
  -1   3  -7    4.79    0.29
  -1   3  -7    5.25    0.29
  -1  -3  -7    5.25    0.31
   1  -3   7    5.48    0.19
  -1  -3  -7    5.36    0.32
  -1  -3  -8   49.06    0.98
  -1   3  -8   50.05    1.01
  -1  -3  -8   48.63    0.79
  -1  -3  -8   49.58    0.99
  -1   3  -8   47.87    0.89
  -1  -3  -9   48.67    1.03
  -1  -3  -9   48.03    0.81
  -1  -3  -9   49.07    1.05
  -1   3  -9   49.32    1.07
  -1   3  -9   47.76    0.95
  -1  -3 -10    0.28    0.12
  -1  -3 -10    0.18    0.07
  -1  -3 -10    0.27    0.12
  -1   3 -10    0.23    0.08
  -1   3 -10   -0.02    0.09
  -1  -3 -11    2.91    0.29
  -1   3 -11    2.91    0.27
  -1  -3 -11    3.03    0.29
  -1   3 -11    2.38    0.27
  -1  -3 -12    1.03    0.19
  -1  -3 -12    0.99    0.19
  -1   3 -12    0.94    0.16
  -1   3 -13    4.86    0.38
  -1   3 -13    5.17    0.39
  -1  -3 -13    5.08    0.41
  -1  -3 -13    4.90    0.42
  -1  -3 -14    0.94    0.20
  -1  -3 -14    0.92    0.20
  -1   3 -14    0.73    0.15
  -1   3 -14    1.02    0.19
  -1   3 -15    0.69    0.18
  -1  -3 -15    0.50    0.17
  -1  -3 -15    0.34    0.14
  -1   3 -15    0.28    0.12
  -1  -3 -16    0.08    0.10
   1   4 -16    5.55    0.48
   1  -4 -15    1.64    0.29
   1   4 -15    1.48    0.25
   1  -4 -15    1.32    0.24
   1  -4 -14    0.73    0.18
   1   4 -14    0.50    0.16
   1  -4 -14    0.88    0.20
   1  -4 -13    0.16    0.13
   1  -4 -13    0.04    0.09
   1   4 -13    0.21    0.13
   1  -4 -12    0.07    0.10
   1   4 -12   -0.01    0.10
   1  -4 -12   -0.12    0.14
   1   4 -11    4.58    0.36
   1  -4 -11    5.34    0.33
   1  -4 -11    5.29    0.39
   1  -4 -11    4.94    0.38
   1  -4 -10   45.65    0.94
   1   4 -10   46.24    1.06
   1  -4 -10   45.93    1.07
   1  -4 -10   46.23    1.08
   1   4  -9   25.12    0.75
   1  -4  -9   26.16    0.76
   1  -4  -9   25.99    0.69
   1   4  -8    0.05    0.07
   1  -4  -8    0.00    0.05
   1  -4  -8    0.06    0.07
   1   4  -7    0.11    0.06
   1  -4  -7    0.02    0.06
   1   4  -7    0.00    0.05
   1  -4  -7    0.02    0.05
   1   4  -6    6.25    0.33
  -1  -4   6    6.88    0.20
   1   4  -6    6.50    0.31
   1  -4  -6    6.36    0.32
  -1  -4   5    5.89    0.26
  -1  -4   5    6.46    0.18
   1  -4  -5    5.97    0.30
   1   4  -5    5.83    0.30
   1   4  -5    6.00    0.27
   1   4  -4    1.43    0.12
   1   4  -4    1.44    0.15
   1   4  -4    1.45    0.09
  -1  -4   4    1.52    0.14
  -1  -4   4    1.67    0.09
   1  -4  -4    1.55    0.16
   1   4  -3   33.63    0.44
   1   4  -3   34.32    0.51
   1  -4  -3   33.52    0.69
  -1  -4   3   33.87    0.64
  -1  -4   3   36.96    0.46
  -1  -4   2   31.33    0.61
   1   4  -2   32.02    0.43
   1   4  -2   31.58    0.46
   1  -4  -2   31.68    0.65
   1   4  -1   56.20    0.66
   1   4  -1   53.79    0.46
   1  -4  -1   54.57    0.83
  -1  -4   1   53.41    0.82
   1  -4   0    7.04    0.30
   1   4   0    7.50    0.26
   1   4   0    7.17    0.14
  -1  -4   0    7.23    0.31
   1   4   1    0.83    0.10
  -1   4  -1    0.78    0.06
   1  -4   1    0.97    0.11
  -1  -4  -1    0.77    0.11
  -1   4  -1    0.70    0.08
  -1   4  -2    0.94    0.05
  -1   4  -2    0.93    0.09
   1  -4   2    1.02    0.11
  -1  -4  -2    0.93    0.12
  -1   4  -3    8.18    0.29
  -1  -4  -3    8.02    0.34
   1  -4   3    7.84    0.30
   1   4   3    8.92    0.22
  -1  -4  -4   45.25    0.80
  -1   4  -4   45.06    0.78
   1  -4   4   45.24    0.69
  -1   4  -4   46.33    0.76
  -1   4  -5    2.09    0.18
  -1   4  -5    2.28    0.18
   1  -4   5    2.08    0.15
  -1  -4  -5    1.98    0.17
  -1   4  -6   20.51    0.58
   1  -4   6   21.05    0.46
  -1  -4  -6   21.46    0.58
  -1   4  -6   20.68    0.59
  -1  -4  -7    1.20    0.15
  -1   4  -7    1.16    0.16
  -1  -4  -7    1.09    0.15
  -1   4  -7    0.87    0.13
  -1   4  -8   48.93    0.97
  -1  -4  -8   48.73    1.05
  -1   4  -8   49.45    1.03
  -1  -4  -8   47.81    0.90
  -1   4  -9   51.04    1.03
  -1  -4  -9   51.95    0.95
  -1  -4  -9   51.27    1.13
  -1   4  -9   52.49    1.13
  -1   4 -10    3.35    0.28
  -1   4 -10    3.92    0.34
  -1  -4 -10    3.77    0.33
  -1  -4 -10    3.79    0.26
  -1   4 -11    2.17    0.27
  -1  -4 -11    1.82    0.24
  -1   4 -11    2.19    0.24
  -1  -4 -12    0.33    0.10
  -1   4 -12    0.28    0.11
  -1   4 -13    0.86    0.17
  -1  -4 -13    0.89    0.19
  -1   4 -14    0.82    0.18
  -1   4 -14    0.72    0.15
  -1  -4 -14    0.78    0.20
  -1   4 -15    1.50    0.25
  -1  -4 -15    1.51    0.26
  -1   4 -15    1.65    0.26
   1   5 -15    0.07    0.09
   1   5 -14    2.63    0.32
   1  -5 -14    2.74    0.33
   1  -5 -13    0.30    0.12
   1   5 -13    0.18    0.13
   1  -5 -12    0.83    0.18
   1   5 -12    0.49    0.16
   1  -5 -11    5.63    0.37
   1  -5 -11    5.55    0.42
   1   5 -11    5.33    0.40
   1  -5 -10    7.54    0.42
   1   5 -10    7.63    0.46
   1  -5  -9    3.20    0.27
   1   5  -9    3.03    0.28
   1   5  -8   12.24    0.54
   1  -5  -8   12.14    0.51
   1   5  -7    9.52    0.41
   1  -5  -7    8.67    0.42
   1   5  -7    9.77    0.46
   1  -5  -6    7.09    0.37
   1   5  -6    7.24    0.33
  -1  -5   6    7.05    0.32
   1   5  -6    6.87    0.37
   1   5  -5    0.06    0.05
   1  -5  -5    0.02    0.06
   1   5  -5    0.07    0.02
  -1  -5   5    0.06    0.06
   1   5  -5    0.02    0.06
  -1  -5   4    2.12    0.18
   1   5  -4    2.16    0.15
   1  -5  -4    2.06    0.19
   1   5  -4    2.08    0.20
   1   5  -4    2.21    0.12
   1   5  -3   12.78    0.33
   1   5  -3   12.49    0.30
   1  -5  -3   12.64    0.47
  -1  -5   3   12.44    0.44
   1  -5  -2   29.88    0.71
   1   5  -2   29.30    0.49
   1   5  -2   29.68    0.43
  -1  -5   2   29.00    0.68
   1   5  -1   59.43    0.52
   1  -5  -1   58.29    0.98
  -1  -5   1   59.21    0.97
   1   5  -1   57.81    0.75
   1   5   0    0.13    0.05
  -1   5   0    0.12    0.04
  -1  -5   0    0.04    0.06
   1   5   0    0.10    0.02
   1  -5   0    0.03    0.06
  -1   5  -1    2.56    0.13
   1   5   1    2.36    0.18
   1   5   1    2.48    0.09
  -1  -5  -1    2.54    0.21
   1  -5   1    2.53    0.20
  -1   5  -1    2.52    0.15
  -1  -5  -2   22.78    0.62
   1   5   2   22.57    0.57
   1  -5   2   22.82    0.58
  -1   5  -2   23.43    0.49
  -1   5  -2   23.51    0.32
   1   5   3   16.94    0.30
  -1  -5  -3   15.10    0.52
  -1   5  -3   15.43    0.42
   1  -5   3   15.81    0.48
   1  -5   4    2.93    0.20
  -1   5  -4    2.88    0.20
  -1  -5  -4    3.09    0.24
   1  -5   5    6.33    0.30
  -1  -5  -5    6.21    0.34
  -1   5  -5    6.58    0.32
  -1   5  -5    6.52    0.35
  -1  -5  -6    2.77    0.23
   1  -5   6    2.89    0.20
  -1   5  -6    2.84    0.23
  -1   5  -6    2.83    0.23
   1  -5   7    2.48    0.18
  -1   5  -7    2.44    0.23
  -1   5  -7    2.28    0.22
  -1  -5  -7    2.44    0.23
  -1   5  -8   16.45    0.61
  -1  -5  -8   16.05    0.65
  -1  -5  -8   16.63    0.59
  -1   5  -8   16.84    0.62
  -1  -5  -9    0.39    0.12
  -1  -5  -9    0.54    0.12
  -1   5  -9    0.35    0.12
  -1   5  -9    0.35    0.11
  -1  -5 -10    7.91    0.42
  -1   5 -10    8.41    0.50
  -1   5 -10    7.84    0.45
  -1  -5 -10    7.78    0.49
  -1   5 -11    1.21    0.20
  -1   5 -11    0.89    0.17
  -1  -5 -11    1.00    0.20
  -1   5 -12    0.20    0.09
  -1  -5 -12    0.23    0.13
  -1  -5 -13    0.27    0.15
  -1   5 -13    0.25    0.14
  -1  -5 -14    1.28    0.26
  -1   5 -14    1.56    0.24
   1   6 -14    1.17    0.22
   1  -6 -13    0.07    0.11
   1   6 -13    0.13    0.10
   1  -6 -12    0.01    0.11
   1   6 -12    0.06    0.10
   1  -6 -11    0.03    0.09
   1   6 -11    0.07    0.12
   1  -6 -11   -0.01    0.09
   1  -6 -10    1.19    0.18
   1   6 -10    1.12    0.20
   1   6  -9    3.34    0.32
   1  -6  -9    3.62    0.31
   1  -6  -8    9.52    0.50
   1   6  -8   10.38    0.53
   1  -6  -7    6.05    0.39
   1   6  -7    6.74    0.36
   1   6  -7    6.48    0.41
  -1  -6   6   17.89    0.58
   1  -6  -6   18.58    0.67
   1   6  -6   18.65    0.55
   1   6  -6   18.11    0.65
   1  -6  -5   -0.10    0.07
  -1  -6   5    0.03    0.06
   1   6  -5    0.01    0.06
   1   6  -5   -0.03    0.04
   1  -6  -4    0.03    0.06
   1   6  -4    0.03    0.03
  -1  -6   4    0.08    0.06
   1   6  -4    0.00    0.04
   1   6  -3    9.89    0.29
  -1  -6   3    9.97    0.44
   1   6  -3    9.74    0.30
   1  -6  -3    9.60    0.46
   1   6  -2    0.19    0.04
   1   6  -2    0.19    0.06
  -1  -6   2    0.21    0.09
   1  -6  -2    0.12    0.10
   1   6  -1   16.28    0.29
   1  -6  -1   16.22    0.58
   1   6  -1   15.41    0.42
  -1  -6   1   16.73    0.57
   1   6   0    0.45    0.08
  -1   6   0    0.29    0.06
  -1  -6   0    0.37    0.11
  -1   6   0    0.34    0.06
   1  -6   0    0.46    0.11
   1   6   0    0.27    0.03
  -1  -6  -1    0.19    0.09
   1   6   1    0.24    0.07
  -1   6  -1    0.11    0.05
  -1   6  -1    0.15    0.04
   1   6   1    0.10    0.02
   1  -6   1    0.01    0.07
  -1  -6  -2    0.33    0.10
  -1   6  -2    0.29    0.06
  -1   6  -2    0.41    0.05
   1   6   2    0.28    0.03
   1  -6   2    0.40    0.10
   1   6   2    0.34    0.08
  -1   6  -3    0.47    0.08
   1   6   3    0.59    0.12
   1  -6   3    0.58    0.10
  -1  -6  -3    0.62    0.13
  -1  -6  -4    0.29    0.10
   1  -6   4    0.22    0.08
  -1   6  -4    0.11    0.04
  -1   6  -5    0.20    0.06
  -1   6  -5    0.11    0.06
   1  -6   5    0.06    0.06
   1  -6   6    0.17    0.08
  -1   6  -6    0.16    0.08
  -1   6  -6    0.03    0.06
  -1  -6  -6    0.11    0.09
  -1   6  -7    5.99    0.38
  -1   6  -7    5.91    0.36
   1  -6   7    5.61    0.31
  -1  -6  -7    5.66    0.37
  -1  -6  -8    0.10    0.07
  -1   6  -8   -0.02    0.06
  -1   6  -8   -0.04    0.09
  -1  -6  -9    2.97    0.28
  -1   6  -9    2.93    0.30
  -1   6  -9    2.94    0.29
  -1  -6  -9    2.80    0.30
  -1  -6 -10   16.97    0.76
  -1   6 -10   17.60    0.73
  -1   6 -10   16.35    0.70
  -1  -6 -10   16.53    0.66
  -1   6 -11    1.07    0.21
  -1   6 -11    0.73    0.16
  -1  -6 -11    0.95    0.20
  -1   6 -12    0.72    0.17
  -1  -6 -12    0.65    0.17
  -1   6 -13   -0.14    0.11
  -1  -6 -13    0.05    0.12
  -1   6 -14    1.68    0.27
   1   7 -12    0.00    0.10
   1  -7 -12   -0.13    0.15
   1  -7 -11    0.04    0.10
   1   7 -11    0.06    0.11
   1  -7 -11    0.05    0.12
   1   7 -10    0.27    0.09
   1  -7 -10    0.47    0.14
   1   7  -9    0.17    0.10
   1  -7  -9    0.02    0.09
   1   7  -8    0.09    0.09
   1  -7  -8    0.14    0.12
   1   7  -7    1.50    0.21
   1  -7  -7    1.42    0.22
  -1  -7   7    1.43    0.18
   1   7  -6   10.44    0.54
   1   7  -6   11.17    0.43
   1  -7  -6   10.86    0.56
  -1  -7   6   11.18    0.50
   1   7  -5    8.63    0.35
   1  -7  -5    9.12    0.50
   1   7  -5    8.21    0.47
  -1  -7   5    8.72    0.44
  -1  -7   4    0.91    0.16
   1  -7  -4    0.87    0.16
  -1  -7   3    0.75    0.15
   1  -7  -3    0.54    0.14
   1  -7  -2    0.24    0.11
  -1  -7   2    0.22    0.09
  -1   7   2    0.26    0.08
   1  -7  -1    4.41    0.34
  -1   7   1    4.31    0.20
  -1  -7   1    4.03    0.31
  -1   7   1    4.19    0.25
   1   7  -1    4.18    0.23
   1  -7   0    4.74    0.33
   1   7   0    4.82    0.27
  -1   7   0    4.88    0.22
  -1   7   0    4.56    0.24
  -1  -7   0    3.98    0.32
  -1  -7  -1    0.19    0.12
   1   7   1    0.02    0.05
  -1   7  -1    0.10    0.04
   1  -7   1    0.13    0.09
  -1  -7  -2    5.61    0.38
   1  -7   2    5.86    0.37
   1   7   2    5.53    0.33
  -1   7  -2    6.26    0.28
   1  -7   3    4.53    0.32
   1   7   3    4.48    0.30
  -1   7  -3    4.49    0.25
  -1  -7  -3    4.84    0.36
   1  -7   4    5.13    0.33
   1   7   4    4.99    0.34
  -1  -7  -4    5.36    0.37
  -1   7  -4    5.62    0.30
  -1   7  -5    6.52    0.34
   1  -7   5    6.49    0.37
  -1   7  -5    6.24    0.40
   1   7   5    6.07    0.39
  -1  -7  -5    6.11    0.41
   1  -7   6   -0.02    0.07
  -1   7  -6   -0.05    0.10
  -1   7  -6   -0.03    0.08
  -1  -7  -6    0.00    0.09
  -1  -7  -7   -0.05    0.10
  -1   7  -7    0.19    0.08
   1  -7   7    0.12    0.09
  -1   7  -7   -0.01    0.10
  -1  -7  -8    0.89    0.20
  -1   7  -8    1.42    0.21
  -1   7  -8    1.30    0.19
  -1  -7  -8    1.06    0.17
  -1   7  -9    2.42    0.26
  -1   7  -9    2.08    0.26
  -1  -7  -9    2.15    0.26
  -1  -7  -9    2.31    0.30
  -1   7 -10    4.73    0.39
  -1  -7 -10    4.68    0.43
  -1   7 -10    4.78    0.41
  -1  -7 -10    4.49    0.38
  -1  -7 -11    0.57    0.19
  -1   7 -11    0.31    0.14
  -1   7 -12    0.11    0.12
   1  -8 -11    0.39    0.15
   1   8 -11    0.34    0.12
   1  -8 -10    0.18    0.12
   1   8 -10    0.21    0.11
   1  -8  -9    0.02    0.11
   1   8  -9    0.31    0.17
   1  -8  -8    0.68    0.17
   1   8  -8    0.65    0.17
   1   8  -7   14.32    0.70
  -1  -8   7   14.89    0.63
   1  -8  -7   15.06    0.72
   1   8  -6    4.94    0.41
   1  -8  -6    5.68    0.44
  -1  -8   6    4.92    0.37
   1  -8  -5    0.29    0.12
   1   8  -5    0.25    0.10
  -1  -8   5    0.04    0.09
  -1   8   4    0.13    0.07
  -1  -8   4    0.27    0.11
   1  -8  -4    0.11    0.10
  -1   8   3    1.95    0.20
   1  -8  -3    1.79    0.24
  -1  -8   3    2.09    0.25
  -1   8   2    0.00    0.05
   1  -8  -2    0.23    0.11
  -1  -8   2    0.08    0.08
   1  -8  -1   13.55    0.63
  -1  -8   1   12.79    0.61
   1  -8   0    1.88    0.24
  -1  -8   0    2.07    0.26
   1  -8   1    5.63    0.40
  -1  -8  -1    5.44    0.41
   1   8   1    5.29    0.32
   1   8   2    0.92    0.15
  -1  -8  -2    1.15    0.19
   1  -8   2    1.20    0.19
  -1  -8  -3    3.13    0.32
   1  -8   3    2.73    0.28
   1   8   3    2.79    0.26
   1   8   4    2.18    0.24
   1  -8   4    2.88    0.27
  -1  -8  -4    2.74    0.30
   1  -8   5    3.58    0.31
  -1  -8  -5    3.95    0.36
   1   8   5    3.44    0.31
  -1   8  -5    3.61    0.34
  -1  -8  -6    0.27    0.13
   1  -8   6    0.41    0.12
   1   8   6    0.24    0.10
  -1   8  -6    0.22    0.12
   1  -8   7    0.70    0.15
  -1   8  -7    0.64    0.16
  -1  -8  -7    0.67    0.17
   1   8   7    0.32    0.09
  -1  -8  -8    0.21    0.12
  -1   8  -8    0.15    0.09
   1   8   8    0.41    0.13
  -1  -8  -8    0.47    0.14
  -1  -8  -9    0.12    0.11
  -1  -8  -9    0.43    0.16
   1   8   9    0.06    0.10
  -1   8  -9    0.39    0.15
   1   8  10    2.89    0.34
  -1  -8 -10    3.53    0.37
  -1   8 -10    3.95    0.39
  -1  -8 -10    3.84    0.42
  -1   8 -11    1.19    0.25
   1  -9  -9    1.30    0.27
   1   9  -8    0.12    0.10
   1  -9  -8    0.07    0.11
   1   9  -7    1.21    0.22
   1  -9  -7    1.09    0.22
  -1  -9   7    1.24    0.19
  -1   9   7    1.05    0.19
   1   9  -6    0.73    0.20
  -1   9   6    0.51    0.15
   1  -9  -6    0.59    0.15
  -1  -9   6    0.47    0.15
   1  -9  -5   -0.14    0.12
   1   9  -5   -0.09    0.12
  -1  -9   5   -0.15    0.09
  -1   9   5    0.03    0.07
  -1  -9   4    1.24    0.22
   1  -9  -4    1.32    0.22
   1   9  -4    1.41    0.22
  -1  -9   3    0.54    0.15
   1  -9  -3    0.58    0.16
  -1  -9   2    2.06    0.28
   1  -9  -2    2.43    0.29
  -1  -9   1    5.11    0.42
   1  -9  -1    5.75    0.45
  -1  -9   0    0.63    0.17
   1  -9   0    0.43    0.15
  -1  -9  -1    0.27    0.14
   1  -9   1    0.12    0.12
   1  -9   2    6.38    0.47
  -1  -9  -2    6.48    0.49
   1  -9   3    4.13    0.37
  -1  -9  -3    4.31    0.40
  -1  -9  -4    1.38    0.26
   1   9   4    1.30    0.19
   1  -9   4    1.40    0.22
  -1   9  -5    3.09    0.34
  -1  -9  -5    3.50    0.37
   1   9   5    3.00    0.30
   1  -9   5    3.70    0.34
   1  -9   6    4.20    0.36
  -1   9  -6    4.27    0.39
   1   9   6    3.77    0.36
  -1  -9  -6    4.00    0.41
   1   9   7    0.82    0.18
  -1   9  -7    1.10    0.22
  -1  -9  -7    0.68    0.17
   1   9   8    1.74    0.26
  -1   9  -8    2.14    0.31
  -1  -9  -8    2.03    0.29
  -1  -9  -8    1.91    0.29
  -1  -9  -9    1.51    0.25
  -1 -10   6   -0.11    0.13
  -1 -10   5   -0.04    0.12
  -1 -10   4    0.29    0.13
   1  10  -4    0.07    0.10
   1 -10  -4    0.29    0.16
  -1 -10   3    0.10    0.15
   1 -10  -3    0.28    0.16
   1 -10  -2    1.04    0.22
  -1 -10   2    1.43    0.27
  -1 -10   1    2.91    0.35
   1 -10  -1    2.43    0.32
  -1 -10   0    3.43    0.38
   1 -10   0    2.98    0.36
  -1 -10  -1    5.24    0.47
   1 -10   1    5.38    0.45
  -1 -10  -2    3.90    0.41
   1 -10   2    3.66    0.37
   1 -10   3    4.48    0.42
  -1 -10  -3    3.90    0.41
   1 -10   4    0.97    0.19
  -1  10  -4    0.82    0.21
  -1 -10  -4    0.95    0.22
   1 -10   5    7.53    0.52
   1 -10   6    0.63    0.17
   2   0 -17    0.01    0.11
   2   0 -16   -0.08    0.10
   2   0 -16   -0.13    0.14
   2   0 -15    0.01    0.09
   2   0 -15   -0.04    0.10
   2   0 -14    0.01    0.10
   2   0 -14    0.24    0.11
   2   0 -13    0.07    0.08
   2   0 -13    0.09    0.09
   2   0 -13    0.06    0.08
   2   0 -12   14.09    0.60
   2   0 -12   14.71    0.52
   2   0 -12   14.03    0.59
   2   0 -11   -0.02    0.06
   2   0 -11   -0.02    0.06
   2   0 -11   -0.02    0.04
   2   0 -10    1.29    0.16
   2   0 -10    1.16    0.12
   2   0 -10    1.30    0.14
   2   0  -9   -0.05    0.04
   2   0  -9    0.02    0.04
   2   0  -9   -0.08    0.06
   2   0  -8   13.44    0.46
   2   0  -8   13.34    0.37
   2   0  -8   13.06    0.35
   2   0  -7    0.01    0.04
   2   0  -7   -0.06    0.05
   2   0  -7    0.05    0.04
   2   0  -6  391.91    2.12
   2   0  -6  388.84    1.68
   2   0  -5   -0.01    0.04
   2   0  -4   15.64    0.35
  -2   0   3    0.03    0.03
  -2   0   3    0.07    0.03
   2   0  -3   -0.05    0.03
   2   0  -2   12.39    0.25
  -2   0   2   13.27    0.25
   2   0  -2   12.66    0.23
  -2   0   2   12.57    0.23
  -2   0   1    0.13    0.02
  -2   0   1    0.13    0.03
   2   0  -1    0.23    0.03
   2   0  -1    0.16    0.03
   2   0   0   30.09    0.32
  -2   0   0   15.61    0.25
  -2   0  -1    0.01    0.02
   2   0   1    0.02    0.02
   2   0   1    0.04    0.02
  -2   0  -1    0.03    0.02
  -2   0  -2    2.13    0.11
  -2   0  -2    2.17    0.10
   2   0   2    2.14    0.10
   2   0   2    2.13    0.10
   2   0   2    2.33    0.11
   2   0   2    2.25    0.11
   2   0   2    2.08    0.06
   2   0   2    2.37    0.07
  -2   0  -2    2.23    0.07
  -2   0  -3    0.01    0.03
  -2   0  -3    0.01    0.02
  -2   0  -3    0.02    0.03
   2   0   3   -0.01    0.02
  -2   0  -4    0.17    0.05
  -2   0  -4    0.19    0.04
  -2   0  -4    0.21    0.05
   2   0   4    0.20    0.04
  -2   0  -5   -0.01    0.03
  -2   0  -5   -0.03    0.03
  -2   0  -5    0.03    0.05
  -2   0  -6   30.48    0.53
  -2   0  -6   29.98    0.61
  -2   0  -6   30.13    0.63
  -2   0  -7   -0.04    0.04
  -2   0  -7    0.02    0.05
  -2   0  -7   -0.04    0.05
  -2   0  -8    0.50    0.09
  -2   0  -8    0.56    0.10
  -2   0  -8    0.54    0.11
  -2   0  -9    0.02    0.05
  -2   0  -9   -0.03    0.07
  -2   0  -9    0.09    0.08
  -2   0 -10   11.60    0.45
  -2   0 -10   10.96    0.49
  -2   0 -11    0.01    0.06
  -2   0 -11    0.02    0.07
  -2   0 -12    7.33    0.41
  -2   0 -12    8.02    0.47
  -2   0 -13   -0.08    0.12
  -2   0 -13    0.04    0.06
  -2   0 -14    3.93    0.38
  -2   0 -15   -0.11    0.11
   2   1 -17   25.42    1.02
   2   1 -16    2.02    0.29
   2   1 -16    2.56    0.33
   2  -1 -16    2.55    0.32
   2   1 -15    0.09    0.08
   2  -1 -15    0.18    0.09
   2   1 -15    0.21    0.12
   2   1 -14    0.65    0.17
   2  -1 -14    0.26    0.11
   2  -1 -14    0.51    0.14
   2  -1 -14    0.44    0.15
   2   1 -14    0.46    0.13
   2  -1 -13    3.53    0.33
   2  -1 -13    3.46    0.29
   2   1 -13    3.52    0.32
   2  -1 -13    3.63    0.33
   2  -1 -12    3.02    0.28
   2  -1 -12    3.27    0.27
   2   1 -12    3.56    0.31
   2  -1 -12    3.31    0.29
   2   1 -11   10.26    0.34
   2  -1 -11   10.12    0.37
   2  -1 -11   10.63    0.44
   2  -1 -11   10.11    0.49
   2  -1 -11   10.31    0.49
   2   1 -11   10.65    0.50
   2  -1 -10   11.51    0.49
   2   1 -10   10.80    0.48
   2  -1 -10   11.49    0.49
   2  -1 -10   11.67    0.38
   2   1 -10   11.59    0.35
   2  -1 -10   11.76    0.43
   2  -1  -9    4.39    0.25
   2   1  -9    4.21    0.28
   2  -1  -9    4.42    0.29
   2  -1  -9    4.51    0.23
   2   1  -9    4.57    0.22
   2  -1  -8    5.20    0.24
   2   1  -8    5.15    0.21
   2  -1  -8    5.29    0.26
   2   1  -8    5.39    0.29
   2  -1  -8    5.09    0.29
   2   1  -7   70.31    0.70
   2   1  -7   70.59    0.98
   2  -1  -7   70.24    0.99
   2  -1  -7   71.15    0.84
   2   1  -6   15.23    0.42
   2  -1  -6   14.43    0.42
   2  -1  -6   15.21    0.37
   2   1  -6   15.04    0.28
   2   1  -5   11.24    0.33
   2   1  -5   11.00    0.20
   2  -1  -5   11.18    0.30
   2  -1  -5   11.32    0.33
   2  -1  -4   11.07    0.30
   2   1  -4   11.45    0.31
   2   1  -4   11.55    0.16
   2  -1  -4   11.27    0.29
  -2  -1   3    1.46    0.09
   2   1  -3    1.35    0.10
   2   1  -3    1.24    0.09
   2  -1  -3    1.27    0.09
  -2   1   3    1.33    0.10
   2  -1  -3    1.26    0.10
   2   1  -2  244.42    1.13
  -2  -1   2  251.41    1.10
  -2   1   2  265.51    1.21
   2  -1  -2  253.11    1.19
  -2   1   2  255.40    1.11
   2   1  -2  238.33    1.08
  -2  -1   2  252.46    1.12
  -2   1   1  934.49    1.99
   2   1  -1  963.15    1.39
  -2   1   1 1000.00    2.20
   2  -1  -1  968.50    2.16
  -2  -1   1  951.67    2.09
   2   1  -1  929.03    1.90
   2   1  -1  978.31    2.15
   2   1   0    0.67    0.06
   2  -1   0    0.67    0.05
   2   1   0    0.85    0.07
   2  -1   0    0.75    0.06
  -2   1   0    0.68    0.05
  -2  -1   0    0.72    0.05
   2   1   0    0.67    0.05
  -2   1   0    0.69    0.05
  -2  -1   0    0.74    0.06
   2  -1   1  136.09    0.59
  -2  -1  -1  134.68    0.76
   2   1   1  132.87    0.88
   2   1   1  135.19    0.75
   2  -1   1  137.03    0.67
  -2  -1  -1  129.30    0.63
   2   1   1  135.86    0.81
  -2  -1  -1  131.71    0.80
  -2   1  -1  132.99    0.51
  -2   1  -1  135.17    0.68
  -2   1  -1  135.34    0.59
   2   1   2   34.95    0.49
   2  -1   2   34.89    0.30
   2   1   2   35.81    0.41
  -2  -1  -2   34.34    0.47
   2  -1   2   36.15    0.33
  -2   1  -2   34.56    0.30
  -2   1  -2   34.04    0.36
  -2   1  -2   34.58    0.48
  -2  -1  -2   33.83    0.38
   2   1   2   35.81    0.38
  -2   1  -2   34.21    0.34
  -2  -1  -2   33.70    0.39
  -2  -1  -3   25.46    0.33
   2   1   3   26.31    0.33
  -2  -1  -3   26.04    0.45
  -2   1  -3   25.59    0.38
  -2   1  -3   24.95    0.35
  -2  -1  -3   25.61    0.46
   2  -1   3   26.16    0.34
   2  -1   3   25.82    0.21
   2   1   3   26.41    0.35
   2  -1   3   27.06    0.35
  -2  -1  -3   25.29    0.40
  -2   1  -3   26.24    0.47
   2   1   4   29.57    0.35
  -2  -1  -4   28.59    0.35
  -2  -1  -4   28.19    0.49
  -2   1  -4   28.55    0.42
  -2  -1  -4   28.51    0.53
  -2   1  -4   28.11    0.47
  -2  -1  -4   28.01    0.52
  -2   1  -4   29.36    0.55
  -2  -1  -5   14.46    0.41
  -2   1  -5   14.50    0.42
  -2  -1  -5   14.24    0.39
  -2  -1  -5   14.67    0.26
  -2  -1  -5   14.45    0.41
  -2   1  -5   14.11    0.37
   2   1   5   15.03    0.26
  -2   1  -5   13.99    0.33
  -2   1  -6    0.00    0.03
  -2   1  -6    0.03    0.04
  -2   1  -6   -0.05    0.05
  -2  -1  -6    0.01    0.02
  -2  -1  -6    0.01    0.05
  -2  -1  -6    0.06    0.07
   2   1   6    0.01    0.02
   2   1   7    0.97    0.07
  -2   1  -7    0.98    0.11
  -2  -1  -7    0.97    0.13
  -2  -1  -7    0.87    0.12
  -2  -1  -7    0.82    0.11
  -2   1  -7    0.86    0.13
  -2  -1  -7    0.96    0.07
  -2   1  -7    0.77    0.11
  -2  -1  -8    3.02    0.24
  -2  -1  -8    2.80    0.23
  -2   1  -8    2.70    0.22
  -2  -1  -8    3.03    0.12
  -2   1  -8    2.91    0.24
  -2   1  -8    3.01    0.21
  -2  -1  -8    2.82    0.23
  -2   1  -9   86.66    1.39
  -2   1  -9   85.82    1.16
  -2  -1  -9   83.00    1.31
  -2  -1  -9   83.14    1.28
  -2   1  -9   83.84    1.24
  -2   1 -10   48.28    0.92
  -2  -1 -10   49.28    1.04
  -2  -1 -10   49.53    1.06
  -2   1 -10   47.07    1.00
  -2   1 -10   48.44    1.10
  -2   1 -11    3.10    0.26
  -2   1 -11    2.57    0.25
  -2  -1 -11    2.94    0.27
  -2   1 -11    3.03    0.30
  -2  -1 -11    3.05    0.30
  -2   1 -12    0.00    0.08
  -2   1 -12   -0.06    0.07
  -2  -1 -12   -0.06    0.08
  -2   1 -13    0.13    0.09
  -2   1 -13    0.05    0.09
  -2  -1 -13    0.21    0.10
  -2   1 -14    0.50    0.14
  -2   1 -14    0.78    0.19
  -2  -1 -14    0.55    0.17
  -2   1 -15    7.93    0.55
  -2  -1 -15    6.82    0.52
   2   2 -16   -0.03    0.11
   2   2 -16    0.08    0.13
   2  -2 -16    0.08    0.13
   2  -2 -15    0.30    0.14
   2  -2 -15    0.09    0.09
   2   2 -15    0.37    0.14
   2  -2 -14    1.80    0.26
   2   2 -14    1.94    0.26
   2  -2 -14    1.67    0.23
   2  -2 -13    0.33    0.11
   2   2 -13    0.16    0.11
   2  -2 -13    0.17    0.09
   2  -2 -12   44.78    0.85
   2   2 -12   42.56    1.06
   2  -2 -12   44.38    1.09
   2  -2 -12   43.60    1.00
   2  -2 -11   10.48    0.40
   2  -2 -11   10.22    0.50
   2   2 -11   10.38    0.50
   2  -2 -11    9.98    0.45
   2  -2 -10   15.88    0.48
   2  -2 -10   16.18    0.55
   2  -2 -10   16.97    0.61
   2   2 -10   15.97    0.59
   2   2  -9    3.11    0.25
   2  -2  -9    3.12    0.21
   2  -2  -9    2.88    0.24
   2  -2  -8    1.80    0.18
   2   2  -8    1.99    0.19
   2  -2  -8    2.01    0.16
   2   2  -7   19.59    0.54
   2  -2  -7   20.37    0.54
   2  -2  -7   19.84    0.49
   2   2  -6   47.84    0.78
   2  -2  -6   48.33    0.76
   2  -2  -6   46.76    0.72
   2  -2  -5   26.11    0.51
   2   2  -5   26.87    0.55
   2  -2  -5   25.34    0.51
   2  -2  -4    2.84    0.16
   2   2  -4    2.84    0.17
   2  -2  -4    2.84    0.17
   2   2  -4    2.86    0.14
   2  -2  -3    0.15    0.04
   2   2  -3    0.25    0.06
   2  -2  -3    0.20    0.04
  -2  -2   3    0.19    0.04
  -2  -2   3    0.31    0.05
   2   2  -3    0.25    0.04
   2  -2  -2  241.61    1.37
   2  -2  -2  239.17    0.98
  -2  -2   2  230.92    1.27
  -2  -2   2  253.96    1.19
   2   2  -2  231.65    1.15
   2   2  -2  234.26    1.30
  -2  -2   2  254.79    0.99
   2   2  -1   59.69    0.59
  -2  -2   1   58.47    0.64
  -2   2   1   59.27    0.38
   2  -2  -1   59.47    0.65
  -2   2   0  896.86    1.74
  -2  -2   0  906.24    2.51
  -2   2   0  943.00    2.49
  -2  -2   0  931.37    2.47
   2  -2   0  895.67    2.40
  -2  -2  -1  251.38    1.32
  -2  -2  -1  247.84    0.69
   2   2   1  252.12    1.39
  -2  -2  -1  257.39    1.29
   2  -2   1  255.55    1.22
  -2   2  -2   57.04    0.55
   2   2   2   57.91    0.46
  -2   2  -2   55.01    0.66
   2  -2   2   55.53    0.54
  -2  -2  -2   53.79    0.46
  -2  -2  -2   54.42    0.66
   2   2   2   53.63    0.70
  -2  -2  -2   53.59    0.62
   2   2   3   13.42    0.27
   2  -2   3   12.93    0.16
  -2  -2  -3   12.34    0.27
  -2   2  -3   13.15    0.25
   2  -2   3   12.98    0.24
  -2  -2  -3   12.84    0.30
  -2  -2  -3   12.96    0.35
  -2   2  -3   12.55    0.29
  -2   2  -3   12.67    0.35
   2  -2   4   16.81    0.26
  -2  -2  -4   16.34    0.36
   2  -2   4   17.41    0.24
  -2  -2  -4   16.32    0.35
  -2   2  -4   17.31    0.44
  -2   2  -4   17.14    0.27
  -2   2  -4   16.78    0.37
  -2  -2  -4   16.46    0.43
  -2  -2  -5   19.28    0.39
  -2   2  -5   19.29    0.26
  -2   2  -5   19.79    0.51
  -2   2  -5   19.71    0.43
   2  -2   5   20.03    0.26
  -2  -2  -5   20.29    0.51
  -2  -2  -5   19.43    0.50
  -2   2  -6   28.55    0.28
  -2   2  -6   28.62    0.55
  -2  -2  -6   28.85    0.48
  -2   2  -6   28.80    0.66
  -2  -2  -6   29.62    0.67
  -2  -2  -6   29.10    0.66
  -2   2  -7   76.02    1.16
  -2  -2  -7   73.22    0.79
  -2  -2  -7   72.82    1.12
  -2   2  -7   73.83    0.96
  -2  -2  -7   73.81    1.12
  -2   2  -8   70.09    1.19
  -2  -2  -8   68.59    1.15
  -2   2  -8   69.37    1.00
  -2  -2  -8   68.46    0.78
  -2  -2  -8   71.05    1.17
  -2  -2  -9    1.04    0.11
  -2   2  -9    0.98    0.13
  -2  -2  -9    0.76    0.14
  -2   2  -9    1.09    0.16
  -2  -2  -9    0.83    0.14
  -2   2  -9    0.92    0.16
  -2  -2 -10    1.76    0.21
  -2   2 -10    1.82    0.20
  -2  -2 -10    1.73    0.22
  -2   2 -10    1.79    0.19
  -2   2 -10    1.86    0.22
  -2   2 -11    4.26    0.36
  -2   2 -11    3.94    0.29
  -2   2 -11    4.18    0.32
  -2  -2 -11    3.88    0.33
  -2  -2 -11    3.91    0.33
  -2  -2 -12    0.84    0.16
  -2   2 -12    0.80    0.15
  -2   2 -12    0.98    0.16
  -2  -2 -12    0.94    0.17
  -2   2 -13    2.73    0.29
  -2  -2 -13    2.45    0.29
  -2   2 -13    2.98    0.28
  -2  -2 -13    2.52    0.29
  -2   2 -14    2.18    0.27
  -2  -2 -14    2.68    0.32
  -2   2 -14    2.54    0.29
  -2   2 -15    6.21    0.48
  -2  -2 -15    5.00    0.45
   2   3 -16    6.34    0.51
   2  -3 -16    6.34    0.49
   2  -3 -15    0.03    0.09
   2   3 -15    0.02    0.09
   2  -3 -15    0.02    0.10
   2  -3 -14    2.50    0.31
   2  -3 -14    2.03    0.26
   2   3 -14    2.30    0.28
   2  -3 -13    1.00    0.19
   2  -3 -13    0.86    0.17
   2   3 -13    0.97    0.19
   2  -3 -12    2.85    0.28
   2  -3 -12    2.46    0.22
   2   3 -12    2.23    0.26
   2  -3 -12    2.40    0.28
   2  -3 -11   -0.08    0.11
   2   3 -11   -0.11    0.08
   2  -3 -11   -0.06    0.06
   2  -3 -11    0.10    0.07
   2  -3 -10    7.46    0.41
   2  -3 -10    7.21    0.35
   2   3 -10    7.64    0.42
   2  -3  -9    2.19    0.21
   2   3  -9    2.23    0.22
   2  -3  -9    2.04    0.19
   2   3  -8   28.25    0.72
   2  -3  -8   29.62    0.72
   2  -3  -8   28.83    0.66
   2   3  -7    0.52    0.11
   2  -3  -7    0.37    0.08
   2  -3  -7    0.30    0.08
  -2  -3   7    0.39    0.04
  -2  -3   6   51.80    0.42
   2  -3  -6   51.86    0.82
   2  -3  -6   51.08    0.83
   2   3  -6   52.13    0.88
   2   3  -5    3.28    0.16
   2  -3  -5    3.16    0.20
   2  -3  -5    3.15    0.18
   2   3  -5    3.16    0.21
   2   3  -4   54.55    0.81
   2  -3  -4   53.20    0.69
   2  -3  -4   54.26    0.81
   2   3  -4   54.72    0.63
   2  -3  -3   18.43    0.46
  -2  -3   3   18.71    0.43
   2  -3  -3   18.36    0.36
   2   3  -3   19.19    0.36
   2   3  -3   18.63    0.45
  -2  -3   3   18.45    0.33
   2  -3  -2    9.24    0.31
  -2  -3   2    9.08    0.19
  -2   3   2    9.26    0.22
  -2  -3   2    9.31    0.30
   2   3  -2    9.20    0.25
   2   3  -1   39.87    0.55
   2  -3  -1   38.53    0.62
  -2  -3   1   39.63    0.63
  -2   3   1   40.80    0.40
  -2  -3   0    4.29    0.21
   2   3   0    4.20    0.19
   2  -3   0    4.29    0.20
   2  -3   1   17.03    0.39
   2   3   1   17.03    0.41
  -2  -3  -1   16.35    0.41
  -2   3  -1   16.95    0.22
   2   3   2    4.88    0.12
  -2   3  -2    5.04    0.22
   2  -3   2    4.69    0.19
   2   3   2    4.58    0.23
  -2  -3  -2    4.84    0.22
  -2  -3  -3   29.81    0.56
   2   3   3   31.49    0.39
   2  -3   3   29.92    0.48
  -2   3  -3   30.42    0.58
  -2   3  -4    0.01    0.04
   2  -3   4    0.05    0.03
  -2   3  -4    0.00    0.04
  -2  -3  -4   -0.02    0.05
  -2  -3  -4   -0.03    0.05
  -2  -3  -5    0.15    0.05
  -2   3  -5    0.12    0.06
  -2  -3  -5    0.21    0.07
   2  -3   5    0.11    0.02
  -2   3  -5    0.11    0.05
   2  -3   5    0.14    0.02
   2  -3   5    0.12    0.03
  -2   3  -6    0.73    0.12
   2  -3   6    0.62    0.05
  -2  -3  -6    0.72    0.12
  -2  -3  -6    0.80    0.11
   2  -3   6    0.62    0.05
  -2   3  -6    0.62    0.06
  -2   3  -6    0.66    0.10
   2  -3   6    0.69    0.07
  -2   3  -7    0.24    0.08
   2  -3   7    0.22    0.04
  -2  -3  -7    0.26    0.07
  -2   3  -7    0.17    0.08
  -2  -3  -7    0.19    0.08
  -2  -3  -8    0.66    0.09
  -2  -3  -8    0.76    0.16
  -2   3  -8    0.55    0.12
  -2   3  -8    0.55    0.10
  -2   3  -9    3.02    0.23
  -2  -3  -9    3.23    0.21
  -2  -3  -9    3.08    0.27
  -2   3  -9    3.22    0.29
  -2  -3  -9    3.16    0.28
  -2   3 -10    0.16    0.08
  -2   3 -10   -0.02    0.10
  -2  -3 -10    0.03    0.08
  -2  -3 -10    0.14    0.09
  -2   3 -11    2.92    0.26
  -2   3 -11    2.99    0.27
  -2  -3 -11    3.33    0.32
  -2   3 -11    3.22    0.32
  -2  -3 -11    3.35    0.32
  -2   3 -12    8.23    0.54
  -2  -3 -12    8.26    0.52
  -2  -3 -12    7.37    0.48
  -2   3 -12    7.40    0.44
  -2   3 -12    7.23    0.44
  -2  -3 -13    0.36    0.14
  -2   3 -13    0.19    0.10
  -2  -3 -13    0.28    0.15
  -2   3 -13    0.27    0.11
  -2  -3 -14    2.01    0.29
  -2  -3 -14    2.55    0.33
  -2   3 -14    2.24    0.28
  -2   3 -15    0.08    0.09
  -2  -3 -15    0.17    0.13
   2  -4 -16    0.22    0.13
   2   4 -15    5.06    0.45
   2  -4 -15    4.50    0.41
   2  -4 -15    4.83    0.45
   2  -4 -14    0.18    0.11
   2   4 -14    0.13    0.09
   2  -4 -14    0.31    0.11
   2  -4 -13    2.00    0.26
   2   4 -13    1.77    0.27
   2  -4 -13    1.51    0.23
   2  -4 -12    0.56    0.15
   2  -4 -12    0.24    0.11
   2  -4 -12    0.62    0.17
   2   4 -12    0.41    0.14
   2  -4 -11   17.66    0.62
   2  -4 -11   18.57    0.71
   2   4 -11   16.95    0.68
   2   4 -10   18.14    0.67
   2  -4 -10   17.54    0.60
   2  -4 -10   18.72    0.67
   2   4  -9    0.11    0.10
   2  -4  -9    0.05    0.07
   2  -4  -9    0.00    0.07
   2  -4  -8    3.49    0.26
   2   4  -8    3.61    0.28
   2  -4  -8    3.62    0.27
   2  -4  -7    4.35    0.27
  -2  -4   7    4.60    0.15
   2   4  -7    4.54    0.30
   2  -4  -7    4.42    0.28
   2  -4  -6    9.17    0.36
   2   4  -6    9.34    0.40
   2  -4  -6    9.34    0.40
   2   4  -5    4.44    0.19
   2  -4  -5    4.70    0.27
   2   4  -5    4.40    0.27
   2   4  -4    8.77    0.26
  -2  -4   4    9.01    0.34
   2  -4  -4    8.82    0.37
   2   4  -4    8.54    0.36
   2   4  -3   25.46    0.45
   2  -4  -3   25.25    0.60
  -2  -4   3   24.69    0.39
  -2  -4   3   25.66    0.57
   2   4  -2    1.49    0.12
   2  -4  -2    1.61    0.16
  -2  -4   2    1.57    0.15
   2  -4  -1  139.55    1.36
  -2   4   1  142.86    0.91
  -2  -4   1  139.26    1.35
   2   4  -1  139.22    1.14
   2   4   0    6.23    0.26
   2  -4   0    5.66    0.27
  -2  -4   0    6.27    0.29
  -2  -4  -1   39.43    0.73
   2  -4   1   39.74    0.68
  -2   4  -1   40.86    0.63
   2   4   1   39.68    0.69
   2   4   2    3.25    0.08
   2   4   2    3.21    0.21
  -2   4  -2    3.48    0.19
  -2  -4  -2    3.17    0.21
   2  -4   2    3.36    0.20
  -2  -4  -3    5.16    0.27
   2   4   3    5.20    0.28
   2  -4   3    5.43    0.24
  -2   4  -3    5.51    0.26
   2   4   3    5.82    0.16
   2  -4   4   47.70    0.71
  -2   4  -4   48.04    0.81
  -2  -4  -4   48.65    0.84
  -2   4  -4   46.97    0.79
  -2   4  -5    0.21    0.08
  -2  -4  -5    0.16    0.07
   2  -4   5    0.26    0.06
  -2   4  -5    0.06    0.05
  -2  -4  -5    0.35    0.09
  -2   4  -6    4.52    0.29
   2  -4   6    4.80    0.21
  -2  -4  -6    3.84    0.24
  -2   4  -6    4.61    0.27
  -2  -4  -6    4.51    0.30
   2  -4   7    5.47    0.22
  -2  -4  -7    5.23    0.29
  -2   4  -7    5.28    0.30
  -2   4  -7    5.55    0.33
  -2  -4  -7    5.27    0.33
  -2   4  -8   12.13    0.53
  -2  -4  -8   11.08    0.51
  -2   4  -8   12.10    0.48
  -2  -4  -8   11.38    0.43
  -2   4  -9   25.63    0.81
  -2  -4  -9   25.77    0.66
  -2   4  -9   24.79    0.71
  -2  -4  -9   26.04    0.81
  -2   4 -10    3.45    0.32
  -2  -4 -10    3.05    0.29
  -2   4 -10    3.22    0.27
  -2   4 -11    3.56    0.35
  -2   4 -11    3.25    0.29
  -2  -4 -11    3.61    0.34
  -2   4 -12    0.70    0.15
  -2   4 -12    0.72    0.18
  -2   4 -12    0.87    0.17
  -2  -4 -12    0.51    0.15
  -2   4 -13    0.48    0.14
  -2   4 -13    0.64    0.18
  -2  -4 -13    0.41    0.17
  -2  -4 -14    0.00    0.14
  -2   4 -14    0.15    0.12
   2  -5 -15    1.16    0.23
   2   5 -15    0.82    0.20
   2  -5 -14    2.17    0.31
   2  -5 -14    2.51    0.33
   2   5 -14    2.41    0.32
   2  -5 -13    0.12    0.11
   2  -5 -13    0.38    0.16
   2   5 -13    0.23    0.10
   2  -5 -12    0.00    0.10
   2  -5 -12    0.04    0.07
   2   5 -12    0.01    0.10
   2  -5 -12    0.00    0.08
   2  -5 -11   15.43    0.67
   2   5 -11   14.16    0.66
   2  -5 -11   14.87    0.61
   2  -5 -10   38.31    0.96
   2   5 -10   39.53    1.05
   2   5  -9    0.18    0.10
   2  -5  -9    0.23    0.09
   2  -5  -8   25.49    0.76
   2   5  -8   26.25    0.79
   2  -5  -7    9.87    0.46
   2   5  -7   10.42    0.48
   2   5  -6   31.30    0.80
   2  -5  -6   30.68    0.79
   2   5  -5    0.95    0.14
  -2  -5   5    1.00    0.13
   2  -5  -5    1.05    0.15
   2   5  -5    0.91    0.09
  -2  -5   4    8.74    0.38
   2   5  -4    8.37    0.28
   2  -5  -4    9.13    0.42
   2   5  -4    9.16    0.40
  -2  -5   3    3.67    0.24
   2   5  -3    3.19    0.17
   2  -5  -3    3.21    0.24
   2  -5  -2   12.58    0.47
  -2  -5   2   12.87    0.46
   2   5  -2   12.93    0.37
   2   5  -1    0.19    0.06
   2  -5  -1    0.11    0.07
  -2  -5   1    0.10    0.06
  -2  -5   0    2.81    0.22
   2   5   0    2.51    0.18
   2  -5   0    2.68    0.21
  -2  -5  -1   11.31    0.44
  -2   5  -1   12.16    0.36
   2  -5   1   12.48    0.44
  -2   5  -1   12.11    0.26
   2   5   1   11.86    0.41
  -2   5  -2    2.83    0.08
  -2   5  -2    2.43    0.08
  -2   5  -2    2.96    0.19
   2   5   2    2.65    0.21
   2  -5   2    2.94    0.21
  -2  -5  -2    3.04    0.24
   2   5   3   21.06    0.27
  -2   5  -3   21.38    0.54
  -2  -5  -3   20.56    0.60
   2  -5   3   20.71    0.55
   2   5   3   19.84    0.58
  -2  -5  -4    1.52    0.18
  -2   5  -4    1.52    0.15
   2   5   4    1.26    0.16
   2  -5   4    1.50    0.15
   2   5   4    1.64    0.10
  -2  -5  -5   17.80    0.58
  -2   5  -5   17.70    0.55
   2  -5   5   17.76    0.48
  -2   5  -5   16.89    0.55
  -2   5  -6   -0.01    0.07
  -2  -5  -6    0.26    0.10
  -2  -5  -6    0.09    0.07
  -2   5  -6    0.12    0.06
   2  -5   6    0.18    0.06
  -2  -5  -7    0.27    0.11
  -2  -5  -7    0.23    0.07
  -2   5  -7    0.23    0.08
  -2   5  -7    0.27    0.10
   2  -5   7    0.25    0.07
  -2   5  -8   12.20    0.51
  -2   5  -8   12.43    0.55
  -2  -5  -8   11.53    0.49
  -2  -5  -8   11.66    0.56
  -2  -5  -9    1.71    0.20
  -2   5  -9    1.65    0.20
  -2   5  -9    1.56    0.21
  -2  -5  -9    1.80    0.25
  -2   5 -10   -0.05    0.09
  -2   5 -10    0.08    0.07
  -2  -5 -10   -0.14    0.11
  -2  -5 -10    0.02    0.06
  -2   5 -11    0.11    0.09
  -2   5 -11    0.11    0.09
  -2  -5 -11    0.31    0.15
  -2  -5 -12    1.14    0.22
  -2   5 -12    1.09    0.19
  -2   5 -12    1.12    0.21
  -2  -5 -13    0.00    0.11
  -2   5 -13    0.38    0.14
   2   6 -14    2.26    0.32
   2   6 -13    1.66    0.27
   2  -6 -13    2.02    0.30
   2  -6 -12    4.07    0.40
   2  -6 -12    3.58    0.33
   2   6 -12    3.93    0.39
   2  -6 -11    2.42    0.27
   2   6 -11    2.05    0.28
   2   6 -10   18.76    0.77
   2  -6 -10   18.29    0.72
   2   6  -9    0.10    0.08
   2  -6  -9    0.15    0.07
   2   6  -8   30.25    0.91
   2  -6  -8   29.57    0.88
   2   6  -7   12.57    0.57
   2  -6  -7   12.83    0.57
   2  -6  -6    0.09    0.07
  -2  -6   6    0.25    0.09
   2   6  -6    0.23    0.10
   2  -6  -5   -0.04    0.08
   2   6  -5    0.03    0.08
  -2  -6   5    0.22    0.09
   2   6  -4    0.51    0.08
   2   6  -4    0.36    0.09
  -2  -6   4    0.61    0.11
   2  -6  -4    0.69    0.14
   2  -6  -3    3.19    0.27
   2   6  -3    2.93    0.18
  -2  -6   3    3.12    0.25
   2   6  -2   41.61    0.71
  -2  -6   2   42.64    0.93
   2  -6  -2   41.53    0.94
   2   6  -1   -0.10    0.05
  -2  -6   1   -0.01    0.08
   2  -6  -1   -0.05    0.06
   2   6   0    3.20    0.22
  -2   6   0    3.32    0.19
  -2  -6   0    2.88    0.25
   2  -6   0    3.36    0.26
  -2  -6  -1    0.41    0.10
  -2   6  -1    0.49    0.08
   2  -6   1    0.40    0.10
   2   6   1    0.39    0.09
  -2   6  -1    0.43    0.06
  -2  -6  -2    0.15    0.07
  -2   6  -2    0.11    0.05
   2   6   2    0.09    0.07
   2  -6   2    0.12    0.06
   2   6   3   25.82    0.70
  -2   6  -3   27.43    0.64
   2  -6   3   26.70    0.70
  -2  -6  -3   27.16    0.77
   2   6   4    0.36    0.10
  -2  -6  -4    0.55    0.12
  -2   6  -4    0.42    0.09
   2  -6   4    0.51    0.11
   2  -6   5    6.24    0.32
  -2   6  -5    6.51    0.35
   2   6   5    5.99    0.37
  -2  -6  -5    6.31    0.38
  -2   6  -5    5.89    0.35
  -2   6  -6    0.72    0.13
   2  -6   6    0.78    0.13
  -2   6  -6    0.60    0.13
  -2  -6  -6    0.79    0.15
   2   6   6    0.59    0.14
  -2  -6  -7    0.77    0.17
  -2  -6  -7    0.52    0.14
   2  -6   7    0.66    0.11
  -2   6  -7    0.63    0.13
  -2   6  -7    0.48    0.11
  -2   6  -8   -0.01    0.06
  -2  -6  -8    0.21    0.11
  -2  -6  -8    0.05    0.08
  -2   6  -8    0.13    0.07
  -2  -6  -9    0.01    0.12
  -2   6  -9   -0.05    0.09
  -2   6  -9    0.00    0.08
  -2  -6  -9   -0.09    0.07
  -2   6 -10   17.12    0.74
  -2  -6 -10   17.00    0.77
  -2   6 -10   16.67    0.70
  -2  -6 -10   17.59    0.68
  -2   6 -11   -0.10    0.10
  -2  -6 -11    0.10    0.10
  -2   6 -11    0.24    0.13
  -2  -6 -12    0.37    0.17
  -2   6 -12    0.08    0.10
  -2   6 -12    0.04    0.10
   2   7 -12    0.15    0.13
   2  -7 -12    0.16    0.10
   2   7 -11    1.42    0.24
   2  -7 -11    1.41    0.22
   2   7 -10    1.31    0.23
   2  -7 -10    1.36    0.22
   2   7  -9    0.04    0.09
   2  -7  -9    0.14    0.11
   2  -7  -8   16.12    0.71
   2   7  -8   17.21    0.74
   2   7  -7   26.86    0.90
   2  -7  -7   28.75    0.93
  -2  -7   6    5.26    0.35
   2   7  -6    5.19    0.38
   2  -7  -6    5.35    0.41
  -2  -7   5    8.86    0.46
   2  -7  -5    8.35    0.49
   2   7  -5    7.50    0.45
  -2  -7   4    1.14    0.18
   2   7  -4    1.34    0.20
   2  -7  -4    1.43    0.22
  -2  -7   3    1.98    0.23
   2  -7  -3    2.50    0.26
   2  -7  -2    0.15    0.09
  -2  -7   2    0.14    0.08
   2   7  -2    0.14    0.05
   2   7  -1   17.60    0.52
  -2   7   1   18.36    0.50
  -2  -7   1   18.47    0.68
  -2   7   1   18.94    0.47
   2  -7  -1   18.95    0.69
  -2  -7   0    0.30    0.10
   2   7   0    0.49    0.10
  -2   7   0    0.46    0.08
   2  -7   0    0.55    0.13
   2   7   1    0.17    0.08
  -2   7  -1    0.20    0.06
  -2  -7  -1    0.13    0.07
   2  -7   1    0.12    0.08
  -2  -7  -2    0.47    0.13
   2  -7   2    0.54    0.12
   2   7   2    0.42    0.10
  -2   7  -2    0.61    0.10
  -2   7  -3    0.54    0.10
   2   7   3    0.55    0.12
   2  -7   3    0.53    0.12
  -2  -7  -3    0.54    0.14
   2   7   4    0.63    0.13
  -2   7  -4    0.78    0.12
  -2  -7  -4    0.63    0.15
   2  -7   4    0.98    0.16
   2  -7   5    5.50    0.34
  -2   7  -5    5.53    0.34
  -2   7  -5    5.63    0.37
  -2  -7  -5    5.59    0.40
   2   7   5    4.90    0.36
   2  -7   6    2.26    0.22
  -2   7  -6    2.25    0.23
  -2   7  -6    2.12    0.24
   2   7   6    1.63    0.22
  -2  -7  -6    2.35    0.26
   2  -7   7   -0.03    0.06
   2   7   7    0.02    0.07
  -2  -7  -7    0.15    0.11
  -2   7  -7   -0.12    0.11
  -2   7  -7    0.05    0.06
  -2  -7  -7   -0.06    0.09
  -2  -7  -8    0.48    0.17
  -2  -7  -8    0.46    0.15
   2   7   8    0.20    0.08
  -2   7  -8    0.43    0.13
  -2   7  -8    0.24    0.10
  -2  -7  -9   14.47    0.67
  -2  -7  -9   15.08    0.74
  -2   7  -9   16.05    0.70
  -2   7  -9   15.09    0.69
  -2  -7 -10    0.97    0.19
  -2   7 -10    1.14    0.22
  -2   7 -10    1.20    0.22
   2   7  10    0.90    0.21
  -2  -7 -10    0.82    0.20
  -2   7 -11    7.21    0.52
   2   7  11    5.78    0.47
  -2   7 -11    7.29    0.51
  -2  -7 -11    6.63    0.52
  -2   7 -12    0.31    0.14
   2  -8 -12    0.27    0.14
   2  -8 -11    2.85    0.34
   2   8 -10    1.16    0.23
   2  -8 -10    1.00    0.21
   2  -8  -9    2.97    0.33
   2   8  -9    2.65    0.32
   2  -8  -8   24.94    0.95
   2   8  -8   24.30    0.94
   2  -8  -7   -0.16    0.12
   2   8  -7    0.01    0.11
   2   8  -6    0.45    0.14
  -2  -8   6    0.55    0.14
   2  -8  -6    0.63    0.18
   2  -8  -5    0.20    0.11
   2   8  -5    0.32    0.13
  -2  -8   5    0.53    0.14
   2   8  -4    0.53    0.16
  -2  -8   4    0.48    0.12
   2  -8  -4    0.53    0.15
  -2  -8   3   -0.14    0.09
   2  -8  -3   -0.16    0.12
   2  -8  -2    8.64    0.52
  -2  -8   2    8.75    0.51
  -2  -8   1   24.42    0.85
   2  -8  -1   23.10    0.83
   2   8   0    2.79    0.24
  -2  -8   0    2.88    0.29
   2  -8   0    3.05    0.30
  -2  -8  -1    0.44    0.14
   2  -8   1    0.19    0.08
   2   8   1    0.35    0.09
   2   8   2    0.24    0.07
  -2  -8  -2    0.26    0.09
   2  -8   2    0.24    0.11
   2  -8   3    0.96    0.17
  -2  -8  -3    0.74    0.18
   2   8   3    0.78    0.15
  -2  -8  -4   16.75    0.73
   2  -8   4   17.41    0.67
  -2   8  -5    2.13    0.26
   2   8   5    1.94    0.24
  -2  -8  -5    2.03    0.27
   2  -8   5    1.93    0.22
  -2   8  -6    0.02    0.08
   2  -8   6    0.11    0.08
   2   8   6   -0.02    0.07
  -2  -8  -6   -0.07    0.09
  -2  -8  -7    0.83    0.18
  -2  -8  -7    0.86    0.18
   2   8   7    0.67    0.17
  -2   8  -7    1.12    0.21
  -2   8  -8    0.30    0.14
  -2  -8  -8    0.43    0.17
  -2  -8  -8    0.19    0.10
   2   8   8    0.22    0.11
  -2  -8  -9    6.08    0.49
   2   8   9    4.95    0.43
  -2  -8  -9    5.26    0.44
  -2   8  -9    5.44    0.44
  -2   8 -10    1.36    0.25
  -2  -8 -10    1.17    0.21
  -2   8 -11    0.20    0.13
   2  -9  -9    1.62    0.29
   2   9  -8    0.49    0.19
   2  -9  -8    0.59    0.20
   2  -9  -7    0.83    0.20
   2   9  -7    0.86    0.18
   2   9  -6    0.51    0.14
  -2  -9   6    1.29    0.22
   2  -9  -6    0.92    0.21
   2   9  -5    2.02    0.29
  -2  -9   5    2.23    0.28
   2  -9  -5    1.97    0.28
   2  -9  -4    4.11    0.40
  -2  -9   4    4.50    0.40
   2   9  -4    4.44    0.40
   2  -9  -3    2.47    0.31
  -2  -9   3    2.25    0.29
  -2  -9   2    3.43    0.36
   2  -9  -2    3.39    0.34
   2  -9  -1   12.34    0.65
  -2  -9   1   12.08    0.66
   2  -9   0    1.94    0.27
  -2  -9   0    2.47    0.31
  -2  -9  -1    5.20    0.44
   2  -9   1    4.95    0.41
   2  -9   2    5.35    0.42
  -2  -9  -2    5.85    0.47
  -2  -9  -3    1.45    0.26
   2   9   3    1.03    0.18
   2  -9   3    0.85    0.18
  -2  -9  -4    0.85    0.20
   2  -9   4    0.75    0.15
   2   9   4    0.64    0.15
  -2  -9  -5    5.40    0.46
   2   9   5    5.04    0.41
  -2   9  -5    5.15    0.43
   2  -9   5    5.56    0.41
  -2  -9  -6    0.08    0.09
  -2   9  -6    0.19    0.11
  -2  -9  -6    0.03    0.12
   2   9   6   -0.02    0.08
   2  -9   6    0.04    0.08
  -2  -9  -7    0.15    0.10
   2   9   7    0.12    0.12
  -2  -9  -7    0.02    0.12
  -2   9  -7    0.15    0.09
  -2   9  -8    0.37    0.17
  -2  -9  -8    0.33    0.14
   2   9   8    0.10    0.08
  -2 -10   6    1.27    0.24
  -2 -10   5    0.54    0.17
   2  10  -4    1.37    0.26
   2 -10  -4    1.45    0.25
  -2 -10   4    1.53    0.27
  -2 -10   3    0.48    0.16
   2 -10  -3    0.62    0.18
  -2 -10   2    0.93    0.22
   2 -10  -2    0.48    0.18
  -2 -10   1    0.75    0.18
   2 -10  -1    1.02    0.23
   2 -10   0    0.60    0.17
  -2 -10   0    0.45    0.15
   2 -10   1    7.04    0.52
  -2 -10  -1    7.15    0.55
  -2 -10  -2   -0.20    0.21
   2 -10   2    0.17    0.15
   2 -10   3    9.29    0.59
  -2 -10  -3    9.24    0.63
  -2  10  -4    2.27    0.31
   2 -10   4    2.88    0.32
   2 -10   5    9.25    0.57
  -2 -10  -5    8.61    0.58
   3   0 -17   -0.10    0.15
   3   0 -16    4.00    0.39
   3   0 -16    4.37    0.41
   3   0 -15    0.24    0.13
   3   0 -15   -0.13    0.12
   3   0 -14    2.09    0.27
   3   0 -14    2.06    0.27
   3   0 -13   -0.06    0.08
   3   0 -13   -0.06    0.07
   3   0 -12   38.54    1.00
   3   0 -12   37.91    0.75
   3   0 -12   38.31    0.80
   3   0 -11   -0.01    0.07
   3   0 -11   -0.08    0.09
   3   0 -11   -0.02    0.05
   3   0 -10    0.34    0.08
   3   0 -10    0.33    0.11
   3   0 -10    0.29    0.07
   3   0  -9   -0.06    0.07
   3   0  -9    0.01    0.04
   3   0  -9   -0.01    0.04
   3   0  -8   27.21    0.55
   3   0  -8   27.34    0.66
   3   0  -8   27.58    0.52
   3   0  -7   -0.03    0.05
   3   0  -6    1.15    0.13
   3   0  -5   -0.01    0.04
   3   0  -4    0.32    0.06
   3   0  -3    0.12    0.04
   3   0  -3    0.01    0.03
  -3   0   2   36.80    0.48
   3   0  -2   34.91    0.41
   3   0  -2   34.95    0.48
  -3   0   2   35.22    0.41
  -3   0   1   -0.02    0.02
   3   0  -1   -0.02    0.02
   3   0  -1    0.01    0.03
  -3   0   0  524.15    1.68
   3   0   0  501.52    1.65
   3   0   1    0.22    0.04
  -3   0  -1    0.35    0.06
  -3   0  -2  317.89    1.47
   3   0   2  287.76    1.36
   3   0   2  302.75    1.29
  -3   0  -2  282.00    1.42
   3   0   2  301.59    0.70
  -3   0  -3    0.01    0.02
  -3   0  -3    0.01    0.04
   3   0   3    0.09    0.03
   3   0   3    0.02    0.02
  -3   0  -3    0.05    0.05
   3   0   3    0.02    0.01
  -3   0  -4  101.12    0.97
   3   0   4   98.65    0.43
   3   0   4  101.81    0.94
  -3   0  -4   99.36    0.72
  -3   0  -4  101.34    1.02
  -3   0  -5   -0.07    0.05
  -3   0  -5   -0.04    0.03
  -3   0  -5   -0.02    0.04
  -3   0  -6    5.87    0.29
  -3   0  -6    5.55    0.27
  -3   0  -6    5.88    0.23
  -3   0  -7   -0.03    0.03
  -3   0  -7    0.06    0.05
  -3   0  -7   -0.02    0.05
  -3   0  -8   21.20    0.52
  -3   0  -8   21.36    0.66
  -3   0  -8   21.86    0.62
  -3   0  -9    0.08    0.07
  -3   0  -9    0.16    0.10
  -3   0  -9    0.21    0.10
  -3   0 -10   41.24    0.97
  -3   0 -10   42.61    1.03
  -3   0 -10   43.54    0.86
  -3   0 -11   -0.04    0.05
  -3   0 -11   -0.11    0.10
  -3   0 -11    0.06    0.09
  -3   0 -12    0.63    0.15
  -3   0 -12    0.41    0.10
  -3   0 -13    0.00    0.08
  -3   0 -14   -0.01    0.08
  -3   0 -15   -0.17    0.15
   3   1 -17    4.74    0.46
   3  -1 -16   -0.21    0.14
   3   1 -16   -0.09    0.08
   3   1 -16    0.06    0.11
   3   1 -15    1.46    0.25
   3  -1 -15    1.06    0.22
   3  -1 -14    0.02    0.09
   3  -1 -14    0.09    0.11
   3  -1 -14    0.03    0.09
   3   1 -14    0.05    0.11
   3   1 -13    0.31    0.13
   3  -1 -13    0.35    0.12
   3  -1 -13    0.29    0.11
   3  -1 -13    0.39    0.11
   3   1 -12    8.10    0.47
   3  -1 -12    8.21    0.47
   3  -1 -12    8.31    0.37
   3  -1 -12    7.96    0.40
   3  -1 -12    8.17    0.47
   3  -1 -11    1.44    0.19
   3  -1 -11    1.41    0.19
   3   1 -11    1.58    0.20
   3  -1 -11    1.44    0.15
   3  -1 -11    1.56    0.16
   3   1 -11    1.50    0.14
   3   1 -11    1.46    0.14
   3   1 -10    3.38    0.27
   3  -1 -10    3.59    0.24
   3  -1 -10    3.90    0.24
   3  -1 -10    3.25    0.27
   3   1 -10    3.85    0.21
   3   1  -9   17.48    0.57
   3  -1  -9   18.09    0.49
   3   1  -9   17.85    0.40
   3  -1  -9   17.27    0.58
   3   1  -8    2.53    0.21
   3   1  -8    2.33    0.13
   3  -1  -8    2.33    0.17
   3  -1  -8    2.36    0.20
   3   1  -7   26.49    0.62
   3   1  -7   25.88    0.39
   3  -1  -7   25.53    0.54
   3  -1  -7   24.95    0.60
   3   1  -6   22.78    0.31
   3   1  -6   21.89    0.52
   3  -1  -6   22.76    0.49
   3  -1  -6   22.00    0.53
   3  -1  -5    4.02    0.20
   3   1  -5    4.05    0.21
   3   1  -5    4.22    0.11
   3  -1  -5    4.05    0.21
   3   1  -4   60.39    0.73
   3   1  -4   58.71    0.71
   3  -1  -4   60.48    0.72
   3  -1  -4   59.49    0.72
   3   1  -3    6.95    0.23
   3  -1  -3    7.34    0.23
   3   1  -3    7.68    0.23
   3  -1  -3    7.38    0.24
  -3   1   2  245.49    1.14
  -3   1   2  253.04    1.28
  -3  -1   2  248.25    1.17
   3   1  -2  238.00    1.16
   3   1  -2  232.28    1.26
   3  -1  -2  237.14    1.28
  -3   1   1   72.34    0.63
   3   1  -1   69.66    0.55
   3  -1  -1   68.75    0.63
   3  -1  -1   69.08    0.65
   3   1  -1   70.42    0.50
  -3   1   1   69.82    0.53
   3   1  -1   69.34    0.67
   3  -1   0  154.39    0.85
   3   1   0  158.71    1.03
  -3   1   0  158.39    0.87
   3   1   0  162.62    0.97
   3  -1   0  159.62    0.92
   3   1   0  160.81    0.88
   3  -1   1   40.35    0.42
   3   1   1   39.54    0.54
  -3  -1  -1   39.78    0.43
  -3  -1  -1   38.75    0.50
   3  -1   1   39.86    0.43
  -3   1  -1   41.73    0.43
   3  -1   1   40.19    0.33
   3   1   1   42.03    0.47
   3  -1   2   79.82    0.54
  -3  -1  -2   77.15    0.68
   3   1   2   79.29    0.81
   3   1   2   82.28    0.64
  -3   1  -2   79.94    0.82
  -3   1  -2   79.83    0.49
  -3   1  -2   79.83    0.59
  -3  -1  -2   77.38    0.78
   3  -1   2   78.15    0.61
   3   1   3   30.79    0.54
  -3   1  -3   31.09    0.55
  -3   1  -3   29.68    0.36
  -3  -1  -3   29.76    0.38
   3  -1   3   30.59    0.29
  -3   1  -3   31.03    0.44
   3   1   3   32.02    0.39
   3   1   3   31.21    0.37
  -3  -1  -3   29.57    0.53
  -3  -1  -3   30.82    0.48
   3  -1   3   30.46    0.41
   3   1   4   30.98    0.38
  -3  -1  -4   29.28    0.52
   3  -1   4   31.05    0.41
   3   1   4   29.81    0.57
  -3   1  -4   29.42    0.58
  -3  -1  -4   29.36    0.38
  -3   1  -4   28.52    0.41
   3  -1   4   29.97    0.45
  -3  -1  -4   29.68    0.57
  -3   1  -4   29.46    0.49
   3   1   4   30.07    0.41
  -3  -1  -5    3.04    0.19
  -3   1  -5    3.14    0.21
  -3  -1  -5    3.06    0.12
  -3  -1  -5    2.89    0.19
  -3   1  -5    3.32    0.18
  -3   1  -5    3.18    0.15
   3  -1   5    3.01    0.16
   3   1   5    3.47    0.12
  -3  -1  -5    3.29    0.21
  -3  -1  -6    1.59    0.15
  -3   1  -6    1.72    0.17
   3  -1   6    1.90    0.14
  -3  -1  -6    1.71    0.09
  -3  -1  -6    1.93    0.17
  -3   1  -6    1.72    0.15
   3   1   6    1.70    0.09
  -3  -1  -6    1.66    0.17
  -3   1  -6    1.78    0.13
  -3   1  -7    3.98    0.21
  -3  -1  -7    3.86    0.25
   3   1   7    3.94    0.13
  -3   1  -7    3.96    0.27
  -3   1  -7    3.69    0.23
  -3  -1  -7    4.08    0.13
  -3  -1  -7    3.49    0.25
  -3  -1  -7    4.01    0.27
  -3  -1  -8    0.52    0.12
  -3   1  -8    0.30    0.07
  -3  -1  -8    0.28    0.11
  -3  -1  -8    0.33    0.10
  -3   1  -8    0.23    0.07
  -3   1  -8    0.25    0.09
  -3  -1  -9    0.08    0.09
  -3  -1  -9    0.05    0.07
  -3   1  -9    0.12    0.08
  -3   1  -9    0.05    0.07
  -3  -1  -9   -0.03    0.09
  -3   1  -9    0.03    0.07
  -3   1 -10    2.75    0.27
  -3  -1 -10    2.36    0.24
  -3   1 -10    2.39    0.23
  -3   1 -10    2.42    0.21
  -3   1 -11    3.42    0.26
  -3   1 -11    3.79    0.34
  -3  -1 -11    3.92    0.33
  -3   1 -11    3.35    0.29
  -3   1 -12    4.31    0.31
  -3   1 -12    3.77    0.33
  -3   1 -12    3.85    0.36
  -3  -1 -12    3.99    0.34
  -3   1 -13    0.90    0.17
  -3  -1 -13    1.06    0.20
  -3  -1 -14    3.07    0.34
  -3   1 -14    3.39    0.34
  -3  -1 -15    0.69    0.21
  -3   1 -15    0.50    0.14
   3  -2 -16    6.67    0.52
   3   2 -16    6.94    0.52
   3  -2 -15    0.74    0.15
   3  -2 -15    0.62    0.15
   3   2 -15    0.47    0.16
   3  -2 -14    0.00    0.07
   3  -2 -14    0.04    0.09
   3   2 -14    0.04    0.10
   3  -2 -13    1.13    0.19
   3   2 -13    1.05    0.20
   3  -2 -13    1.02    0.18
   3  -2 -12    1.29    0.18
   3  -2 -12    1.19    0.19
   3   2 -12    1.44    0.20
   3  -2 -12    1.43    0.16
   3  -2 -11    4.55    0.28
   3   2 -11    4.18    0.32
   3  -2 -11    4.31    0.32
   3  -2 -11    4.67    0.31
   3   2 -10    0.32    0.10
   3  -2 -10    0.33    0.11
   3  -2 -10    0.09    0.05
   3  -2  -9   32.23    0.78
   3  -2  -9   32.91    0.71
   3   2  -9   32.50    0.79
   3   2  -8    2.96    0.23
   3  -2  -8    3.12    0.23
   3  -2  -8    2.89    0.21
   3   2  -7   51.55    0.89
   3  -2  -7   53.22    0.86
   3  -2  -7   51.92    0.83
   3  -2  -6   29.33    0.58
   3   2  -6   28.14    0.61
   3  -2  -6   28.04    0.59
   3  -2  -5    0.31    0.06
   3   2  -5    0.29    0.06
   3  -2  -5    0.41    0.07
   3   2  -5    0.39    0.08
   3  -2  -4   28.62    0.55
   3   2  -4   29.00    0.50
   3  -2  -4   28.34    0.46
   3   2  -4   28.39    0.54
   3   2  -3    5.65    0.21
   3  -2  -3    5.65    0.18
   3  -2  -3    5.46    0.23
   3   2  -3    5.45    0.22
   3   2  -2  110.80    0.92
  -3  -2   2  109.24    0.54
   3   2  -2  111.32    0.92
   3  -2  -2  112.62    0.63
   3  -2  -2  113.67    1.00
  -3   2   1    1.76    0.11
  -3  -2   1    1.81    0.09
   3   2  -1    1.88    0.13
   3  -2  -1    1.90    0.12
  -3  -2   0  156.00    0.95
  -3  -2   0  158.54    1.12
   3   2   0  158.32    1.16
   3  -2   0  156.99    1.07
  -3   2  -1    2.00    0.08
   3   2   1    1.83    0.13
   3  -2   1    1.70    0.11
   3  -2   1    1.77    0.08
  -3  -2  -1    1.73    0.12
  -3  -2  -1    1.75    0.08
  -3  -2  -1    1.68    0.12
   3  -2   2    6.55    0.20
   3  -2   2    6.90    0.15
  -3  -2  -2    6.55    0.18
  -3   2  -2    7.55    0.16
  -3  -2  -2    6.84    0.23
  -3   2  -2    7.23    0.21
   3   2   2    7.59    0.20
   3   2   2    6.57    0.26
  -3   2  -2    7.18    0.16
  -3  -2  -2    6.89    0.25
  -3   2  -2    7.02    0.26
  -3   2  -3   21.42    0.37
   3  -2   3   22.11    0.28
  -3   2  -3   22.34    0.34
   3   2   3   21.51    0.50
  -3   2  -3   21.29    0.49
  -3  -2  -3   21.88    0.48
   3  -2   3   22.00    0.33
  -3  -2  -3   21.52    0.42
  -3   2  -3   20.78    0.34
  -3  -2  -3   21.03    0.37
  -3   2  -4   23.11    0.54
   3  -2   4   23.45    0.31
   3  -2   4   23.40    0.32
  -3   2  -4   22.64    0.41
  -3  -2  -4   22.04    0.44
  -3   2  -4   22.38    0.31
  -3  -2  -4   22.78    0.43
   3   2   4   22.89    0.54
  -3  -2  -4   22.36    0.53
  -3   2  -4   22.90    0.41
   3  -2   5    2.73    0.13
  -3  -2  -5    2.62    0.17
  -3   2  -5    2.57    0.20
  -3  -2  -5    2.85    0.21
  -3   2  -5    2.46    0.15
  -3   2  -5    2.48    0.16
  -3  -2  -5    2.47    0.14
   3  -2   5    2.60    0.09
  -3   2  -5    2.61    0.09
  -3  -2  -6   22.34    0.54
  -3  -2  -6   22.69    0.61
   3  -2   6   23.18    0.41
  -3  -2  -6   22.40    0.44
  -3   2  -6   22.85    0.48
  -3   2  -6   23.18    0.52
  -3   2  -6   22.64    0.62
  -3  -2  -7   44.89    0.83
  -3  -2  -7   43.80    0.90
  -3   2  -7   42.88    0.77
  -3   2  -7   42.64    0.72
   3  -2   7   43.84    0.62
  -3   2  -7   43.02    0.90
  -3  -2  -7   43.90    0.90
  -3  -2  -7   44.87    0.62
  -3  -2  -8   12.86    0.52
  -3   2  -8   12.50    0.42
  -3   2  -8   12.34    0.52
   3  -2   8   12.69    0.37
  -3  -2  -8   12.45    0.51
  -3   2  -8   12.39    0.44
  -3  -2  -8   12.85    0.33
  -3   2  -9   84.37    1.16
  -3   2  -9   86.83    1.45
   3  -2   9   84.23    1.03
  -3   2  -9   83.78    1.24
  -3  -2  -9   84.69    1.39
  -3  -2  -9   86.58    1.41
  -3  -2 -10    1.83    0.22
  -3  -2 -10    1.94    0.23
   3  -2  10    1.70    0.16
  -3   2 -10    1.56    0.19
  -3   2 -10    1.37    0.16
  -3   2 -10    1.70    0.22
  -3  -2 -11    5.23    0.39
  -3   2 -11    5.82    0.35
   3  -2  11    5.59    0.30
  -3  -2 -11    5.91    0.41
  -3   2 -11    5.44    0.36
  -3   2 -11    5.75    0.42
  -3   2 -12    0.84    0.16
  -3   2 -12    0.74    0.13
  -3  -2 -12    0.65    0.15
  -3   2 -12    0.61    0.15
  -3  -2 -12    0.95    0.21
  -3  -2 -13    0.07    0.09
  -3   2 -13    0.05    0.10
  -3   2 -14    1.51    0.22
  -3  -2 -14    2.15    0.30
  -3   2 -15    1.68    0.27
   3  -3 -16    2.48    0.30
   3   3 -16    2.65    0.34
   3  -3 -16    2.62    0.34
   3  -3 -15    2.18    0.28
   3  -3 -15    2.29    0.30
   3   3 -15    1.96    0.27
   3  -3 -14    1.34    0.20
   3  -3 -14    1.37    0.22
   3   3 -14    1.46    0.23
   3   3 -13   -0.02    0.10
   3  -3 -13    0.00    0.08
   3  -3 -13    0.12    0.12
   3  -3 -12    0.05    0.06
   3  -3 -12    0.09    0.10
   3   3 -12    0.22    0.12
   3  -3 -12    0.26    0.12
   3   3 -11    0.35    0.11
   3  -3 -11    0.28    0.10
   3  -3 -11    0.31    0.11
   3  -3 -10    0.74    0.15
   3   3 -10    0.86    0.16
   3  -3 -10    0.77    0.13
   3  -3  -9   41.24    0.86
   3  -3  -9   42.83    0.91
   3   3  -9   42.93    0.95
   3  -3  -8    0.50    0.10
   3   3  -8    0.45    0.11
   3  -3  -8    0.45    0.10
   3  -3  -7    7.07    0.34
   3   3  -7    7.20    0.35
   3  -3  -7    6.81    0.32
   3  -3  -6    4.38    0.26
   3   3  -6    4.43    0.22
   3   3  -6    4.85    0.28
   3  -3  -6    4.39    0.23
   3  -3  -5   24.84    0.59
   3   3  -5   25.19    0.59
   3  -3  -5   25.77    0.51
   3   3  -5   24.86    0.50
   3  -3  -4   28.56    0.61
   3   3  -4   28.73    0.51
   3  -3  -4   28.44    0.48
   3   3  -4   28.49    0.60
   3  -3  -3    4.03    0.23
   3   3  -3    4.11    0.19
   3  -3  -3    4.03    0.16
   3   3  -3    3.88    0.21
  -3  -3   3    3.96    0.15
  -3  -3   3    4.16    0.11
   3  -3  -2   82.34    0.97
   3   3  -2   79.77    0.84
  -3  -3   2   82.34    0.55
  -3  -3   2   80.34    0.93
   3   3  -1  184.16    1.32
   3  -3  -1  189.34    1.41
  -3  -3   1  180.99    1.40
  -3  -3   1  183.55    1.06
  -3   3   0  118.09    0.77
   3   3   0  114.40    1.09
  -3  -3   0  115.93    1.11
   3  -3   0  115.76    1.07
  -3  -3   0  114.94    0.94
  -3   3  -1   58.53    0.45
   3  -3   1   56.29    0.72
   3   3   1   55.41    0.79
  -3  -3  -1   56.17    0.78
  -3  -3  -1   55.97    0.72
  -3   3  -2   25.35    0.53
   3  -3   2   24.78    0.46
   3   3   2   24.34    0.55
  -3  -3  -2   24.86    0.53
  -3  -3  -2   24.51    0.52
   3   3   3   33.44    0.68
   3   3   3   36.08    0.44
  -3   3  -3   33.99    0.65
   3  -3   3   34.35    0.52
  -3  -3  -3   33.60    0.61
  -3  -3  -3   33.07    0.64
  -3  -3  -4    8.65    0.35
   3   3   4    8.92    0.37
  -3   3  -4    9.29    0.30
  -3   3  -4    9.40    0.36
  -3  -3  -4    9.49    0.33
   3  -3   4    9.55    0.26
   3  -3   5    3.60    0.10
  -3   3  -5    3.68    0.24
   3  -3   5    3.75    0.16
  -3   3  -5    3.69    0.20
  -3  -3  -5    3.65    0.21
  -3  -3  -5    3.67    0.24
  -3   3  -6    9.14    0.23
   3  -3   6    9.66    0.20
  -3   3  -6    9.56    0.42
  -3  -3  -6    9.77    0.34
  -3   3  -6    9.83    0.35
  -3  -3  -6    9.03    0.41
   3  -3   6    9.72    0.23
   3  -3   7    5.94    0.19
  -3  -3  -7    5.59    0.34
  -3   3  -7    6.13    0.29
  -3  -3  -7    6.06    0.27
  -3   3  -7    6.00    0.35
  -3   3  -8    0.82    0.12
   3  -3   8    0.74    0.08
  -3  -3  -8    0.73    0.11
  -3   3  -8    0.74    0.13
  -3   3  -8    0.71    0.11
  -3  -3  -8    0.78    0.15
  -3   3  -9   20.46    0.60
  -3   3  -9   19.90    0.60
  -3  -3  -9   21.27    0.52
  -3   3  -9   20.28    0.73
  -3  -3  -9   19.72    0.70
  -3   3 -10    4.09    0.29
  -3   3 -10    4.46    0.37
  -3   3 -10    4.33    0.30
  -3  -3 -10    4.00    0.33
  -3   3 -11    3.33    0.33
  -3   3 -11    3.56    0.28
  -3   3 -11    3.69    0.30
  -3  -3 -11    3.38    0.33
  -3   3 -12    0.48    0.13
  -3   3 -12    0.72    0.14
  -3   3 -12    0.63    0.17
  -3  -3 -12    0.78    0.19
  -3   3 -13    1.35    0.20
  -3   3 -13    1.66    0.27
  -3  -3 -13    1.84    0.27
  -3   3 -14    8.47    0.52
  -3  -3 -14    9.37    0.62
   3   3  15    4.55    0.42
  -3   3 -15    4.25    0.40
   3  -4 -16    0.17    0.09
   3  -4 -15    1.62    0.28
   3   4 -15    1.31    0.24
   3  -4 -15    1.48    0.25
   3  -4 -14    0.02    0.13
   3  -4 -14    0.12    0.10
   3   4 -13    4.50    0.40
   3  -4 -13    5.39    0.42
   3  -4 -13    4.98    0.41
   3  -4 -12    0.98    0.18
   3  -4 -12    1.11    0.17
   3   4 -12    0.89    0.18
   3   4 -11    8.01    0.47
   3  -4 -11    7.75    0.42
   3  -4 -11    7.97    0.46
   3   4 -10    9.11    0.49
   3  -4 -10    8.37    0.43
   3  -4 -10    8.68    0.45
   3   4  -9   15.60    0.60
   3  -4  -9   15.83    0.57
   3  -4  -9   15.50    0.56
   3  -4  -8   16.59    0.57
   3   4  -8   17.24    0.61
   3  -4  -8   17.06    0.55
   3   4  -7    4.06    0.29
   3  -4  -7    4.01    0.28
   3  -4  -7    4.26    0.26
   3   4  -6    0.17    0.08
   3  -4  -6    0.19    0.07
   3   4  -6    0.30    0.06
   3  -4  -6    0.27    0.09
   3   4  -5    1.54    0.16
   3  -4  -5    1.44    0.17
   3  -4  -5    1.54    0.13
   3   4  -5    1.54    0.13
   3   4  -4   18.17    0.43
  -3  -4   4   17.76    0.49
   3  -4  -4   18.26    0.54
   3   4  -4   17.77    0.52
   3  -4  -3    5.65    0.30
   3   4  -3    5.36    0.28
  -3  -4   3    5.00    0.17
   3   4  -3    5.70    0.24
  -3  -4   3    5.84    0.29
  -3   4   2    4.20    0.16
   3  -4  -2    3.16    0.22
  -3  -4   2    3.50    0.22
  -3  -4   2    3.19    0.10
   3   4  -2    3.39    0.19
   3  -4  -1  130.83    1.33
   3   4  -1  130.64    1.22
  -3   4   1  132.41    0.76
  -3  -4   1  132.06    1.35
  -3   4   0  151.58    0.72
  -3   4   0  153.70    0.95
   3   4   0  151.72    1.37
  -3  -4   0  154.15    1.47
   3  -4   0  153.66    1.41
  -3   4  -1    7.24    0.17
   3   4   1    7.24    0.31
  -3  -4  -1    7.10    0.32
   3  -4   1    7.42    0.30
   3   4   2   43.21    0.80
   3  -4   2   45.16    0.72
  -3  -4  -2   44.87    0.80
  -3   4  -2   44.92    0.75
  -3  -4  -2   44.98    0.76
  -3  -4  -3    2.01    0.18
   3   4   3    2.14    0.10
  -3   4  -3    2.06    0.17
   3  -4   3    2.23    0.16
   3   4   3    1.85    0.17
  -3  -4  -3    2.00    0.17
  -3  -4  -4    1.11    0.15
   3  -4   4    1.23    0.11
  -3   4  -4    1.53    0.16
  -3  -4  -4    1.39    0.14
   3   4   4    1.25    0.15
  -3   4  -4    1.50    0.14
  -3  -4  -5    0.30    0.09
   3   4   5    0.19    0.08
  -3   4  -5    0.38    0.08
  -3   4  -5    0.28    0.07
  -3  -4  -5    0.37    0.09
   3  -4   5    0.28    0.06
  -3   4  -6    2.00    0.20
   3  -4   6    2.14    0.14
  -3  -4  -6    2.01    0.21
  -3  -4  -6    1.92    0.17
  -3   4  -6    2.21    0.19
  -3   4  -7    8.31    0.43
   3  -4   7    8.51    0.26
  -3   4  -7    8.03    0.36
  -3  -4  -7    8.35    0.43
  -3  -4  -7    8.26    0.36
  -3  -4  -8    4.42    0.34
  -3  -4  -8    4.35    0.27
  -3   4  -8    4.68    0.34
  -3   4  -8    4.67    0.29
  -3  -4  -9    4.11    0.34
  -3   4  -9    4.00    0.33
  -3   4  -9    3.75    0.28
  -3   4  -9    3.99    0.27
  -3  -4  -9    4.09    0.27
  -3   4 -10    0.02    0.07
  -3   4 -10    0.23    0.12
  -3  -4 -10   -0.09    0.10
  -3   4 -10    0.09    0.08
  -3  -4 -11    1.82    0.26
  -3   4 -11    1.83    0.22
  -3   4 -11    1.64    0.24
  -3   4 -11    1.41    0.18
  -3  -4 -12    0.06    0.11
  -3   4 -12    0.06    0.08
  -3   4 -12   -0.01    0.08
  -3   4 -12    0.23    0.13
  -3   4 -13    0.15    0.11
  -3   4 -13    0.17    0.13
  -3  -4 -13   -0.01    0.11
   3   4  14    3.45    0.37
  -3  -4 -14    3.71    0.41
   3  -5 -15    0.68    0.19
   3   5 -15    0.68    0.21
   3  -5 -15    0.48    0.16
   3  -5 -14    0.73    0.19
   3  -5 -14    0.54    0.17
   3   5 -14    0.55    0.18
   3  -5 -13    0.27    0.16
   3  -5 -13    0.21    0.13
   3  -5 -13   -0.04    0.10
   3   5 -13    0.06    0.11
   3   5 -12    6.83    0.49
   3  -5 -12    7.87    0.50
   3  -5 -12    7.20    0.45
   3   5 -11    0.83    0.17
   3  -5 -11    0.82    0.17
   3  -5 -11    0.79    0.15
   3   5 -10    0.23    0.11
   3  -5 -10    0.02    0.07
   3  -5 -10    0.21    0.11
   3  -5  -9    0.47    0.12
   3   5  -9    0.51    0.14
   3  -5  -9    0.28    0.10
   3   5  -8   51.68    1.12
   3  -5  -8   50.91    1.08
   3   5  -7    4.11    0.30
   3  -5  -7    3.72    0.29
   3   5  -6    5.08    0.24
   3  -5  -6    4.60    0.31
   3   5  -6    5.11    0.33
   3   5  -5   -0.02    0.07
   3   5  -5    0.09    0.05
   3  -5  -5    0.07    0.06
   3   5  -4    5.29    0.24
   3   5  -4    5.07    0.31
  -3  -5   4    5.30    0.30
   3  -5  -4    5.04    0.32
  -3  -5   3    0.23    0.04
   3   5  -3    0.33    0.07
  -3  -5   3    0.36    0.10
   3  -5  -3    0.21    0.07
   3   5  -2   22.66    0.53
  -3  -5   2   21.85    0.62
   3  -5  -2   22.90    0.64
   3   5  -1    2.78    0.19
   3  -5  -1    2.36    0.21
  -3   5   1    2.43    0.12
  -3  -5   1    2.63    0.22
   3   5   0    4.06    0.24
  -3  -5   0    4.03    0.27
  -3   5   0    4.09    0.15
   3  -5   0    4.11    0.26
   3  -5   1    1.86    0.17
   3   5   1    1.62    0.16
  -3   5  -1    1.68    0.15
  -3  -5  -1    1.57    0.17
  -3   5  -1    1.56    0.09
   3   5   2    0.31    0.09
  -3   5  -2    0.22    0.07
  -3  -5  -2    0.29    0.09
   3  -5   2    0.19    0.06
   3   5   3    9.59    0.42
  -3   5  -3   10.77    0.41
   3  -5   3    9.94    0.38
  -3  -5  -3   10.52    0.44
  -3  -5  -4    1.85    0.19
   3   5   4    1.93    0.20
  -3   5  -4    1.96    0.18
  -3  -5  -4    1.84    0.19
   3  -5   4    1.95    0.16
  -3  -5  -5   10.56    0.45
   3   5   5    9.79    0.46
  -3   5  -5    9.87    0.43
   3  -5   5   10.82    0.38
  -3  -5  -5   10.28    0.47
  -3   5  -5   10.80    0.43
  -3  -5  -6    0.11    0.11
   3   5   6    0.06    0.06
  -3   5  -6    0.22    0.08
  -3   5  -6    0.40    0.11
  -3  -5  -6    0.24    0.10
   3  -5   6    0.08    0.04
  -3  -5  -7    2.32    0.23
  -3   5  -7    2.32    0.24
   3   5   7    2.17    0.24
   3  -5   7    2.46    0.17
  -3   5  -7    2.28    0.22
  -3  -5  -7    2.22    0.24
  -3   5  -8    0.67    0.14
  -3  -5  -8    0.78    0.17
  -3   5  -8    0.45    0.11
  -3  -5  -8    0.67    0.12
  -3   5  -9   16.77    0.70
  -3   5  -9   15.72    0.60
  -3  -5  -9   16.97    0.60
  -3  -5  -9   15.99    0.69
  -3   5 -10    5.47    0.43
  -3   5 -10    5.11    0.36
  -3  -5 -10    5.93    0.45
  -3  -5 -11    0.07    0.12
  -3   5 -11    0.01    0.10
  -3   5 -11    0.14    0.08
  -3  -5 -12    0.32    0.15
  -3   5 -12    0.41    0.16
   3   5  12    0.48    0.14
  -3  -5 -13    2.83    0.34
  -3   5 -13    2.91    0.36
   3   5  13    2.80    0.34
   3  -6 -13    0.98    0.19
   3  -6 -13    0.97    0.21
   3   6 -13    1.20    0.25
   3   6 -12   15.78    0.76
   3  -6 -12   15.84    0.72
   3  -6 -11    2.35    0.28
   3   6 -11    2.42    0.30
   3   6 -10    0.65    0.18
   3  -6 -10    0.73    0.16
   3   6  -9    0.10    0.11
   3  -6  -9    0.22    0.12
   3   6  -8   27.57    0.88
   3  -6  -8   26.87    0.85
   3  -6  -7    2.85    0.28
   3   6  -7    3.11    0.29
   3   6  -6   11.20    0.52
   3  -6  -6   11.04    0.53
   3   6  -5    2.83    0.19
  -3  -6   5    2.88    0.25
   3  -6  -5    3.12    0.28
   3   6  -5    2.68    0.26
  -3  -6   4    2.85    0.25
   3  -6  -4    3.03    0.27
   3   6  -4    3.06    0.19
   3   6  -4    3.34    0.27
   3   6  -3    9.24    0.35
  -3  -6   3    8.99    0.44
   3  -6  -3    8.99    0.45
  -3  -6   2   29.99    0.80
   3   6  -2   29.40    0.64
   3  -6  -2   29.00    0.79
   3   6  -1    1.07    0.13
   3  -6  -1    1.14    0.16
  -3  -6   1    0.97    0.16
   3   6   0    0.00    0.05
  -3  -6   0    0.06    0.08
  -3   6   0   -0.03    0.05
   3  -6   0   -0.03    0.07
  -3   6  -1   -0.07    0.05
  -3  -6  -1    0.02    0.07
   3   6   1    0.13    0.07
   3  -6   1    0.19    0.09
   3   6   2    1.95    0.20
   3  -6   2    2.43    0.22
  -3  -6  -2    2.29    0.23
  -3   6  -2    1.91    0.17
   3   6   3    0.58    0.12
  -3  -6  -3    0.36    0.11
  -3   6  -3    0.49    0.10
   3  -6   3    0.49    0.10
   3   6   4   17.35    0.62
  -3   6  -4   17.72    0.57
   3  -6   4   18.61    0.57
  -3  -6  -4   18.54    0.65
  -3  -6  -4   18.30    0.63
  -3  -6  -5    0.37    0.12
  -3   6  -5    0.24    0.09
  -3   6  -5    0.36    0.10
   3   6   5    0.26    0.09
  -3  -6  -5    0.43    0.12
   3  -6   5    0.35    0.09
  -3   6  -6    2.96    0.26
   3   6   6    2.36    0.26
  -3  -6  -6    2.91    0.27
   3  -6   6    2.95    0.22
  -3   6  -6    2.96    0.26
  -3  -6  -6    2.50    0.27
  -3  -6  -7    0.47    0.13
  -3   6  -7    0.38    0.11
  -3  -6  -7    0.40    0.12
   3   6   7    0.33    0.11
  -3   6  -7    0.59    0.14
   3  -6   7    0.35    0.08
  -3  -6  -8    0.36    0.15
  -3   6  -8    0.56    0.14
  -3  -6  -8    0.66    0.15
  -3   6  -8    0.43    0.12
   3   6   8    0.50    0.14
  -3  -6  -9   24.81    0.91
  -3   6  -9   26.91    0.85
  -3  -6  -9   25.56    0.81
  -3   6  -9   26.10    0.90
   3   6  10    0.08    0.09
  -3  -6 -10    0.27    0.11
  -3   6 -10    0.06    0.08
  -3   6 -10    0.11    0.09
  -3  -6 -11   -0.12    0.15
  -3   6 -11    0.10    0.08
   3   6  11    0.15    0.10
  -3   6 -11    0.20    0.12
  -3  -6 -12    0.24    0.15
  -3   6 -12    0.14    0.10
   3   6  12    0.22    0.14
   3  -7 -12    0.25    0.15
   3   7 -12    0.02    0.12
   3  -7 -11   12.51    0.67
   3   7 -11   12.43    0.69
   3  -7 -10    0.14    0.11
   3   7 -10    0.24    0.14
   3  -7  -9    2.35    0.29
   3   7  -9    2.34    0.29
   3   7  -8   -0.06    0.10
   3  -7  -8   -0.13    0.12
   3   7  -7    0.34    0.13
   3  -7  -7    0.35    0.13
   3   7  -6    2.35    0.26
   3  -7  -6    2.44    0.27
  -3  -7   5    2.08    0.23
   3   7  -5    2.01    0.25
   3  -7  -5    1.91    0.24
   3   7  -4    2.06    0.24
  -3  -7   4    2.02    0.23
   3  -7  -4    2.17    0.26
   3   7  -3    1.47    0.15
   3  -7  -3    1.44    0.20
  -3  -7   3    1.10    0.17
  -3  -7   2    9.01    0.47
   3  -7  -2    8.79    0.48
   3   7  -2    8.72    0.37
   3   7  -1    8.33    0.38
   3  -7  -1    7.54    0.44
  -3  -7   1    7.41    0.44
  -3   7   0    0.90    0.12
   3   7   0    0.87    0.14
  -3  -7   0    0.86    0.17
   3  -7   0    0.83    0.17
   3  -7   1    0.18    0.07
   3   7   1    0.26    0.09
  -3   7  -1    0.15    0.07
  -3  -7  -1    0.15    0.09
  -3   7  -2    0.22    0.07
   3   7   2    0.08    0.07
   3  -7   2    0.20    0.09
  -3  -7  -2    0.04    0.07
   3  -7   3   30.97    0.83
  -3   7  -3   30.72    0.75
  -3  -7  -3   31.38    0.92
   3   7   3   28.74    0.83
   3   7   4    7.54    0.44
  -3   7  -4    8.89    0.43
  -3  -7  -4    8.58    0.49
   3  -7   4    8.78    0.44
  -3  -7  -4    8.97    0.48
  -3  -7  -5    1.32    0.20
  -3  -7  -5    1.15    0.18
   3   7   5    1.07    0.18
  -3   7  -5    1.36    0.18
  -3   7  -5    1.25    0.18
   3  -7   5    1.26    0.17
   3  -7   6    1.22    0.16
  -3  -7  -6    0.95    0.19
  -3   7  -6    0.98    0.16
   3   7   6    0.82    0.16
  -3   7  -6    0.90    0.16
  -3  -7  -6    1.11    0.19
  -3   7  -7    0.23    0.12
   3   7   7    0.30    0.12
  -3   7  -7    0.24    0.09
  -3  -7  -7    0.16    0.09
  -3  -7  -7    0.15    0.10
  -3  -7  -8    0.37    0.12
  -3   7  -8    0.32    0.12
  -3   7  -8    0.53    0.15
   3   7   8    0.42    0.14
  -3  -7  -8    0.34    0.14
  -3   7  -9   11.22    0.61
   3   7   9   10.14    0.60
  -3  -7  -9   11.19    0.58
  -3   7  -9   10.98    0.59
  -3  -7  -9   10.70    0.63
  -3  -7 -10    0.67    0.20
  -3   7 -10    0.50    0.15
  -3   7 -10    0.65    0.17
   3   7  10    0.60    0.18
  -3   7 -11    1.50    0.26
   3  -8 -12    0.53    0.17
   3  -8 -11    3.60    0.39
   3   8 -10    0.13    0.11
   3  -8 -10    0.35    0.14
   3   8  -9    0.43    0.16
   3  -8  -9    0.19    0.10
   3   8  -8    0.31    0.13
   3  -8  -8    0.15    0.11
   3  -8  -7    1.69    0.25
   3   8  -7    1.61    0.24
   3   8  -6    1.30    0.22
   3  -8  -6    1.22    0.22
  -3  -8   5    3.04    0.30
   3  -8  -5    3.52    0.35
   3   8  -5    2.95    0.32
   3   8  -4    0.25    0.10
   3  -8  -4    0.44    0.14
  -3  -8   4    0.23    0.10
   3  -8  -3    0.95    0.20
  -3  -8   3    0.97    0.19
  -3  -8   2   10.00    0.55
   3  -8  -2   10.11    0.56
  -3  -8   1    0.18    0.11
   3  -8  -1    0.04    0.09
   3  -8   0    0.41    0.13
   3   8   0    0.57    0.12
  -3  -8   0    0.55    0.14
   3   8   1   -0.05    0.06
   3  -8   1   -0.15    0.12
   3  -8   2    0.14    0.09
   3   8   2    0.23    0.11
  -3  -8  -2    0.18    0.11
   3  -8   3   14.10    0.61
   3   8   3   13.97    0.61
  -3   8  -3   15.05    0.54
  -3  -8  -3   14.79    0.69
  -3  -8  -4   -0.08    0.11
   3   8   4   -0.01    0.09
  -3   8  -4   -0.05    0.07
  -3  -8  -4   -0.09    0.11
   3  -8   4   -0.11    0.10
  -3   8  -5    8.00    0.48
  -3   8  -5    9.68    0.48
  -3  -8  -5    8.82    0.54
   3  -8   5    8.47    0.46
   3   8   5    7.44    0.48
  -3  -8  -5    8.69    0.52
  -3  -8  -6    0.04    0.10
  -3  -8  -6    0.20    0.12
  -3   8  -6    0.20    0.11
   3  -8   6    0.06    0.06
   3   8   6    0.11    0.10
  -3   8  -6    0.13    0.07
  -3  -8  -7    0.61    0.17
  -3  -8  -7    0.45    0.15
  -3   8  -7    0.56    0.14
   3   8   7    0.52    0.17
  -3   8  -7    0.23    0.11
  -3   8  -8    1.73    0.25
  -3  -8  -8    2.05    0.31
  -3   8  -8    2.10    0.26
   3   8   8    1.56    0.25
  -3  -8  -8    1.95    0.27
  -3  -8  -9    3.95    0.40
  -3   8  -9    3.39    0.35
   3   8   9    3.30    0.36
  -3   8  -9    3.02    0.33
  -3  -8  -9    3.91    0.39
  -3   8 -10   -0.05    0.09
  -3   8 -10    0.35    0.15
   3   9  -8    2.40    0.32
   3  -9  -8    2.85    0.37
   3   9  -7    3.75    0.39
   3  -9  -7    4.61    0.45
   3   9  -6   -0.02    0.13
   3  -9  -6    0.03    0.11
   3  -9  -5    1.14    0.21
  -3  -9   5    0.97    0.18
   3   9  -5    1.21    0.22
  -3  -9   4    0.57    0.16
   3   9  -4    0.61    0.17
   3  -9  -4    0.49    0.16
  -3  -9   3    0.16    0.10
   3  -9  -3    0.00    0.08
  -3  -9   2    1.01    0.19
   3  -9  -2    1.15    0.21
  -3  -9   1    0.56    0.16
   3  -9  -1    0.21    0.10
   3  -9   0    0.45    0.15
  -3  -9   0    0.20    0.11
   3  -9   1    2.31    0.29
  -3  -9  -1    2.15    0.30
   3   9   2   10.49    0.54
  -3  -9  -2   11.65    0.66
   3  -9   2   11.54    0.61
   3   9   3    1.36    0.20
  -3  -9  -3    1.99    0.29
   3  -9   3    1.38    0.22
  -3  -9  -4    0.27    0.14
  -3  -9  -4    0.25    0.09
   3   9   4    0.04    0.09
   3  -9   4    0.14    0.09
  -3  -9  -5   -0.04    0.12
  -3   9  -5    0.14    0.10
  -3  -9  -5    0.12    0.15
   3   9   5    0.16    0.11
   3  -9   5    0.00    0.08
  -3  -9  -6    0.32    0.16
  -3   9  -6    0.41    0.14
   3   9   6    0.39    0.15
  -3  -9  -6    0.24    0.14
  -3  -9  -7    0.56    0.17
  -3   9  -7    0.64    0.17
   3   9   7    0.33    0.13
  -3  -9  -7    0.25    0.12
  -3   9  -8    0.08    0.13
  -3  -9  -8   -0.02    0.10
  -3 -10   5    1.40    0.25
  -3 -10   4    0.70    0.20
   3  10  -3    0.33    0.13
  -3 -10   3    0.46    0.15
  -3 -10   2    0.29    0.15
   3 -10  -2   -0.12    0.13
   3 -10  -1    5.00    0.46
  -3 -10   1    4.65    0.45
   3 -10   0    0.49    0.17
  -3 -10   0    0.48    0.15
  -3 -10  -1    1.13    0.25
   3 -10   1    1.86    0.27
  -3 -10  -2    6.25    0.53
   3 -10   2    6.37    0.50
  -3 -10  -2    5.90    0.44
  -3 -10  -3    1.82    0.25
   3 -10   3    2.16    0.29
  -3 -10  -4    0.03    0.09
  -3  10  -4    0.09    0.11
   3 -10   4    0.20    0.14
  -3 -10  -5    0.09    0.13
   3  10   6    0.88    0.20
   4   0 -16    3.61    0.39
   4   0 -16    3.41    0.38
   4   0 -15   -0.06    0.09
   4   0 -15   -0.08    0.10
   4   0 -14    1.70    0.25
   4   0 -13    0.03    0.07
   4   0 -12   38.21    1.02
   4   0 -12   39.04    0.82
   4   0 -12   39.73    0.79
   4   0 -11    0.04    0.05
   4   0 -11    0.04    0.05
   4   0 -11    0.01    0.06
   4   0 -10   53.62    0.81
   4   0 -10   53.12    0.90
   4   0 -10   53.32    1.06
   4   0  -9   -0.02    0.05
   4   0  -9   -0.04    0.04
   4   0  -9   -0.04    0.06
   4   0  -8    7.64    0.36
   4   0  -7   -0.01    0.05
   4   0  -6   19.40    0.50
   4   0  -5   -0.06    0.05
   4   0  -4    0.03    0.04
   4   0  -4   -0.01    0.04
   4   0  -3    0.01    0.03
   4   0  -3   -0.07    0.04
   4   0  -2  259.21    1.17
   4   0  -2  257.40    1.45
  -4   0   1   -0.01    0.02
   4   0  -1   -0.02    0.04
   4   0  -1   -0.03    0.03
   4   0   0   39.67    0.26
   4   0   0   40.67    0.54
   4   0   1    0.00    0.03
   4   0   2   11.32    0.30
  -4   0  -2   11.69    0.32
   4   0   3    0.00    0.02
   4   0   3    0.05    0.03
   4   0   3    0.05    0.02
   4   0   4    5.73    0.24
  -4   0  -4    5.83    0.26
   4   0   4    6.11    0.16
   4   0   4    5.84    0.14
  -4   0  -5   -0.02    0.04
   4   0   5    0.02    0.02
   4   0   5    0.03    0.04
  -4   0  -5    0.08    0.05
  -4   0  -5   -0.02    0.03
   4   0   5    0.04    0.01
   4   0   6    9.24    0.34
  -4   0  -6    9.53    0.39
  -4   0  -6   10.12    0.38
  -4   0  -6    9.66    0.28
   4   0   7   -0.08    0.05
  -4   0  -7    0.02    0.05
  -4   0  -7   -0.05    0.06
  -4   0  -7    0.00    0.04
  -4   0  -8  381.14    2.79
   4   0   8  378.82    2.47
  -4   0  -8  380.61    2.66
  -4   0  -9   -0.09    0.08
  -4   0  -9   -0.04    0.05
  -4   0  -9   -0.08    0.08
   4   0   9   -0.01    0.05
  -4   0 -10   -0.05    0.09
   4   0  10   -0.07    0.07
  -4   0 -10    0.03    0.06
  -4   0 -11    0.01    0.07
  -4   0 -11    0.00    0.07
   4   0  11   -0.01    0.07
  -4   0 -12    0.24    0.13
  -4   0 -12    0.11    0.08
   4   0  12    0.09    0.08
  -4   0 -13   -0.03    0.08
   4   0  13    0.00    0.08
  -4   0 -14    6.21    0.48
  -4   0 -15    0.04    0.11
   4  -1 -16    5.43    0.47
   4   1 -16    5.64    0.48
   4   1 -15    0.00    0.09
   4  -1 -15    0.02    0.11
   4  -1 -15    0.03    0.09
   4   1 -14    0.14    0.09
   4  -1 -14    0.16    0.12
   4  -1 -14   -0.04    0.08
   4  -1 -13    0.24    0.08
   4   1 -13    0.16    0.11
   4  -1 -13    0.09    0.08
   4  -1 -13    0.13    0.07
   4   1 -12    0.25    0.08
   4  -1 -12    0.39    0.10
   4   1 -12    0.22    0.09
   4  -1 -12    0.34    0.09
   4  -1 -12    0.38    0.14
   4   1 -11    3.54    0.30
   4   1 -11    4.25    0.22
   4  -1 -11    3.66    0.25
   4   1 -11    3.79    0.24
   4  -1 -11    3.64    0.25
   4  -1 -11    3.50    0.30
   4   1 -10   11.91    0.51
   4  -1 -10   11.54    0.43
   4   1 -10   12.58    0.34
   4  -1 -10   11.33    0.50
   4   1  -9   27.23    0.73
   4  -1  -9   27.59    0.65
   4   1  -9   27.78    0.47
   4  -1  -9   27.36    0.73
   4   1  -8   24.07    0.65
   4   1  -8   24.43    0.39
   4  -1  -8   24.29    0.59
   4  -1  -8   23.42    0.64
   4   1  -7    7.38    0.33
   4  -1  -7    7.79    0.34
   4  -1  -7    7.58    0.32
   4   1  -7    8.01    0.20
   4   1  -6    6.12    0.28
   4  -1  -6    5.99    0.27
   4  -1  -6    6.31    0.29
   4   1  -5    3.79    0.21
   4   1  -5    4.19    0.22
   4  -1  -5    3.54    0.20
   4  -1  -5    3.70    0.20
   4   1  -4   10.09    0.32
   4  -1  -4    9.63    0.30
   4   1  -4   10.14    0.31
   4  -1  -4   10.08    0.32
   4   1  -3   99.73    0.96
   4   1  -3   96.85    0.86
   4  -1  -3   95.82    0.84
   4  -1  -3  100.00    0.96
   4   1  -2   73.69    0.79
   4  -1  -2   74.69    0.79
  -4   1   2   74.98    0.65
   4   1  -2   73.77    0.67
  -4  -1   2   76.00    0.67
   4  -1  -2   73.85    0.79
  -4   1   1   24.62    0.33
   4  -1  -1   23.61    0.42
   4   1  -1   24.11    0.45
   4  -1  -1   23.70    0.43
   4   1  -1   24.18    0.34
   4  -1   0  219.82    1.20
   4   1   0  219.01    1.38
   4   1   0  226.10    0.90
   4  -1   0  221.20    1.22
   4  -1   1    9.25    0.24
  -4   1  -1   10.65    0.26
   4   1   1    9.52    0.29
   4  -1   1    9.90    0.19
   4  -1   1    9.48    0.24
   4   1   2    9.03    0.30
   4  -1   2    8.46    0.23
   4  -1   2    9.36    0.22
  -4  -1  -2    8.88    0.26
  -4   1  -2    9.07    0.30
  -4   1  -2    8.28    0.15
   4  -1   2    8.18    0.21
   4  -1   3  106.98    0.87
  -4  -1  -3  106.37    0.97
  -4   1  -3  106.41    0.61
  -4   1  -3  107.34    1.10
   4   1   3  109.46    0.80
  -4   1  -3  104.51    0.86
   4  -1   3  105.57    0.66
   4   1   3  107.76    1.09
   4   1   3  108.87    0.65
   4   1   4   13.47    0.26
   4  -1   4   12.53    0.19
  -4   1  -4   12.86    0.25
   4   1   4   12.39    0.39
  -4  -1  -4   12.70    0.37
  -4   1  -4   12.56    0.40
  -4   1  -4   12.65    0.34
   4   1   4   13.20    0.27
   4  -1   4   12.92    0.32
  -4   1  -5    1.50    0.10
  -4  -1  -5    1.55    0.14
   4  -1   5    1.60    0.12
   4   1   5    1.52    0.14
  -4   1  -5    1.59    0.15
  -4   1  -5    1.63    0.13
   4   1   5    1.69    0.09
  -4   1  -6    9.19    0.28
  -4   1  -6    9.03    0.39
  -4   1  -6    9.45    0.35
   4   1   6    9.65    0.21
   4  -1   6    8.68    0.31
   4   1   6    9.01    0.37
  -4  -1  -6    8.53    0.36
  -4   1  -7    3.10    0.18
  -4  -1  -7    3.11    0.23
   4  -1   7    3.04    0.19
   4   1   7    3.32    0.24
  -4  -1  -7    3.31    0.25
  -4   1  -7    3.47    0.23
   4   1   7    3.26    0.11
  -4   1  -7    3.07    0.25
  -4   1  -8   11.54    0.50
  -4  -1  -8   10.34    0.46
  -4   1  -8   10.39    0.36
   4  -1   8   10.43    0.38
   4   1   8    9.89    0.43
  -4   1  -8   10.95    0.44
  -4  -1  -8   11.47    0.48
  -4   1  -9   26.10    0.60
  -4  -1  -9   26.43    0.78
  -4   1  -9   25.59    0.79
   4  -1   9   26.54    0.64
   4   1   9   26.08    0.72
  -4  -1  -9   25.11    0.75
  -4   1  -9   26.41    0.72
  -4   1 -10    0.74    0.12
   4  -1  10    0.72    0.11
  -4   1 -10    0.87    0.15
  -4  -1 -10    0.67    0.14
  -4   1 -10    0.88    0.17
   4   1  10    0.66    0.13
  -4  -1 -10    0.57    0.13
  -4  -1 -11    0.18    0.12
  -4   1 -11   -0.01    0.05
  -4   1 -11   -0.14    0.11
   4   1  11   -0.01    0.07
  -4   1 -11    0.02    0.08
   4  -1  11   -0.01    0.06
  -4  -1 -12    0.74    0.18
  -4   1 -12    0.66    0.16
   4   1  12    0.62    0.13
  -4   1 -12    0.58    0.16
   4  -1  12    0.47    0.11
   4   1  13    3.29    0.32
  -4   1 -13    3.77    0.35
  -4  -1 -13    4.05    0.38
  -4  -1 -14    2.76    0.34
   4   1  14    2.63    0.30
  -4   1 -14    2.57    0.31
  -4   1 -15    0.00    0.11
   4   1  15    0.11    0.08
   4   2 -16   -0.06    0.09
   4  -2 -16    0.12    0.11
   4   2 -15    1.07    0.22
   4  -2 -15    1.37    0.23
   4  -2 -14    0.08    0.07
   4   2 -14   -0.05    0.11
   4  -2 -14   -0.03    0.09
   4  -2 -13    7.05    0.46
   4   2 -13    6.88    0.47
   4  -2 -13    7.57    0.40
   4  -2 -13    6.43    0.39
   4  -2 -12    0.70    0.14
   4   2 -12    0.76    0.15
   4  -2 -12    0.61    0.13
   4  -2 -12    0.54    0.11
   4  -2 -11   11.49    0.52
   4   2 -11   10.72    0.52
   4  -2 -11   10.78    0.45
   4   2 -10    2.94    0.26
   4  -2 -10    3.10    0.26
   4  -2 -10    2.83    0.23
   4   2  -9   12.74    0.51
   4  -2  -9   12.49    0.48
   4  -2  -9   12.30    0.46
   4  -2  -8   34.79    0.75
   4   2  -8   34.71    0.79
   4   2  -7   21.28    0.58
   4  -2  -7   20.64    0.55
   4   2  -6   39.72    0.70
   4   2  -6   38.88    0.74
   4  -2  -6   40.73    0.75
   4   2  -5    8.82    0.32
   4  -2  -5    9.16    0.35
   4   2  -5    9.66    0.35
   4   2  -4    1.11    0.11
   4   2  -4    1.14    0.11
   4  -2  -4    1.16    0.12
   4   2  -3   88.18    0.91
   4  -2  -3   89.38    0.99
   4   2  -3   90.39    0.94
   4   2  -2    6.97    0.26
   4   2  -2    6.93    0.17
   4  -2  -2    6.83    0.27
   4   2  -2    6.79    0.23
   4   2  -1   62.26    0.78
   4  -2  -1   64.93    0.77
   4   2  -1   63.07    0.67
   4   2  -1   65.43    0.61
  -4   2   0   78.84    0.69
   4   2   0   78.19    0.89
   4  -2   0   75.62    0.80
  -4  -2   0   76.94    0.73
   4  -2   0   77.13    0.70
   4  -2   1   20.64    0.33
  -4   2  -1   21.80    0.34
   4   2   1   20.52    0.47
   4  -2   1   20.50    0.39
  -4  -2  -1   19.99    0.31
  -4  -2  -1   20.30    0.42
   4  -2   2  175.08    0.95
  -4  -2  -2  170.52    1.02
  -4   2  -2  175.77    1.42
   4  -2   2  174.75    1.08
   4   2   2  172.25    1.45
  -4  -2  -2  175.79    1.24
  -4  -2  -2  173.85    1.34
  -4  -2  -3    0.31    0.07
   4  -2   3    0.22    0.04
  -4   2  -3    0.23    0.04
   4  -2   3    0.24    0.04
   4   2   3    0.25    0.07
  -4  -2  -3    0.26    0.05
  -4   2  -3    0.33    0.08
  -4  -2  -3    0.31    0.06
  -4   2  -3    0.23    0.04
  -4  -2  -4    0.09    0.06
   4  -2   4    0.15    0.03
   4  -2   4    0.10    0.03
   4   2   4    0.09    0.04
  -4   2  -4    0.16    0.04
  -4   2  -4    0.16    0.06
  -4  -2  -4    0.12    0.05
  -4  -2  -4    0.10    0.04
  -4   2  -4    0.08    0.04
  -4  -2  -5    3.96    0.22
   4  -2   5    4.52    0.18
   4   2   5    4.20    0.26
  -4   2  -5    4.15    0.26
  -4   2  -5    4.20    0.18
  -4  -2  -5    4.15    0.19
   4  -2   5    4.36    0.12
  -4   2  -5    4.27    0.20
  -4  -2  -5    4.37    0.26
  -4   2  -6    5.89    0.27
  -4  -2  -6    6.20    0.30
   4  -2   6    6.23    0.23
  -4   2  -6    6.06    0.33
   4   2   6    6.18    0.33
  -4   2  -6    6.09    0.24
  -4  -2  -6    6.05    0.23
  -4  -2  -6    6.06    0.33
  -4   2  -7    5.35    0.33
  -4   2  -7    5.42    0.25
   4  -2   7    6.02    0.24
   4   2   7    5.57    0.33
  -4  -2  -7    6.10    0.23
  -4   2  -7    5.23    0.28
  -4  -2  -7    5.57    0.34
  -4  -2  -7    6.09    0.32
  -4  -2  -8   15.30    0.35
  -4  -2  -8   14.09    0.52
  -4   2  -8   13.40    0.42
  -4   2  -8   13.85    0.56
   4  -2   8   13.53    0.39
   4   2   8   13.13    0.52
  -4   2  -8   14.07    0.48
  -4  -2  -8   13.87    0.56
  -4   2  -9    9.25    0.37
  -4   2  -9    9.64    0.50
   4  -2   9    9.63    0.35
   4   2   9    8.76    0.45
  -4   2  -9    8.92    0.42
  -4  -2  -9    9.85    0.50
  -4   2 -10    0.88    0.16
   4   2  10    0.64    0.14
  -4   2 -10    0.83    0.13
  -4  -2 -10    0.96    0.17
  -4   2 -10    0.71    0.16
   4  -2  10    1.14    0.13
  -4   2 -11    2.58    0.30
   4   2  11    2.17    0.24
  -4   2 -11    2.14    0.24
  -4   2 -12    3.50    0.36
   4   2  12    3.10    0.30
  -4   2 -12    3.24    0.30
   4   2  13    0.71    0.16
  -4   2 -13    0.50    0.16
  -4   2 -13    0.50    0.12
   4   2  14   -0.21    0.13
  -4   2 -14    0.03    0.09
   4   2  15    0.36    0.13
  -4   2 -15    0.40    0.14
   4   3 -16    6.39    0.53
   4  -3 -16    6.40    0.52
   4  -3 -15   -0.02    0.14
   4  -3 -15    0.30    0.16
   4   3 -15    0.13    0.11
   4  -3 -14   -0.10    0.09
   4   3 -14   -0.10    0.11
   4  -3 -14   -0.05    0.10
   4  -3 -13   -0.09    0.10
   4  -3 -13    0.03    0.09
   4   3 -13    0.20    0.11
   4  -3 -13    0.00    0.06
   4  -3 -12    3.06    0.30
   4   3 -12    3.31    0.32
   4  -3 -12    2.95    0.26
   4   3 -11    4.37    0.35
   4  -3 -11    4.43    0.33
   4  -3 -11    4.26    0.30
   4  -3 -10   16.71    0.58
   4   3 -10   16.15    0.63
   4  -3 -10   16.72    0.60
   4   3  -9   18.03    0.63
   4  -3  -9   18.65    0.60
   4  -3  -9   17.69    0.58
   4   3  -8    1.43    0.17
   4  -3  -8    1.31    0.16
   4  -3  -8    1.20    0.15
   4  -3  -7   12.14    0.41
   4  -3  -7   11.82    0.45
   4   3  -7   10.85    0.44
   4   3  -6    3.33    0.21
   4  -3  -6    3.42    0.21
   4   3  -6    3.66    0.24
   4  -3  -6    3.47    0.24
   4   3  -5    0.05    0.05
   4   3  -5   -0.01    0.04
   4  -3  -5    0.02    0.04
   4  -3  -5    0.04    0.06
   4   3  -4    0.74    0.10
   4   3  -4    0.86    0.10
   4  -3  -4    0.75    0.08
   4  -3  -4    0.79    0.11
   4   3  -3  170.46    1.36
   4  -3  -3  172.61    0.96
   4   3  -3  168.01    1.40
   4  -3  -3  171.80    1.50
  -4  -3   3  171.58    0.75
   4   3  -2  103.77    1.07
   4   3  -2  105.07    1.06
   4  -3  -2  106.03    1.14
  -4  -3   2  104.77    0.73
  -4  -3   1   94.05    0.80
   4   3  -1   96.26    1.06
  -4  -3   1   92.26    1.03
   4  -3  -1   93.36    1.04
   4   3   0   77.00    0.96
  -4  -3   0   77.44    0.96
  -4   3   0   77.85    0.69
  -4  -3   0   77.39    0.43
   4  -3   0   76.82    0.91
  -4  -3   0   77.25    0.81
  -4   3  -1   37.57    0.42
   4   3   1   36.66    0.69
  -4  -3  -1   35.55    0.34
  -4  -3  -1   35.18    0.64
   4  -3   1   35.88    0.60
  -4  -3  -1   35.50    0.60
  -4  -3  -2    1.45    0.08
  -4   3  -2    1.49    0.08
   4   3   2    1.60    0.15
  -4   3  -2    1.58    0.14
  -4  -3  -2    1.45    0.14
  -4   3  -2    1.53    0.07
   4  -3   2    1.54    0.12
  -4  -3  -2    1.64    0.15
   4  -3   3    5.73    0.14
  -4  -3  -3    5.59    0.19
   4   3   3    5.96    0.30
  -4   3  -3    5.91    0.29
  -4  -3  -3    5.71    0.26
  -4   3  -3    5.71    0.17
  -4  -3  -3    5.40    0.27
   4  -3   3    5.81    0.22
   4  -3   4    1.79    0.08
  -4  -3  -4    2.06    0.14
   4  -3   4    2.04    0.12
  -4   3  -4    1.87    0.18
  -4   3  -4    1.93    0.14
  -4  -3  -4    1.65    0.15
   4   3   4    1.84    0.18
  -4   3  -4    1.85    0.12
  -4  -3  -4    1.91    0.18
   4  -3   5    9.20    0.20
   4   3   5    8.61    0.39
  -4   3  -5    8.47    0.39
  -4   3  -5    8.92    0.31
   4  -3   5    8.87    0.24
  -4   3  -5    8.73    0.28
  -4  -3  -5    8.51    0.31
  -4  -3  -5    9.35    0.41
  -4  -3  -5    8.75    0.33
   4  -3   6   11.43    0.25
   4   3   6   10.59    0.46
  -4   3  -6   11.72    0.48
  -4   3  -6   11.17    0.36
  -4  -3  -6   10.82    0.46
  -4   3  -6   11.34    0.37
  -4  -3  -6   11.62    0.38
   4  -3   6   11.62    0.24
   4  -3   7   11.10    0.27
  -4   3  -7   11.43    0.39
   4   3   7   11.34    0.49
  -4  -3  -7   11.86    0.39
  -4   3  -7   10.75    0.38
  -4   3  -7   11.16    0.50
  -4  -3  -7   10.68    0.48
   4  -3   8    3.79    0.18
  -4   3  -8    3.56    0.30
   4   3   8    3.57    0.29
  -4   3  -8    3.59    0.23
  -4  -3  -8    3.80    0.22
  -4   3  -8    3.26    0.23
  -4  -3  -8    3.39    0.29
  -4   3  -9    3.08    0.30
  -4   3  -9    2.88    0.22
   4   3   9    2.71    0.27
  -4  -3  -9    2.84    0.29
  -4   3  -9    2.97    0.23
  -4   3 -10   15.55    0.54
  -4   3 -10   15.12    0.68
   4   3  10   13.75    0.61
  -4   3 -10   14.68    0.56
  -4  -3 -10   14.92    0.66
  -4   3 -11    3.14    0.34
   4   3  11    2.36    0.27
  -4   3 -11    3.18    0.28
  -4  -3 -11    2.66    0.31
  -4   3 -12    1.85    0.28
   4   3  12    1.45    0.22
  -4   3 -12    2.02    0.23
  -4  -3 -12    1.99    0.27
   4   3  13    0.28    0.14
  -4   3 -13    0.04    0.10
  -4   3 -13   -0.12    0.12
   4   3  14    2.68    0.33
  -4   3 -14    3.01    0.32
   4  -4 -16    0.18    0.10
   4   4 -15    2.25    0.30
   4  -4 -15    2.88    0.36
   4  -4 -15    2.68    0.31
   4   4 -14   -0.02    0.10
   4  -4 -14    0.08    0.10
   4  -4 -14   -0.09    0.10
   4   4 -13    1.40    0.23
   4  -4 -13    1.34    0.22
   4  -4 -13    1.59    0.21
   4  -4 -12    0.60    0.16
   4   4 -12    0.56    0.15
   4  -4 -12    0.70    0.15
   4   4 -11    2.76    0.29
   4  -4 -11    2.55    0.25
   4  -4 -11    2.69    0.27
   4   4 -10    0.13    0.07
   4  -4 -10   -0.07    0.08
   4  -4 -10    0.21    0.10
   4   4  -9    2.60    0.26
   4  -4  -9    2.61    0.23
   4  -4  -9    2.38    0.23
   4   4  -8    0.44    0.12
   4  -4  -8    0.36    0.09
   4  -4  -8    0.26    0.09
   4   4  -7   90.28    1.11
   4  -4  -7   88.79    1.33
   4  -4  -7   92.03    1.17
   4   4  -7   89.30    1.34
   4   4  -6   18.45    0.49
   4   4  -6   18.69    0.59
   4  -4  -6   18.68    0.48
   4  -4  -6   17.18    0.57
   4   4  -5    0.54    0.10
   4   4  -5    0.54    0.08
   4  -4  -5    0.51    0.08
   4  -4  -5    0.56    0.11
   4   4  -4   17.34    0.46
   4  -4  -4   16.40    0.53
  -4  -4   4   17.16    0.24
   4   4  -4   17.43    0.52
  -4  -4   3    4.02    0.15
   4   4  -3    4.07    0.23
   4  -4  -3    4.14    0.26
   4   4  -3    4.21    0.25
  -4  -4   3    4.00    0.15
  -4  -4   2   38.47    0.75
   4   4  -2   39.37    0.70
  -4  -4   2   38.13    0.34
   4  -4  -2   38.56    0.77
  -4  -4   2   38.85    0.52
   4   4  -1   71.82    0.97
  -4  -4   1   70.43    1.02
  -4  -4   1   70.00    0.78
   4  -4  -1   73.07    1.02
   4   4   0    1.43    0.15
  -4  -4   0    1.31    0.14
   4  -4   0    1.18    0.13
  -4  -4   0    1.16    0.11
  -4  -4  -1   37.77    0.76
   4   4   1   37.24    0.76
  -4   4  -1   37.86    0.43
   4  -4   1   37.20    0.69
  -4  -4  -1   37.54    0.67
  -4  -4  -2    0.57    0.10
  -4   4  -2    0.49    0.04
   4   4   2    0.34    0.09
  -4  -4  -2    0.56    0.10
  -4   4  -2    0.46    0.08
   4  -4   2    0.82    0.10
  -4  -4  -3    7.05    0.33
   4   4   3    6.46    0.34
  -4   4  -3    6.77    0.33
   4  -4   3    6.73    0.28
  -4  -4  -3    6.91    0.33
  -4  -4  -4    0.27    0.09
   4   4   4    0.33    0.09
  -4   4  -4    0.27    0.08
  -4   4  -4    0.33    0.07
   4  -4   4    0.34    0.06
  -4  -4  -4    0.43    0.10
  -4  -4  -5    1.79    0.19
   4   4   5    1.53    0.18
  -4   4  -5    1.96    0.20
   4  -4   5    1.90    0.14
  -4   4  -5    2.02    0.14
  -4   4  -5    2.02    0.17
  -4  -4  -5    1.70    0.17
  -4  -4  -6    3.06    0.23
   4   4   6    2.48    0.24
  -4   4  -6    2.76    0.25
  -4   4  -6    2.99    0.21
   4  -4   6    2.84    0.16
  -4   4  -6    2.70    0.17
  -4  -4  -6    2.71    0.24
  -4  -4  -7    0.90    0.16
  -4   4  -7    0.75    0.12
   4   4   7    0.70    0.15
  -4   4  -7    0.81    0.14
  -4   4  -7    0.78    0.11
  -4  -4  -7    0.78    0.13
  -4   4  -8    5.70    0.38
   4   4   8    5.19    0.37
  -4   4  -8    5.90    0.32
  -4   4  -8    5.87    0.30
  -4  -4  -8    6.04    0.32
  -4  -4  -8    6.15    0.41
  -4   4  -9   11.28    0.57
   4   4   9   10.64    0.54
  -4   4  -9   11.24    0.46
  -4   4  -9   11.12    0.45
  -4  -4  -9   10.40    0.55
  -4   4 -10    3.82    0.29
  -4   4 -10    4.10    0.37
  -4   4 -10    3.60    0.29
   4   4  10    3.26    0.32
  -4  -4 -10    3.22    0.34
  -4   4 -11    3.88    0.38
   4   4  11    3.26    0.33
  -4  -4 -11    3.70    0.37
  -4  -4 -12    1.45    0.25
   4   4  12    1.10    0.21
  -4   4 -12    1.43    0.24
  -4   4 -13    0.98    0.21
  -4  -4 -13    1.21    0.24
   4   4  13    0.89    0.20
   4  -5 -15    0.98    0.22
   4  -5 -15    1.12    0.25
   4  -5 -14    1.31    0.25
   4  -5 -14    1.14    0.21
   4   5 -14    1.84    0.29
   4  -5 -13    2.90    0.32
   4  -5 -13    3.00    0.31
   4   5 -13    2.29    0.30
   4   5 -12    4.14    0.39
   4  -5 -12    4.41    0.37
   4  -5 -12    4.23    0.35
   4   5 -11    0.17    0.10
   4  -5 -11    0.30    0.11
   4  -5 -11    0.32    0.11
   4   5 -10    0.36    0.12
   4  -5 -10    0.41    0.11
   4  -5 -10    0.40    0.12
   4  -5  -9    2.88    0.25
   4   5  -9    2.81    0.28
   4  -5  -9    3.13    0.28
   4  -5  -8    4.82    0.30
   4   5  -8    4.75    0.35
   4  -5  -8    4.49    0.33
   4   5  -7    0.26    0.07
   4   5  -7    0.46    0.12
   4  -5  -7    0.48    0.13
   4   5  -6    2.19    0.17
   4   5  -6    1.88    0.20
   4  -5  -6    2.04    0.22
   4   5  -5   11.34    0.39
   4   5  -5   11.54    0.48
   4  -5  -5   10.85    0.48
  -4  -5   5   11.07    0.21
   4   5  -4    0.46    0.08
   4  -5  -4    0.62    0.13
   4   5  -4    0.76    0.13
  -4  -5   4    0.73    0.07
   4   5  -3   24.86    0.67
  -4  -5   3   24.41    0.66
   4  -5  -3   25.48    0.70
   4   5  -3   24.76    0.58
  -4  -5   3   24.77    0.44
   4   5  -2    6.63    0.31
  -4  -5   2    6.96    0.35
   4  -5  -2    6.63    0.35
   4  -5  -1   75.96    1.15
   4   5  -1   74.69    1.06
  -4  -5   1   75.71    1.18
  -4  -5   1   74.41    0.90
   4  -5   0    2.78    0.22
   4   5   0    2.70    0.21
  -4  -5   0    2.56    0.22
  -4   5   0    2.54    0.09
  -4  -5   0    2.87    0.20
   4   5   1   14.14    0.50
  -4  -5  -1   13.69    0.44
  -4   5  -1   14.39    0.46
  -4  -5  -1   13.90    0.51
   4  -5   1   14.41    0.48
  -4  -5  -2    0.30    0.08
  -4   5  -2    0.28    0.08
   4   5   2    0.23    0.08
   4  -5   2    0.09    0.05
  -4  -5  -2    0.35    0.10
  -4  -5  -3    8.97    0.40
   4   5   3    8.97    0.43
  -4   5  -3    9.33    0.40
  -4  -5  -3    9.70    0.44
   4  -5   3    9.67    0.37
   4   5   4    6.08    0.37
  -4   5  -4    6.94    0.36
  -4  -5  -4    7.00    0.37
   4  -5   4    6.43    0.30
  -4   5  -4    6.63    0.33
  -4  -5  -4    6.75    0.37
  -4  -5  -5    0.17    0.08
  -4  -5  -5    0.32    0.11
  -4   5  -5    0.34    0.09
   4   5   5    0.24    0.10
  -4   5  -5    0.39    0.10
   4  -5   5    0.16    0.06
  -4  -5  -6   -0.02    0.08
  -4   5  -6   -0.07    0.06
   4   5   6   -0.04    0.06
  -4   5  -6    0.08    0.07
  -4  -5  -6    0.01    0.06
   4  -5   6    0.10    0.04
  -4   5  -7    2.06    0.24
   4   5   7    2.08    0.24
  -4   5  -7    2.47    0.23
  -4  -5  -7    2.25    0.22
  -4  -5  -7    2.27    0.26
  -4  -5  -8    0.86    0.16
  -4  -5  -8    0.83    0.14
  -4   5  -8    1.08    0.16
   4   5   8    0.91    0.18
  -4   5  -8    1.12    0.18
  -4  -5  -9    0.40    0.13
  -4   5  -9    0.53    0.12
  -4   5  -9    0.48    0.13
   4   5   9    0.40    0.13
  -4  -5 -10    4.66    0.41
  -4   5 -10    4.84    0.41
   4   5  10    3.62    0.35
  -4   5 -10    4.23    0.33
  -4  -5 -11    0.82    0.18
  -4   5 -11    0.86    0.19
   4   5  11    0.89    0.19
  -4   5 -12    4.78    0.45
   4   5  12    3.64    0.37
  -4  -5 -12    4.84    0.45
   4  -6 -14    0.30    0.13
   4  -6 -13    1.47    0.25
   4   6 -13    1.40    0.26
   4   6 -12    2.51    0.32
   4  -6 -12    1.84    0.26
   4   6 -11    0.26    0.12
   4  -6 -11    0.14    0.09
   4   6 -10    0.18    0.13
   4  -6 -10   -0.07    0.10
   4   6  -9    6.00    0.43
   4  -6  -9    5.75    0.41
   4   6  -8   31.25    0.95
   4  -6  -8   29.74    0.91
   4   6  -7    0.30    0.11
   4  -6  -7    0.60    0.13
   4   6  -6    0.78    0.11
   4   6  -6    0.76    0.15
   4  -6  -6    0.84    0.15
   4   6  -5    1.60    0.16
   4   6  -5    1.43    0.19
   4  -6  -5    1.92    0.23
   4   6  -4    0.51    0.09
   4  -6  -4    0.24    0.09
   4   6  -4    0.35    0.10
  -4  -6   4    0.36    0.10
   4   6  -3    0.16    0.07
  -4  -6   3    0.11    0.07
   4  -6  -3    0.06    0.08
   4   6  -2    7.92    0.36
  -4  -6   2    7.96    0.42
   4  -6  -2    8.26    0.43
   4   6  -1   74.87    1.14
  -4  -6   1   77.48    1.31
   4  -6  -1   75.56    1.27
   4   6   0    3.25    0.25
  -4  -6   0    3.20    0.27
   4  -6   0    3.17    0.25
  -4  -6   0    3.21    0.22
  -4  -6  -1    0.25    0.09
   4   6   1    0.34    0.10
  -4   6  -1    0.37    0.09
   4  -6   1    0.35    0.10
  -4  -6  -1    0.58    0.13
   4   6   2    6.68    0.38
  -4   6  -2    6.87    0.35
  -4  -6  -2    7.21    0.41
   4  -6   2    6.74    0.36
  -4  -6  -2    6.87    0.36
  -4  -6  -3    0.32    0.09
  -4   6  -3    0.32    0.09
   4   6   3    0.32    0.10
  -4  -6  -3    0.29    0.09
   4  -6   3    0.59    0.12
   4   6   4   14.02    0.58
  -4   6  -4   14.31    0.54
  -4  -6  -4   14.21    0.56
  -4  -6  -4   14.77    0.59
   4  -6   4   14.07    0.49
  -4   6  -5    0.95    0.15
  -4  -6  -5    0.72    0.15
   4   6   5    0.72    0.16
  -4   6  -5    0.89    0.15
  -4  -6  -5    1.01    0.17
   4  -6   5    1.02    0.13
  -4  -6  -6    0.29    0.11
  -4  -6  -6    0.26    0.09
  -4   6  -6    0.43    0.11
   4   6   6    0.20    0.09
  -4   6  -6    0.22    0.09
   4  -6   6    0.34    0.09
  -4   6  -7    9.16    0.50
   4   6   7    8.19    0.49
  -4  -6  -7    9.76    0.50
  -4   6  -7    9.17    0.46
  -4  -6  -7    9.39    0.52
  -4  -6  -8   -0.01    0.10
   4   6   8    0.05    0.08
  -4   6  -8    0.11    0.09
  -4   6  -8   -0.13    0.10
  -4  -6  -8    0.02    0.08
   4   6   9    0.58    0.14
  -4   6  -9    0.27    0.10
  -4   6  -9    0.48    0.14
  -4  -6  -9    0.51    0.15
  -4   6 -10    8.31    0.55
   4   6  10    6.94    0.50
  -4  -6 -10    8.63    0.58
  -4  -6 -11    0.10    0.14
  -4   6 -11    0.34    0.15
   4   6  11    0.16    0.11
  -4   6 -12    2.42    0.33
   4  -7 -13    6.69    0.52
   4   7 -12    7.21    0.55
   4  -7 -12    6.20    0.50
   4   7 -11    7.63    0.55
   4  -7 -11    7.23    0.52
   4   7 -10    3.41    0.36
   4  -7 -10    3.27    0.35
   4   7  -9   25.57    0.95
   4  -7  -9   26.35    0.94
   4   7  -8    5.48    0.43
   4  -7  -8    5.12    0.41
   4   7  -7    5.93    0.43
   4  -7  -7    6.19    0.44
   4   7  -6   -0.16    0.12
   4  -7  -6    0.06    0.08
   4   7  -5    0.56    0.15
   4  -7  -5    0.50    0.14
   4   7  -4    0.85    0.16
   4   7  -4    0.86    0.12
  -4  -7   4    0.75    0.16
   4  -7  -4    0.68    0.15
   4   7  -3    8.87    0.39
   4  -7  -3    8.38    0.48
  -4  -7   3    9.09    0.49
   4   7  -2    0.01    0.05
  -4  -7   2   -0.01    0.08
   4  -7  -2   -0.02    0.08
   4   7  -1   44.04    0.93
   4  -7  -1   46.00    1.08
  -4  -7   1   47.45    1.12
   4   7   0    0.00    0.06
  -4  -7   0    0.07    0.12
  -4   7   0    0.04    0.06
   4  -7   0   -0.02    0.07
  -4  -7  -1    0.32    0.09
   4   7   1    0.40    0.11
  -4   7  -1    0.39    0.10
  -4  -7  -1    0.27    0.12
   4  -7   1    0.20    0.08
   4   7   2    5.18    0.36
  -4   7  -2    5.69    0.33
  -4  -7  -2    5.70    0.40
   4  -7   2    5.91    0.37
  -4  -7  -2    5.92    0.36
  -4  -7  -3    0.00    0.09
   4   7   3    0.00    0.08
  -4   7  -3   -0.03    0.05
  -4  -7  -3   -0.07    0.11
   4  -7   3    0.13    0.08
   4   7   4    6.53    0.42
  -4   7  -4    7.31    0.40
  -4  -7  -4    7.09    0.43
   4  -7   4    7.84    0.41
  -4  -7  -4    7.04    0.45
  -4  -7  -5    5.66    0.40
   4   7   5    5.12    0.39
  -4   7  -5    6.25    0.39
  -4  -7  -5    5.94    0.42
   4  -7   5    6.19    0.36
  -4   7  -5    5.69    0.37
  -4   7  -6    0.26    0.10
  -4  -7  -6    0.23    0.12
  -4  -7  -6    0.29    0.12
   4   7   6    0.05    0.07
  -4   7  -6    0.24    0.10
  -4  -7  -7    0.89    0.18
   4   7   7    0.78    0.18
  -4  -7  -7    0.85    0.18
  -4   7  -7    1.01    0.16
  -4   7  -7    1.15    0.19
  -4  -7  -8    0.10    0.11
   4   7   8   -0.10    0.09
  -4   7  -8    0.17    0.12
  -4  -7  -8    0.09    0.09
  -4   7  -8   -0.04    0.08
  -4   7  -9   12.93    0.67
  -4   7  -9   12.79    0.62
  -4  -7  -9   13.16    0.71
  -4  -7 -10    0.11    0.14
  -4   7 -10    0.12    0.09
   4   7  10   -0.02    0.10
  -4   7 -11    0.05    0.09
   4  -8 -11    0.36    0.16
   4   8 -10    0.20    0.11
   4  -8 -10    0.66    0.18
   4   8  -9    1.71    0.27
   4  -8  -9    1.67    0.28
   4   8  -8    2.45    0.31
   4  -8  -8    2.13    0.28
   4   8  -7    1.61    0.25
   4  -8  -7    1.67    0.26
   4   8  -6    2.07    0.27
   4  -8  -6    2.12    0.28
   4   8  -5   -0.07    0.12
   4  -8  -5    0.30    0.14
  -4  -8   4    0.07    0.10
   4  -8  -4    0.23    0.12
   4   8  -4    0.19    0.10
  -4  -8   3    0.07    0.09
   4  -8  -3   -0.10    0.11
  -4  -8   2   10.73    0.58
   4  -8  -2   11.18    0.59
  -4  -8   1    0.13    0.11
   4   8  -1    0.24    0.09
   4  -8  -1    0.32    0.14
  -4  -8   0   -0.04    0.09
  -4   8   0    0.10    0.06
   4   8   0    0.17    0.08
  -4  -8   0    0.18    0.11
   4  -8   0    0.31    0.13
   4   8   1    4.24    0.33
  -4   8  -1    4.50    0.30
  -4  -8  -1    4.79    0.39
   4  -8   1    4.50    0.36
  -4  -8  -1    4.91    0.34
  -4  -8  -2   -0.01    0.08
   4   8   2   -0.02    0.07
  -4   8  -2    0.12    0.08
  -4  -8  -2   -0.05    0.10
   4  -8   2    0.02    0.08
   4   8   3   24.64    0.83
  -4   8  -3   25.91    0.76
  -4  -8  -3   26.00    0.93
   4  -8   3   25.88    0.83
  -4  -8  -3   26.30    0.84
  -4  -8  -4    0.52    0.13
   4   8   4    0.67    0.16
  -4   8  -4    0.32    0.09
   4  -8   4    0.56    0.14
  -4  -8  -4    0.44    0.16
  -4  -8  -5    0.19    0.11
  -4  -8  -5    0.40    0.14
  -4   8  -5    0.25    0.10
   4   8   5    0.14    0.09
  -4   8  -5    0.28    0.10
   4  -8   5    0.28    0.11
  -4  -8  -6    0.09    0.12
  -4   8  -6   -0.06    0.10
   4   8   6    0.09    0.12
  -4   8  -6   -0.16    0.10
  -4  -8  -6    0.11    0.10
  -4  -8  -7    0.10    0.13
  -4   8  -7    0.02    0.09
   4   8   7    0.06    0.10
  -4   8  -7   -0.09    0.08
  -4  -8  -7   -0.05    0.08
  -4   8  -8    6.62    0.47
  -4  -8  -8    6.43    0.49
  -4   8  -8    7.05    0.48
   4   8   8    6.45    0.50
  -4  -8  -8    7.04    0.53
  -4   8  -9    0.82    0.18
  -4   8 -10    8.55    0.59
   4  -9  -8    5.30    0.49
   4   9  -7    0.62    0.17
   4  -9  -7    0.30    0.11
   4   9  -6    0.42    0.13
   4  -9  -6    0.50    0.17
   4   9  -5    0.13    0.13
   4  -9  -5    0.21    0.13
   4   9  -4    0.82    0.19
  -4  -9   4    0.74    0.16
   4  -9  -4    0.60    0.16
   4   9  -3    0.23    0.13
  -4  -9   3    0.08    0.10
   4  -9  -3    0.09    0.10
  -4  -9   2    0.72    0.16
   4  -9  -2    0.33    0.14
  -4  -9   1    4.23    0.40
   4  -9  -1    4.71    0.41
  -4  -9   0    0.65    0.19
   4  -9   0    0.08    0.10
  -4  -9  -1    4.11    0.40
   4  -9   1    3.88    0.36
  -4  -9  -1    4.57    0.35
  -4  -9  -2    0.91    0.17
   4   9   2    0.58    0.15
  -4  -9  -2    1.00    0.22
   4  -9   2    0.58    0.17
   4   9   3    5.43    0.42
  -4  -9  -3    5.63    0.47
   4  -9   3    6.04    0.44
  -4  -9  -3    5.56    0.42
  -4  -9  -4    1.59    0.24
   4   9   4    1.63    0.24
  -4  -9  -4    1.61    0.27
   4  -9   4    2.00    0.26
  -4   9  -4    1.60    0.24
  -4  -9  -5    0.27    0.12
   4   9   5    0.22    0.09
  -4   9  -5    0.32    0.14
  -4  -9  -5    0.48    0.19
  -4   9  -6    2.43    0.30
  -4  -9  -6    2.39    0.31
   4   9   6    1.97    0.28
  -4  -9  -6    2.84    0.35
  -4  -9  -7    0.44    0.18
  -4   9  -7    0.50    0.18
   4   9   7    0.45    0.17
  -4  -9  -7    0.43    0.15
  -4 -10   4    0.22    0.14
  -4 -10   3    1.85    0.30
   4 -10  -3    2.07    0.31
  -4 -10   2    0.39    0.16
   4 -10  -2    0.46    0.16
   4 -10  -1    1.60    0.26
  -4 -10   1    2.10    0.32
  -4 -10   0    0.26    0.12
   4 -10   0    0.23    0.14
   4 -10   1    0.89    0.20
   4 -10   2    0.22    0.13
  -4 -10  -3    0.76    0.18
   4 -10   3    1.31    0.23
  -4 -10  -4    0.19    0.14
  -4  10  -4    0.02    0.09
   4 -10   4   -0.02    0.12
   4  10   5    0.07    0.09
   5   0 -16    4.61    0.44
   5   0 -16    4.73    0.45
   5   0 -15    0.02    0.10
   5   0 -14    5.07    0.42
   5   0 -13    0.04    0.07
   5   0 -13    0.00    0.10
   5   0 -12    0.70    0.12
   5   0 -12    0.69    0.11
   5   0 -12    0.66    0.15
   5   0 -11    0.09    0.07
   5   0 -11    0.00    0.05
   5   0 -11   -0.07    0.07
   5   0 -10   24.88    0.74
   5   0 -10   24.34    0.54
   5   0 -10   23.69    0.63
   5   0  -9   -0.07    0.06
   5   0  -9   -0.12    0.10
   5   0  -8    6.91    0.35
   5   0  -7   -0.04    0.05
   5   0  -6    1.25    0.14
   5   0  -5    0.03    0.04
   5   0  -5    0.05    0.04
   5   0  -4    9.85    0.35
   5   0  -4    9.61    0.30
   5   0  -3   -0.04    0.04
   5   0  -3    0.04    0.03
   5   0  -2    4.76    0.16
   5   0  -2    4.40    0.22
  -5   0   2    4.68    0.16
   5   0  -1    0.00    0.02
   5   0  -1    0.06    0.04
  -5   0   1    0.03    0.02
   5   0   0    2.84    0.16
  -5   0   0    2.83    0.08
   5   0   0    2.85    0.08
   5   0   1    0.09    0.04
   5   0   2   44.07    0.66
  -5   0  -2   43.86    0.68
   5   0   3    0.01    0.04
  -5   0  -3    0.05    0.05
   5   0   4   62.11    0.85
   5   0   4   65.34    0.56
  -5   0  -4   61.95    0.92
   5   0   4   65.26    0.46
   5   0   5   -0.06    0.04
  -5   0  -5    0.01    0.04
   5   0   5    0.00    0.02
   5   0   5    0.00    0.02
   5   0   6    7.53    0.33
  -5   0  -6    8.01    0.38
  -5   0  -7    0.03    0.06
   5   0   7    0.03    0.05
  -5   0  -7    0.00    0.07
  -5   0  -8    9.01    0.44
   5   0   8    8.51    0.38
  -5   0  -8    8.18    0.40
  -5   0  -9    0.06    0.07
   5   0   9    0.03    0.06
  -5   0  -9   -0.03    0.07
  -5   0 -10    0.77    0.16
   5   0  10    0.78    0.14
  -5   0 -10    0.60    0.13
  -5   0 -11   -0.09    0.09
   5   0  11    0.00    0.06
  -5   0 -11   -0.11    0.10
  -5   0 -12    0.30    0.11
  -5   0 -12    0.41    0.12
   5   0  13    0.02    0.07
  -5   0 -13   -0.04    0.09
  -5   0 -14    2.01    0.29
   5   1 -16    0.69    0.18
   5  -1 -16    1.24    0.24
   5   1 -15    9.52    0.59
   5  -1 -15    9.26    0.58
   5  -1 -15    8.75    0.57
   5   1 -14    1.47    0.24
   5  -1 -14    1.35    0.22
   5  -1 -14    1.18    0.21
   5   1 -13    0.06    0.07
   5  -1 -13   -0.03    0.06
   5   1 -13    0.14    0.10
   5  -1 -13    0.08    0.08
   5  -1 -13   -0.11    0.10
   5  -1 -12    3.33    0.26
   5   1 -12    3.34    0.31
   5  -1 -12    3.18    0.24
   5   1 -12    3.44    0.26
   5  -1 -12    2.93    0.30
   5   1 -11    2.61    0.27
   5  -1 -11    2.76    0.23
   5  -1 -11    2.85    0.27
   5  -1 -10    9.73    0.42
   5   1 -10    9.36    0.46
   5   1 -10   10.62    0.30
   5  -1 -10    9.62    0.47
   5   1  -9   14.47    0.54
   5   1  -9   14.51    0.32
   5  -1  -9   14.32    0.49
   5  -1  -9   13.46    0.52
   5   1  -8    1.75    0.18
   5  -1  -8    1.81    0.17
   5   1  -8    2.05    0.11
   5  -1  -8    1.93    0.19
   5  -1  -7   35.52    0.75
   5   1  -7   35.01    0.74
   5  -1  -7   35.48    0.72
   5  -1  -6    5.50    0.28
   5   1  -6    5.98    0.29
   5   1  -6    5.83    0.29
   5  -1  -6    6.13    0.29
   5   1  -5    4.46    0.24
   5   1  -5    4.43    0.23
   5  -1  -5    4.35    0.24
   5  -1  -5    4.45    0.23
   5   1  -4   32.35    0.63
   5   1  -4   32.28    0.57
   5  -1  -4   32.03    0.55
   5  -1  -4   32.22    0.62
   5   1  -3   48.35    0.74
   5   1  -3   47.87    0.62
   5  -1  -3   47.68    0.72
   5  -1  -3   48.85    0.73
   5  -1  -3   47.16    0.61
   5  -1  -2  117.53    1.08
   5   1  -2  117.33    1.11
   5   1  -2  118.32    0.88
  -5   1   1   26.94    0.35
   5  -1  -1   26.02    0.48
   5   1  -1   25.81    0.52
   5   1  -1   25.92    0.37
  -5   1   0    5.03    0.13
   5  -1   0    5.18    0.21
   5   1   0    5.15    0.23
   5   1   0    4.94    0.14
   5  -1   0    4.71    0.20
   5  -1   1   20.81    0.41
   5   1   1   20.92    0.48
   5  -1   1   22.52    0.33
   5  -1   1   20.62    0.40
   5   1   1   20.80    0.25
   5  -1   2   51.68    0.66
   5   1   2   54.17    0.79
  -5  -1  -2   53.13    0.70
  -5   1  -2   53.07    0.80
   5  -1   2   52.40    0.58
   5   1   3    1.56    0.07
   5  -1   3    1.48    0.09
  -5   1  -3    1.41    0.06
   5  -1   3    1.51    0.12
   5   1   3    1.52    0.14
  -5  -1  -3    1.42    0.13
  -5   1  -3    1.42    0.14
  -5   1  -4    1.98    0.09
   5   1   4    2.06    0.10
   5  -1   4    2.14    0.15
   5   1   4    2.33    0.18
  -5  -1  -4    1.81    0.15
  -5   1  -4    2.34    0.18
   5  -1   4    1.98    0.09
  -5   1  -5    0.23    0.04
  -5   1  -5    0.42    0.08
   5  -1   5    0.24    0.06
   5   1   5    0.27    0.07
   5  -1   5    0.23    0.03
  -5  -1  -5    0.16    0.06
  -5   1  -5    0.24    0.07
   5  -1   5    0.22    0.03
  -5  -1  -6    7.43    0.35
   5  -1   6    7.39    0.30
   5   1   6    7.22    0.34
  -5   1  -6    7.52    0.37
  -5   1  -6    7.43    0.32
  -5   1  -6    7.64    0.24
   5   1   6    7.81    0.20
  -5   1  -7    0.00    0.04
   5  -1   7    0.02    0.05
   5   1   7    0.04    0.07
  -5  -1  -7   -0.01    0.05
  -5   1  -7    0.06    0.07
  -5   1  -7   -0.07    0.07
  -5   1  -8   25.70    0.53
  -5  -1  -8   25.57    0.73
  -5   1  -8   24.39    0.76
   5  -1   8   24.39    0.60
   5   1   8   23.52    0.67
  -5   1  -8   24.79    0.67
   5   1   9   12.61    0.52
  -5  -1  -9   12.79    0.55
  -5   1  -9   13.42    0.59
   5  -1   9   12.73    0.46
  -5   1  -9   13.51    0.53
  -5   1  -9   13.32    0.42
  -5  -1 -10   -0.02    0.07
  -5   1 -10    0.18    0.10
   5  -1  10    0.14    0.06
   5   1  10   -0.03    0.08
  -5   1 -10    0.10    0.08
  -5   1 -11   -0.04    0.08
  -5  -1 -11    0.02    0.08
  -5   1 -11    0.22    0.11
   5  -1  11    0.09    0.06
   5   1  11   -0.07    0.08
  -5   1 -12    0.24    0.11
  -5   1 -12    0.29    0.12
   5   1  12    0.50    0.13
  -5   1 -13   -0.08    0.10
  -5   1 -13    0.22    0.14
   5   1  13    0.10    0.08
   5   1  14    1.17    0.20
  -5   1 -14    0.84    0.19
  -5   1 -15    2.49    0.32
   5  -2 -16    1.38    0.25
   5   2 -16    0.94    0.22
   5   2 -15    0.32    0.13
   5  -2 -15   -0.15    0.13
   5  -2 -14    0.07    0.07
   5   2 -14    0.03    0.08
   5  -2 -14    0.04    0.10
   5   2 -13    7.50    0.49
   5  -2 -13    8.35    0.44
   5  -2 -13    7.90    0.49
   5  -2 -13    8.12    0.44
   5   2 -12   14.87    0.65
   5  -2 -12   14.91    0.63
   5  -2 -12   14.85    0.57
   5   2 -11   -0.04    0.08
   5  -2 -11    0.03    0.08
   5  -2 -11    0.07    0.07
   5   2 -10   37.38    0.93
   5  -2 -10   38.50    0.88
   5   2  -9    0.57    0.12
   5  -2  -9    0.89    0.14
   5  -2  -8   26.66    0.68
   5   2  -8   26.90    0.71
   5   2  -7   18.83    0.56
   5  -2  -7   19.57    0.56
   5   2  -6   15.25    0.47
   5   2  -6   13.90    0.45
   5  -2  -6   14.76    0.48
   5   2  -5    3.48    0.22
   5   2  -5    3.30    0.21
   5  -2  -5    3.34    0.22
   5   2  -4    1.35    0.13
   5   2  -4    1.26    0.12
   5  -2  -4    1.33    0.15
   5   2  -4    1.16    0.05
   5   2  -3   37.67    0.67
   5   2  -3   40.68    0.41
   5   2  -3   39.86    0.63
   5  -2  -3   39.61    0.70
   5  -2  -2    0.51    0.08
   5   2  -2    1.33    0.09
   5   2  -2    0.45    0.07
   5   2  -2    1.10    0.12
   5  -2  -1   29.78    0.56
   5   2  -1   29.27    0.58
   5   2  -1   29.90    0.47
   5  -2  -1   30.06    0.53
   5  -2   0    1.34    0.11
   5   2   0    1.50    0.14
   5  -2   0    1.41    0.05
   5  -2   0    1.32    0.12
   5  -2   1   91.98    0.83
   5   2   1   94.27    1.10
  -5  -2  -1   95.19    0.79
   5  -2   1   93.91    0.91
   5  -2   2    9.20    0.25
   5   2   2    9.23    0.36
  -5  -2  -2    8.81    0.27
  -5   2  -2    9.15    0.35
   5  -2   2    9.09    0.27
  -5  -2  -2    9.21    0.33
   5  -2   3   16.86    0.35
   5   2   3   16.71    0.49
  -5  -2  -3   16.51    0.39
  -5   2  -3   16.74    0.50
  -5   2  -3   16.41    0.30
  -5  -2  -3   16.76    0.48
   5  -2   3   16.62    0.34
  -5   2  -4   10.08    0.29
   5  -2   4    9.88    0.28
   5   2   4    9.84    0.40
  -5  -2  -4    9.78    0.33
  -5   2  -4    9.98    0.41
  -5   2  -4    9.48    0.25
   5  -2   4   10.01    0.24
  -5  -2  -4   10.18    0.40
   5  -2   5    6.54    0.24
   5   2   5    6.50    0.34
  -5   2  -5    6.17    0.33
  -5   2  -5    6.22    0.22
  -5   2  -5    6.56    0.26
   5  -2   5    6.53    0.17
  -5  -2  -5    5.84    0.28
  -5  -2  -5    6.69    0.34
  -5  -2  -6    5.06    0.27
   5  -2   6    5.58    0.23
  -5   2  -6    5.54    0.22
   5   2   6    5.44    0.31
  -5   2  -6    5.63    0.33
  -5   2  -6    4.98    0.25
  -5  -2  -6    5.48    0.33
   5  -2   7    0.08    0.05
  -5  -2  -7    0.04    0.06
   5   2   7    0.10    0.08
  -5   2  -7   -0.05    0.08
  -5   2  -7    0.03    0.04
  -5   2  -7    0.02    0.06
  -5  -2  -7    0.01    0.11
  -5   2  -8  137.74    1.29
  -5  -2  -8  134.87    1.64
   5  -2   8  131.82    1.27
  -5   2  -8  134.14    1.82
  -5   2  -8  133.87    1.51
  -5   2  -9    0.03    0.05
  -5  -2  -9    0.17    0.08
   5   2   9    0.07    0.06
  -5   2  -9    0.13    0.10
  -5   2  -9    0.21    0.09
  -5   2 -10    0.03    0.07
   5   2  10    0.08    0.08
  -5   2 -10    0.01    0.06
  -5   2 -11    0.40    0.13
   5   2  11    0.24    0.09
  -5   2 -11    0.38    0.11
  -5   2 -12    1.24    0.19
  -5   2 -12    1.28    0.23
   5   2  12    0.94    0.18
  -5   2 -13    7.46    0.57
   5   2  13    6.07    0.45
  -5   2 -13    7.46    0.49
   5   2  14    1.51    0.24
  -5   2 -14    1.56    0.25
   5   3 -16    0.08    0.12
   5  -3 -16    0.03    0.13
   5   3 -15    3.74    0.40
   5  -3 -15    3.96    0.40
   5  -3 -15    3.59    0.34
   5  -3 -14    0.16    0.09
   5  -3 -14    0.34    0.14
   5   3 -14    0.12    0.08
   5   3 -13    2.41    0.29
   5  -3 -13    2.82    0.30
   5  -3 -13    2.63    0.26
   5   3 -12    1.08    0.19
   5  -3 -12    1.54    0.21
   5  -3 -12    1.18    0.18
   5   3 -11    1.48    0.21
   5  -3 -11    1.33    0.19
   5  -3 -11    1.63    0.20
   5   3 -10   25.53    0.80
   5  -3 -10   26.80    0.76
   5   3  -9    5.81    0.36
   5  -3  -9    6.13    0.34
   5  -3  -9    5.69    0.35
   5  -3  -8   27.69    0.67
   5   3  -8   25.40    0.72
   5  -3  -8   26.00    0.71
   5   3  -7   49.32    0.88
   5  -3  -7   51.01    0.84
   5   3  -7   48.26    0.94
   5  -3  -7   49.35    0.95
   5   3  -6    3.85    0.24
   5   3  -6    3.88    0.26
   5  -3  -6    3.89    0.21
   5  -3  -6    3.69    0.26
   5   3  -5    4.38    0.25
   5   3  -5    4.23    0.25
   5  -3  -5    4.26    0.27
   5  -3  -5    4.16    0.20
   5   3  -4    7.91    0.33
   5   3  -4    7.91    0.33
   5  -3  -4    8.21    0.24
   5  -3  -4    7.86    0.35
   5   3  -3    1.60    0.15
   5  -3  -3    1.61    0.09
   5   3  -3    1.57    0.14
   5  -3  -3    1.59    0.16
   5   3  -2   45.45    0.77
   5  -3  -2   45.75    0.34
   5  -3  -2   45.91    0.78
   5   3  -2   46.48    0.72
   5   3  -1   48.28    0.81
   5  -3  -1   49.72    0.79
  -5  -3   1   49.15    0.62
   5   3   0    0.01    0.05
  -5  -3   0    0.08    0.02
   5  -3   0    0.11    0.05
  -5  -3   0    0.05    0.05
   5  -3   1   13.11    0.30
  -5   3  -1   13.66    0.30
   5   3   1   12.95    0.44
  -5  -3  -1   13.45    0.26
  -5  -3  -1   13.00    0.38
   5  -3   1   13.01    0.38
  -5  -3  -2    0.52    0.09
  -5   3  -2    0.60    0.06
  -5  -3  -2    0.64    0.06
   5  -3   2    0.47    0.06
   5   3   2    0.70    0.11
  -5  -3  -2    0.79    0.11
  -5   3  -2    0.93    0.13
   5  -3   2    0.54    0.08
  -5   3  -3   14.07    0.26
   5  -3   3   13.94    0.28
   5  -3   3   13.62    0.35
  -5  -3  -3   13.21    0.32
   5   3   3   13.01    0.47
  -5   3  -3   14.26    0.28
  -5   3  -3   12.79    0.46
  -5  -3  -3   13.15    0.41
  -5  -3  -3   12.96    0.44
  -5   3  -3   13.61    0.34
  -5  -3  -4    1.67    0.17
   5  -3   4    1.70    0.10
  -5  -3  -4    1.45    0.12
   5   3   4    1.67    0.18
  -5   3  -4    1.79    0.18
  -5   3  -4    1.54    0.12
  -5  -3  -4    1.58    0.15
  -5   3  -4    1.61    0.11
   5  -3   4    1.63    0.12
  -5  -3  -5    6.21    0.29
   5  -3   5    6.12    0.19
  -5  -3  -5    5.97    0.27
   5   3   5    6.00    0.35
  -5   3  -5    6.27    0.35
  -5   3  -5    5.97    0.25
  -5   3  -5    6.48    0.24
   5  -3   5    6.06    0.21
  -5  -3  -5    6.18    0.35
  -5  -3  -6    5.73    0.29
   5   3   6    5.73    0.35
  -5   3  -6    5.89    0.35
  -5  -3  -6    5.77    0.28
  -5   3  -6    6.03    0.27
   5  -3   6    6.18    0.18
  -5   3  -6    5.66    0.26
  -5  -3  -6    5.69    0.35
   5  -3   6    6.16    0.20
  -5  -3  -7    2.42    0.20
   5  -3   7    2.34    0.14
   5   3   7    2.37    0.23
  -5   3  -7    2.31    0.24
  -5   3  -7    2.34    0.18
  -5  -3  -7    2.22    0.17
  -5   3  -7    2.60    0.19
  -5  -3  -7    2.27    0.23
  -5   3  -8   30.03    0.89
  -5   3  -8   30.51    0.66
  -5   3  -8   28.30    0.68
  -5  -3  -8   30.44    0.88
   5   3   9    0.32    0.11
  -5   3  -9    0.44    0.12
  -5   3  -9    0.36    0.10
  -5  -3  -9    0.54    0.14
  -5   3 -10    0.16    0.10
   5   3  10    0.09    0.06
  -5   3 -10    0.10    0.07
  -5  -3 -10    0.04    0.10
  -5   3 -11    0.06    0.08
   5   3  11    0.16    0.09
  -5   3 -11   -0.10    0.09
  -5   3 -12    8.98    0.60
   5   3  12    8.28    0.53
  -5   3 -12    8.39    0.48
  -5   3 -13    0.37    0.14
   5   3  13    0.37    0.14
   5   3  14    1.43    0.24
   5  -4 -16    0.80    0.20
   5  -4 -15    0.56    0.16
   5   4 -15    0.07    0.11
   5  -4 -15    0.36    0.15
   5  -4 -14    0.40    0.13
   5  -4 -14    0.20    0.11
   5   4 -14    0.45    0.15
   5  -4 -13    0.86    0.16
   5   4 -13    1.09    0.21
   5  -4 -13    1.02    0.17
   5   4 -12    3.34    0.33
   5  -4 -12    2.90    0.29
   5  -4 -12    3.06    0.30
   5   4 -11    2.72    0.29
   5  -4 -11    2.54    0.26
   5  -4 -11    2.98    0.28
   5   4 -10    0.26    0.09
   5  -4 -10    0.50    0.13
   5  -4 -10    0.31    0.11
   5   4  -9   16.52    0.64
   5  -4  -9   17.60    0.59
   5  -4  -9   16.57    0.63
   5  -4  -8   13.07    0.54
   5   4  -8   12.65    0.54
   5  -4  -8   13.39    0.48
   5   4  -7    5.75    0.31
   5   4  -7    5.16    0.33
   5  -4  -7    5.17    0.27
   5  -4  -7    5.16    0.34
   5   4  -6   17.64    0.52
   5   4  -6   17.57    0.58
   5  -4  -6   17.47    0.46
   5  -4  -6   17.37    0.59
   5   4  -5    1.29    0.16
   5   4  -5    1.25    0.14
   5  -4  -5    1.13    0.10
   5  -4  -5    1.23    0.16
   5   4  -4    0.16    0.06
   5  -4  -4    0.11    0.04
   5   4  -4    0.08    0.06
   5  -4  -4    0.18    0.09
   5  -4  -3   82.29    1.18
   5   4  -3   82.06    1.08
   5   4  -3   81.66    1.11
  -5  -4   3   82.52    0.68
  -5  -4   2   34.42    0.36
   5   4  -2   36.21    0.72
   5  -4  -2   35.81    0.76
  -5  -4   2   34.96    0.52
   5   4  -2   35.05    0.71
   5   4  -1   31.81    0.70
   5  -4  -1   30.87    0.69
  -5  -4   1   31.49    0.55
   5   4   0   11.61    0.43
  -5  -4   0   11.08    0.42
   5  -4   0   11.41    0.41
  -5  -4   0   11.30    0.36
  -5  -4  -1    2.40    0.07
  -5   4  -1    2.61    0.13
   5   4   1    2.82    0.22
  -5  -4  -1    3.16    0.23
  -5  -4  -1    2.79    0.19
   5  -4   1    2.95    0.20
  -5   4  -2   13.34    0.25
   5   4   2   12.94    0.49
  -5   4  -2   13.07    0.47
  -5  -4  -2   12.63    0.46
   5  -4   2   12.97    0.41
  -5  -4  -2   12.70    0.44
   5   4   3    1.67    0.19
  -5  -4  -3    1.68    0.17
  -5   4  -3    1.54    0.17
  -5  -4  -3    1.57    0.17
  -5   4  -3    1.69    0.08
   5  -4   3    1.95    0.15
  -5  -4  -4    0.37    0.10
  -5   4  -4    0.26    0.06
   5   4   4    0.34    0.09
   5  -4   4    0.34    0.06
  -5   4  -4    0.49    0.11
  -5   4  -4    0.31    0.05
  -5  -4  -4    0.29    0.07
   5   4   5    5.63    0.36
  -5   4  -5    5.54    0.34
  -5  -4  -5    5.56    0.31
  -5   4  -5    5.79    0.22
   5  -4   5    5.68    0.24
  -5   4  -5    5.61    0.28
  -5  -4  -5    5.78    0.35
   5   4   6    3.08    0.28
  -5   4  -6    3.23    0.28
  -5   4  -6    3.35    0.22
  -5  -4  -6    3.21    0.24
   5  -4   6    3.21    0.17
  -5   4  -6    3.05    0.18
  -5  -4  -6    3.05    0.27
   5   4   7   35.90    0.95
  -5   4  -7   37.89    0.99
  -5   4  -7   38.12    0.71
  -5   4  -7   37.73    0.76
  -5  -4  -7   38.95    0.82
  -5  -4  -7   38.13    0.98
  -5   4  -8    3.48    0.32
   5   4   8    3.53    0.31
  -5   4  -8    3.88    0.25
  -5  -4  -8    4.14    0.27
  -5  -4  -8    3.92    0.33
  -5   4  -9    7.14    0.47
   5   4   9    6.64    0.44
  -5  -4  -9    7.18    0.47
  -5   4 -10   -0.08    0.12
   5   4  10    0.08    0.08
  -5  -4 -10    0.12    0.10
  -5   4 -11    3.23    0.35
   5   4  11    2.89    0.32
  -5  -4 -11    3.31    0.36
  -5   4 -12   15.18    0.79
   5   4  12   13.91    0.71
  -5  -4 -12   15.54    0.79
   5   4  13    0.25    0.13
   5  -5 -15    0.58    0.17
   5  -5 -15    0.62    0.18
   5  -5 -14    1.90    0.27
   5   5 -14    1.99    0.31
   5  -5 -14    1.80    0.25
   5  -5 -13    1.30    0.23
   5   5 -13    1.18    0.22
   5  -5 -13    1.15    0.21
   5   5 -12    4.66    0.41
   5  -5 -12    4.70    0.38
   5  -5 -12    4.47    0.37
   5   5 -11    3.21    0.32
   5  -5 -11    3.23    0.29
   5  -5 -11    3.30    0.30
   5   5 -10    0.40    0.13
   5  -5 -10    0.17    0.11
   5  -5 -10    0.18    0.10
   5   5  -9   20.96    0.76
   5  -5  -9   21.59    0.66
   5  -5  -9   21.30    0.76
   5   5  -8    0.56    0.11
   5  -5  -8    0.56    0.11
   5  -5  -8    0.52    0.12
   5   5  -8    0.43    0.13
   5   5  -7    1.95    0.19
   5   5  -7    2.13    0.23
   5  -5  -7    2.16    0.18
   5  -5  -7    1.90    0.22
   5   5  -6    0.34    0.10
   5   5  -6    0.29    0.08
   5  -5  -6    0.29    0.10
   5   5  -5    2.39    0.19
   5  -5  -5    2.69    0.25
   5   5  -5    2.56    0.23
  -5  -5   4    0.64    0.06
   5   5  -4    0.72    0.11
   5   5  -4    0.64    0.12
   5  -5  -4    0.50    0.12
   5  -5  -3   21.49    0.66
   5   5  -3   22.47    0.60
   5   5  -3   21.93    0.64
  -5  -5   3   21.98    0.41
   5   5  -2   12.33    0.45
  -5  -5   2   12.22    0.34
  -5  -5   2   12.44    0.48
   5  -5  -2   12.34    0.48
   5   5  -1    3.17    0.24
  -5  -5   1    2.84    0.24
   5  -5  -1    3.01    0.24
  -5  -5   1    2.71    0.18
   5   5   0   14.47    0.51
  -5  -5   0   14.39    0.53
   5  -5   0   14.23    0.50
  -5  -5   0   13.92    0.43
   5   5   1   13.36    0.50
  -5   5  -1   13.60    0.49
  -5  -5  -1   13.27    0.52
   5  -5   1   13.52    0.47
  -5  -5  -1   13.14    0.45
  -5  -5  -2   13.82    0.48
   5   5   2   13.26    0.52
  -5   5  -2   12.96    0.48
  -5  -5  -2   13.77    0.53
   5  -5   2   14.01    0.47
   5   5   3   15.03    0.58
  -5   5  -3   15.27    0.54
   5  -5   3   14.91    0.47
  -5  -5  -3   16.17    0.55
  -5  -5  -3   15.43    0.56
  -5  -5  -4    1.05    0.16
  -5  -5  -4    0.98    0.15
   5   5   4    1.05    0.17
  -5   5  -4    1.00    0.13
   5  -5   4    1.43    0.14
  -5   5  -4    1.10    0.16
  -5   5  -5    6.15    0.32
   5   5   5    6.23    0.40
  -5  -5  -5    6.25    0.37
  -5   5  -5    6.50    0.38
   5  -5   5    6.76    0.30
  -5  -5  -5    6.14    0.38
  -5  -5  -6    0.77    0.16
  -5   5  -6    0.93    0.13
   5   5   6    0.89    0.17
  -5   5  -6    0.92    0.16
  -5  -5  -6    0.79    0.14
   5  -5   6    0.93    0.11
   5   5   7    4.79    0.37
  -5   5  -7    5.50    0.39
  -5   5  -7    5.63    0.33
  -5  -5  -7    5.35    0.35
  -5  -5  -7    5.70    0.40
  -5  -5  -8    0.13    0.11
  -5   5  -8    0.26    0.09
   5   5   8    0.28    0.11
  -5   5  -8    0.37    0.12
  -5  -5  -8    0.25    0.10
  -5  -5  -9    1.76    0.26
   5   5   9    1.49    0.22
  -5   5  -9    1.96    0.27
  -5   5 -10    6.43    0.48
   5   5  10    5.39    0.43
  -5  -5 -10    6.55    0.48
  -5   5 -11    0.54    0.15
   5   5  11    0.34    0.13
  -5  -5 -11    0.57    0.17
  -5   5 -12    0.04    0.10
   5   5  12    0.02    0.11
  -5  -5 -12    0.06    0.13
   5  -6 -14    1.46    0.24
   5   6 -13    5.53    0.49
   5  -6 -13    5.57    0.45
   5   6 -12    2.51    0.32
   5  -6 -12    2.60    0.32
   5   6 -11    0.53    0.16
   5  -6 -11    0.39    0.14
   5   6 -10   -0.08    0.08
   5  -6 -10    0.02    0.08
   5   6  -9    1.81    0.26
   5  -6  -9    1.53    0.23
   5  -6  -8    7.01    0.45
   5   6  -8    7.43    0.47
   5   6  -7    1.25    0.15
   5  -6  -7    1.31    0.20
   5   6  -7    1.09    0.18
   5   6  -6    0.91    0.16
   5   6  -6    0.72    0.11
   5  -6  -6    0.68    0.15
   5   6  -5    0.05    0.05
   5  -6  -5   -0.04    0.07
   5   6  -5    0.11    0.09
   5   6  -4   -0.01    0.05
   5   6  -4    0.04    0.08
   5  -6  -4   -0.06    0.10
   5   6  -3    1.58    0.17
  -5  -6   3    1.34    0.19
   5  -6  -3    1.59    0.20
   5   6  -3    1.37    0.18
  -5  -6   3    1.49    0.13
   5   6  -2    5.04    0.31
  -5  -6   2    5.89    0.36
   5  -6  -2    5.33    0.35
  -5  -6   2    4.97    0.25
  -5  -6   1    1.30    0.14
   5   6  -1    1.55    0.19
  -5  -6   1    1.45    0.19
   5  -6  -1    1.48    0.18
   5   6   0    1.77    0.20
  -5  -6   0    1.71    0.16
   5  -6   0    1.66    0.20
  -5  -6   0    1.81    0.22
   5   6   1    8.18    0.42
  -5   6  -1    7.93    0.39
  -5  -6  -1    8.33    0.45
   5  -6   1    8.14    0.40
  -5  -6  -1    8.51    0.39
   5   6   2   16.00    0.61
  -5   6  -2   15.89    0.56
  -5  -6  -2   17.01    0.64
   5  -6   2   16.52    0.56
  -5  -6  -2   15.99    0.56
   5   6   3    8.78    0.47
  -5   6  -3    8.78    0.43
  -5  -6  -3    9.38    0.48
   5  -6   3    9.42    0.42
  -5  -6  -3    9.35    0.44
  -5  -6  -4    0.06    0.08
   5   6   4    0.05    0.07
  -5   6  -4   -0.01    0.06
  -5  -6  -4   -0.03    0.06
   5  -6   4    0.03    0.07
   5   6   5    5.04    0.38
  -5   6  -5    4.85    0.34
  -5  -6  -5    4.94    0.36
  -5  -6  -5    4.52    0.34
   5  -6   5    4.86    0.29
  -5   6  -5    4.95    0.32
  -5  -6  -6    0.07    0.08
  -5  -6  -6    0.09    0.07
   5   6   6    0.20    0.10
  -5   6  -6    0.11    0.08
  -5   6  -6    0.11    0.06
  -5  -6  -7    0.04    0.08
  -5   6  -7    0.09    0.09
   5   6   7    0.09    0.09
  -5   6  -7    0.18    0.07
  -5  -6  -7    0.01    0.07
  -5   6  -8    2.34    0.28
   5   6   8    2.19    0.27
  -5  -6  -8    2.51    0.26
  -5  -6  -8    2.93    0.31
  -5   6  -9    0.11    0.13
  -5  -6  -9    0.21    0.16
   5   6   9    0.17    0.09
  -5   6 -10    6.34    0.50
   5   6  10    5.83    0.47
  -5  -6 -10    6.29    0.51
  -5  -6 -11   -0.16    0.18
  -5   6 -11    0.14    0.15
   5   6  11    0.36    0.16
   5  -7 -13    2.70    0.34
   5   7 -12    0.41    0.17
   5  -7 -12    0.34    0.15
   5   7 -11    0.44    0.14
   5  -7 -11    0.36    0.16
   5  -7 -10    0.27    0.11
   5   7 -10    0.42    0.14
   5   7  -9    1.35    0.24
   5  -7  -9    1.17    0.22
   5   7  -8    5.33    0.43
   5  -7  -8    4.59    0.40
   5   7  -7    1.86    0.26
   5  -7  -7    1.62    0.25
   5   7  -6    1.65    0.23
   5  -7  -6    1.40    0.23
   5   7  -5    0.43    0.15
   5  -7  -5    0.29    0.12
   5   7  -4    1.00    0.16
   5   7  -4    0.84    0.13
   5  -7  -4    0.97    0.18
   5   7  -3    4.56    0.30
  -5  -7   3    3.85    0.32
   5  -7  -3    3.96    0.34
   5   7  -3    4.17    0.33
   5   7  -2    2.72    0.24
  -5  -7   2    3.07    0.30
   5  -7  -2    2.66    0.28
  -5  -7   2    3.30    0.22
   5   7  -1   21.28    0.69
  -5  -7   1   22.51    0.79
   5  -7  -1   22.58    0.76
  -5  -7   1   22.27    0.61
   5   7   0    2.55    0.24
  -5   7   0    2.41    0.22
  -5  -7   0    2.21    0.25
   5  -7   0    2.49    0.25
  -5  -7   0    2.20    0.21
   5   7   1    3.41    0.29
  -5   7  -1    3.36    0.26
  -5  -7  -1    3.29    0.31
   5  -7   1    3.44    0.29
  -5  -7  -1    3.17    0.26
   5   7   2   13.70    0.60
  -5   7  -2   14.20    0.55
  -5  -7  -2   14.59    0.64
   5  -7   2   13.83    0.57
  -5  -7  -2   14.18    0.56
   5   7   3   15.51    0.65
  -5   7  -3   16.21    0.61
  -5  -7  -3   16.34    0.69
   5  -7   3   16.49    0.61
  -5  -7  -3   15.96    0.63
   5   7   4    4.60    0.37
  -5   7  -4    4.52    0.33
  -5  -7  -4    4.44    0.36
   5  -7   4    4.96    0.32
  -5  -7  -4    4.64    0.35
  -5  -7  -5    0.24    0.10
  -5   7  -5    0.30    0.10
   5   7   5    0.46    0.13
  -5   7  -5    0.48    0.13
  -5  -7  -5    0.41    0.12
   5  -7   5    0.48    0.11
  -5  -7  -6   -0.08    0.12
   5   7   6    0.06    0.09
  -5   7  -6    0.16    0.10
  -5  -7  -6    0.02    0.08
  -5   7  -6    0.10    0.08
  -5  -7  -7    0.34    0.13
  -5   7  -7    0.34    0.11
   5   7   7    0.23    0.11
  -5   7  -7    0.16    0.08
  -5  -7  -7    0.57    0.17
  -5  -7  -8    2.26    0.31
  -5   7  -8    2.26    0.28
   5   7   8    2.25    0.30
  -5  -7  -8    2.68    0.29
  -5  -7  -9   -0.16    0.16
   5   7   9    0.05    0.09
  -5   7  -9    0.06    0.10
  -5   7 -10    0.83    0.19
   5  -8 -11    6.32    0.53
   5   8 -10    1.41    0.26
   5  -8 -10    1.39    0.25
   5   8  -9    0.21    0.14
   5  -8  -9   -0.11    0.12
   5   8  -8   19.39    0.87
   5  -8  -8   19.06    0.86
   5   8  -7    0.51    0.17
   5  -8  -7    0.67    0.17
   5   8  -6    0.26    0.09
   5  -8  -6    0.35    0.17
   5   8  -5    0.04    0.10
   5  -8  -5   -0.09    0.14
   5   8  -4    1.46    0.23
   5  -8  -4    1.10    0.21
   5   8  -3    1.46    0.24
  -5  -8   3    1.04    0.20
   5  -8  -3    1.20    0.21
   5   8  -2   -0.07    0.07
  -5  -8   2   -0.04    0.10
   5  -8  -2   -0.09    0.11
   5   8  -1   12.34    0.55
  -5   8   1   12.94    0.51
  -5  -8   1   12.94    0.65
   5  -8  -1   12.88    0.63
  -5  -8   0    1.06    0.15
   5   8   0    0.74    0.14
  -5  -8   0    0.81    0.19
  -5   8   0    0.87    0.14
   5  -8   0    0.68    0.15
   5   8   1    8.83    0.49
  -5   8  -1    8.91    0.44
  -5  -8  -1    8.78    0.54
   5  -8   1    9.07    0.51
  -5  -8  -1    9.42    0.47
   5   8   2    5.08    0.39
  -5   8  -2    4.92    0.34
  -5  -8  -2    4.63    0.40
   5  -8   2    5.50    0.39
  -5  -8  -2    5.22    0.36
   5   8   3    2.82    0.30
  -5   8  -3    3.17    0.29
  -5  -8  -3    2.66    0.31
   5  -8   3    2.91    0.28
  -5  -8  -3    3.43    0.31
  -5  -8  -4    1.45    0.22
  -5   8  -4    1.86    0.23
   5   8   4    1.22    0.20
  -5  -8  -4    1.80    0.25
   5  -8   4    1.46    0.20
  -5  -8  -5    0.18    0.13
  -5   8  -5    0.21    0.10
   5   8   5    0.31    0.15
  -5   8  -5    0.37    0.13
  -5  -8  -5    0.38    0.14
  -5  -8  -6    0.01    0.09
   5   8   6   -0.06    0.09
  -5   8  -6    0.00    0.08
  -5  -8  -6   -0.14    0.15
  -5   8  -6   -0.07    0.08
  -5  -8  -7    1.50    0.24
   5   8   7    1.05    0.22
  -5   8  -7    1.14    0.19
  -5  -8  -7    1.50    0.25
  -5  -8  -8    0.42    0.15
   5   8   8    0.22    0.14
  -5   8  -8    0.09    0.08
  -5  -8  -8    0.46    0.16
  -5   8  -9    3.62    0.38
   5   9  -7    0.11    0.10
   5  -9  -7    0.45    0.16
   5   9  -6    1.79    0.28
   5  -9  -6    2.21    0.33
   5   9  -5    0.12    0.11
   5  -9  -5   -0.02    0.11
   5   9  -4    1.55    0.25
   5  -9  -4    1.82    0.28
   5   9  -3    0.35    0.15
  -5  -9   3    0.24    0.13
   5  -9  -3    0.22    0.13
  -5  -9   2    2.56    0.32
   5  -9  -2    2.01    0.28
   5  -9  -1   -0.07    0.09
  -5  -9   1    0.16    0.13
  -5  -9   0    2.22    0.31
   5  -9   0    1.99    0.28
   5   9   1    0.52    0.14
  -5  -9  -1    0.53    0.18
   5  -9   1    0.32    0.14
  -5  -9  -2    0.81    0.17
   5   9   2    0.80    0.18
  -5  -9  -2    0.92    0.19
   5  -9   2    0.96    0.18
  -5  -9  -3    0.59    0.16
   5   9   3    0.79    0.16
  -5  -9  -3    0.85    0.19
   5  -9   3    0.82    0.18
   5   9   4    3.81    0.37
  -5  -9  -4    4.56    0.44
   5  -9   4    4.39    0.37
  -5   9  -4    4.02    0.37
  -5  -9  -4    4.46    0.39
  -5  -9  -5   -0.11    0.12
  -5  -9  -5    0.28    0.14
   5   9   5    0.14    0.11
  -5   9  -5   -0.07    0.09
  -5  -9  -6    0.45    0.16
   5   9   6    0.21    0.11
  -5  -9  -6    0.19    0.14
  -5   9  -6    0.31    0.13
  -5  -9  -7    1.22    0.24
   5 -10  -1    0.34    0.16
   5 -10   0    0.41    0.17
   5 -10   1    3.63    0.38
   5 -10   2    1.20    0.22
   5 -10   3    1.88    0.28
  -5 -10  -4    0.06    0.12
   6   0 -16    0.15    0.13
   6   0 -15   -0.04    0.12
   6   0 -14   -0.05    0.12
   6   0 -13   -0.03    0.08
   6   0 -13   -0.11    0.10
   6   0 -12    2.71    0.28
   6   0 -12    2.61    0.25
   6   0 -11    0.20    0.09
   6   0 -11    0.04    0.06
   6   0 -11   -0.02    0.07
   6   0 -10   10.07    0.48
   6   0 -10    9.73    0.43
   6   0  -9   -0.06    0.07
   6   0  -8   73.36    1.16
   6   0  -7    0.03    0.05
   6   0  -6    1.45    0.15
   6   0  -5    0.03    0.05
   6   0  -5   -0.06    0.05
   6   0  -4   18.40    0.50
   6   0  -4   17.89    0.42
   6   0  -3    0.05    0.05
   6   0  -3    0.02    0.03
   6   0  -2    0.62    0.06
   6   0  -2    0.63    0.10
  -6   0   2    0.59    0.07
   6   0  -1    0.03    0.02
  -6   0   1    0.04    0.02
   6   0   0    6.48    0.27
   6   0   1    0.07    0.04
   6   0   2  426.61    2.26
  -6   0  -2  411.12    2.28
  -6   0  -3    0.06    0.04
   6   0   3   -0.08    0.05
   6   0   4    9.01    0.34
  -6   0  -4    8.77    0.37
  -6   0  -5    0.02    0.04
   6   0   5   -0.02    0.05
   6   0   5    0.03    0.02
   6   0   5    0.00    0.02
   6   0   6    6.85    0.33
  -6   0  -6    6.58    0.35
   6   0   6    5.59    0.14
   6   0   7    0.01    0.07
  -6   0  -7    0.06    0.07
  -6   0  -8    2.25    0.23
   6   0   8    2.69    0.23
   6   0   9   -0.01    0.07
  -6   0  -9    0.02    0.07
  -6   0 -10    9.10    0.52
   6   0  10    9.02    0.45
  -6   0 -11    0.07    0.08
   6   0  11    0.07    0.08
  -6   0 -12    2.18    0.29
   6   0  12    1.91    0.23
  -6   0 -13   -0.01    0.08
   6   1 -16    0.67    0.21
   6  -1 -16    0.26    0.13
   6   1 -15    3.15    0.35
   6  -1 -15    2.99    0.34
   6  -1 -15    2.90    0.35
   6   1 -14    2.35    0.29
   6  -1 -14    2.69    0.26
   6  -1 -14    2.12    0.27
   6   1 -13    5.86    0.44
   6  -1 -13    6.61    0.40
   6   1 -13    6.65    0.39
   6  -1 -13    6.69    0.46
   6  -1 -12   -0.09    0.10
   6  -1 -12    0.00    0.06
   6   1 -12   -0.04    0.09
   6   1 -12   -0.03    0.07
   6   1 -11    6.72    0.42
   6  -1 -11    6.92    0.39
   6  -1 -11    6.37    0.41
   6   1 -10   17.77    0.64
   6  -1 -10   16.90    0.58
   6  -1 -10   17.03    0.63
   6  -1  -9  118.55    1.57
   6   1  -9  118.54    1.56
   6  -1  -9  119.50    1.50
   6   1  -8   16.69    0.56
   6  -1  -8   17.02    0.55
   6  -1  -8   17.02    0.56
   6   1  -7    6.23    0.32
   6  -1  -7    5.75    0.31
   6  -1  -7    5.81    0.31
   6  -1  -6    0.06    0.06
   6  -1  -6    0.01    0.05
   6   1  -6    0.01    0.05
   6   1  -6    0.11    0.05
   6   1  -5   18.60    0.53
   6   1  -5   18.85    0.48
   6  -1  -5   18.16    0.52
   6  -1  -5   18.47    0.47
   6  -1  -4   -0.06    0.05
   6   1  -4   -0.12    0.06
   6   1  -4    0.04    0.04
   6  -1  -4    0.00    0.04
   6  -1  -3  152.05    1.40
   6   1  -3  154.24    1.42
   6   1  -3  149.10    1.14
   6  -1  -3  150.53    1.11
   6  -1  -2   33.77    0.64
   6   1  -2   35.22    0.66
   6   1  -2   34.59    0.49
   6   1  -1    0.38    0.05
   6  -1  -1    0.39    0.07
   6   1  -1    0.39    0.08
  -6   1   1    0.34    0.05
   6  -1   0    9.17    0.31
  -6   1   0    9.35    0.18
   6   1   0    9.06    0.34
   6   1   0    9.72    0.20
   6   1   1   10.26    0.17
   6  -1   1   10.33    0.33
   6   1   1   10.51    0.37
   6  -1   1    9.97    0.30
   6  -1   2    3.23    0.18
   6   1   2    3.15    0.21
  -6  -1  -2    3.12    0.19
  -6   1  -2    3.29    0.22
   6  -1   2    3.06    0.16
   6   1   2    3.17    0.09
   6   1   3    6.44    0.13
   6  -1   3    6.33    0.26
   6   1   3    6.32    0.30
  -6  -1  -3    7.57    0.30
  -6   1  -3    6.48    0.31
   6  -1   3    5.78    0.21
   6  -1   4    2.44    0.17
   6   1   4    2.23    0.09
   6   1   4    2.15    0.18
  -6  -1  -4    2.19    0.18
  -6   1  -4    2.36    0.20
   6  -1   4    1.98    0.11
  -6   1  -4    2.21    0.07
   6  -1   5    6.48    0.28
   6   1   5    6.63    0.33
  -6  -1  -5    6.59    0.32
   6   1   5    6.84    0.19
  -6   1  -5    5.86    0.33
   6  -1   5    6.86    0.17
   6  -1   5    6.34    0.17
  -6   1  -5    6.69    0.17
   6  -1   6    2.24    0.17
   6   1   6    2.25    0.21
  -6  -1  -6    2.11    0.19
  -6   1  -6    2.25    0.21
  -6   1  -6    2.37    0.12
  -6  -1  -7   43.88    0.93
   6  -1   7   43.00    0.80
   6   1   7   41.24    0.90
  -6   1  -7   42.64    0.98
   6  -1   8    1.33    0.15
   6   1   8    1.15    0.16
  -6  -1  -8    1.35    0.19
  -6   1  -8    1.24    0.19
  -6  -1  -9    6.20    0.40
  -6   1  -9    6.81    0.44
   6  -1   9    7.07    0.35
   6   1   9    6.53    0.39
  -6   1  -9    6.72    0.39
  -6  -1 -10    0.52    0.13
   6  -1  10    0.52    0.11
   6   1  10    0.67    0.14
  -6   1 -10    0.65    0.15
  -6   1 -10    0.49    0.13
  -6  -1 -11   -0.02    0.08
  -6   1 -11    0.05    0.08
   6   1  11    0.06    0.07
  -6  -1 -12    5.26    0.43
  -6   1 -12    5.63    0.47
   6   1  12    5.56    0.40
  -6   1 -12    5.67    0.42
  -6   1 -13    2.76    0.34
   6   1  13    2.89    0.31
   6   1  14    0.25    0.09
   6   2 -16   -0.07    0.12
   6  -2 -16   -0.03    0.11
   6   2 -15    0.05    0.08
   6  -2 -15    0.25    0.16
   6   2 -14    2.12    0.29
   6  -2 -14    2.20    0.26
   6  -2 -14    2.14    0.27
   6   2 -13    0.10    0.08
   6  -2 -13   -0.09    0.10
   6   2 -12    0.49    0.13
   6  -2 -12    0.39    0.11
   6   2 -11    8.29    0.48
   6  -2 -11    8.47    0.45
   6   2 -10    5.27    0.36
   6  -2 -10    5.49    0.35
   6   2  -9    2.64    0.24
   6  -2  -9    2.57    0.23
   6  -2  -8    0.07    0.05
   6   2  -8    0.07    0.06
   6   2  -7    8.93    0.39
   6   2  -7    8.92    0.39
   6  -2  -7    9.40    0.41
   6   2  -6    6.26    0.32
   6   2  -6    6.12    0.31
   6  -2  -6    5.77    0.32
   6   2  -5    4.60    0.27
   6   2  -5    4.57    0.25
   6  -2  -5    4.55    0.28
   6   2  -5    4.45    0.12
   6   2  -4   72.29    1.02
   6  -2  -4   73.73    1.05
   6   2  -4   72.03    0.93
   6   2  -4   74.60    0.57
   6   2  -3   28.61    0.63
   6   2  -3   29.93    0.55
   6   2  -3   28.44    0.41
   6  -2  -3   28.12    0.63
   6  -2  -2   10.62    0.36
   6   2  -2   11.15    0.39
   6   2  -2   11.45    0.32
   6  -2  -2   10.89    0.38
   6  -2  -1    5.63    0.25
   6   2  -1    5.53    0.28
   6   2  -1    5.34    0.20
   6  -2  -1    5.24    0.25
   6  -2   0   21.63    0.47
   6   2   0   21.65    0.56
   6  -2   0   22.73    0.26
   6  -2   0   20.97    0.49
   6   2   0   22.34    0.39
   6  -2   1    0.37    0.06
   6   2   1    0.38    0.08
   6  -2   1    0.29    0.03
  -6  -2  -1    0.52    0.07
   6  -2   1    0.29    0.06
   6  -2   2    8.91    0.28
   6   2   2    8.50    0.36
  -6  -2  -2    9.58    0.30
   6  -2   2    8.78    0.29
  -6   2  -2    9.27    0.38
   6  -2   3    1.39    0.11
   6  -2   3    1.32    0.11
  -6  -2  -3    1.17    0.11
  -6   2  -3    1.32    0.15
   6   2   3    1.27    0.15
  -6   2  -3    1.38    0.08
   6  -2   4    4.35    0.20
   6   2   4    4.23    0.28
  -6  -2  -4    3.99    0.22
  -6   2  -4    3.91    0.27
  -6   2  -4    4.31    0.15
   6  -2   4    4.06    0.17
   6  -2   5   -0.02    0.03
   6   2   5    0.01    0.05
  -6  -2  -5    0.02    0.04
  -6   2  -5    0.06    0.06
  -6   2  -5    0.02    0.03
   6  -2   5    0.01    0.02
  -6   2  -6   20.23    0.39
   6  -2   6   18.63    0.46
  -6  -2  -6   18.89    0.56
   6   2   6   18.16    0.61
  -6   2  -6   19.24    0.65
  -6  -2  -7    3.98    0.28
   6  -2   7    3.88    0.22
   6   2   7    4.02    0.30
  -6   2  -7    4.08    0.32
  -6   2  -7    4.10    0.25
  -6  -2  -8   31.59    0.82
   6  -2   8   30.55    0.64
  -6   2  -8   31.05    0.91
   6   2   8   29.08    0.83
  -6   2  -8   31.31    0.74
  -6   2  -9    0.20    0.07
  -6  -2  -9    0.10    0.07
   6   2   9    0.14    0.08
  -6   2  -9    0.21    0.12
  -6  -2 -10    2.56    0.27
  -6   2 -10    2.69    0.31
   6   2  10    2.20    0.25
  -6   2 -10    2.38    0.24
  -6   2 -11   -0.03    0.09
   6   2  11   -0.04    0.07
  -6   2 -11    0.05    0.08
  -6   2 -12    0.42    0.16
   6   2  12    0.31    0.12
  -6   2 -12    0.25    0.11
  -6   2 -13    4.35    0.44
   6   2  13    3.84    0.37
   6   2  14    1.73    0.27
   6  -3 -16    0.15    0.16
   6   3 -15    2.29    0.31
   6  -3 -15    2.69    0.32
   6   3 -14    0.27    0.10
   6  -3 -14    0.28    0.12
   6  -3 -14    0.02    0.10
   6   3 -13    2.27    0.29
   6  -3 -13    2.56    0.28
   6  -3 -13    1.98    0.24
   6   3 -12    7.21    0.47
   6  -3 -12    7.38    0.45
   6  -3 -12    7.09    0.43
   6  -3 -11    2.55    0.25
   6   3 -11    2.79    0.28
   6  -3 -11    2.91    0.27
   6  -3 -10    1.45    0.18
   6  -3 -10    1.65    0.21
   6   3 -10    1.37    0.20
   6   3  -9   60.45    1.18
   6  -3  -9   63.68    1.09
   6  -3  -9   61.94    1.18
   6   3  -8   18.98    0.60
   6   3  -8   20.05    0.64
   6  -3  -8   20.42    0.58
   6  -3  -8   19.28    0.64
   6   3  -7    0.68    0.12
   6   3  -7    0.68    0.12
   6  -3  -7    0.76    0.10
   6  -3  -7    0.60    0.12
   6   3  -6   24.31    0.64
   6   3  -6   25.65    0.66
   6  -3  -6   25.41    0.54
   6  -3  -6   24.95    0.69
   6   3  -5   11.02    0.42
   6   3  -5   11.44    0.42
   6  -3  -5   11.74    0.46
   6   3  -4    7.64    0.35
   6   3  -4    7.40    0.32
   6  -3  -4    7.84    0.24
   6  -3  -4    7.53    0.36
   6   3  -3   12.32    0.43
   6   3  -3   12.57    0.40
   6  -3  -3   13.08    0.25
   6  -3  -3   12.63    0.45
   6   3  -2   11.30    0.42
   6  -3  -2   10.91    0.16
   6   3  -2   11.24    0.36
   6  -3  -2   11.25    0.41
   6   3  -1   16.13    0.50
   6  -3  -1   15.48    0.47
   6   3  -1   16.12    0.41
   6  -3   0   82.60    0.88
   6   3   0   81.46    1.14
   6  -3   0   79.71    1.02
   6  -3   1    1.90    0.13
   6   3   1    1.76    0.18
  -6  -3  -1    2.02    0.12
   6  -3   1    1.75    0.15
  -6  -3  -1    1.91    0.16
   6  -3   2   25.98    0.46
   6   3   2   24.08    0.66
  -6  -3  -2   23.67    0.43
   6  -3   2   23.87    0.51
  -6   3  -2   23.86    0.64
  -6  -3  -2   23.65    0.59
   6  -3   3   11.92    0.30
   6   3   3   11.28    0.46
  -6  -3  -3   11.04    0.32
  -6   3  -3   11.00    0.45
   6  -3   3   11.60    0.34
  -6  -3  -3   11.94    0.44
  -6   3  -3   11.80    0.31
  -6   3  -4    0.31    0.06
   6  -3   4    0.32    0.06
   6   3   4    0.19    0.07
  -6  -3  -4    0.30    0.07
  -6   3  -4    0.45    0.11
   6  -3   4    0.27    0.06
  -6  -3  -4    0.31    0.10
  -6   3  -5    0.09    0.06
   6  -3   5    0.11    0.04
  -6   3  -5    0.10    0.04
   6   3   5    0.11    0.09
  -6  -3  -5    0.07    0.05
   6  -3   5    0.11    0.04
  -6  -3  -5    0.05    0.07
  -6   3  -6    0.53    0.08
   6  -3   6    0.56    0.07
  -6  -3  -6    0.55    0.10
   6   3   6    0.40    0.10
  -6   3  -6    0.68    0.14
  -6   3  -6    0.58    0.09
  -6  -3  -6    0.60    0.13
  -6  -3  -7   14.97    0.52
   6   3   7   13.89    0.59
  -6   3  -7   14.22    0.61
  -6   3  -7   14.88    0.46
  -6  -3  -7   14.98    0.62
  -6  -3  -8    2.05    0.21
  -6   3  -8    2.08    0.25
   6   3   8    1.84    0.22
  -6   3  -8    2.15    0.19
  -6   3  -9    3.11    0.31
   6   3   9    2.71    0.28
  -6   3  -9    3.41    0.26
   6   3  10    0.17    0.08
  -6   3 -10    0.26    0.11
  -6   3 -11    1.35    0.24
   6   3  11    1.35    0.21
  -6   3 -12    0.19    0.13
   6   3  12    0.13    0.12
   6   3  13    0.55    0.18
   6  -4 -15    1.06    0.22
   6   4 -15    1.11    0.24
   6  -4 -15    1.51    0.26
   6  -4 -14    0.07    0.11
   6   4 -14    0.08    0.11
   6  -4 -14   -0.02    0.08
   6   4 -13    5.94    0.47
   6  -4 -13    5.32    0.42
   6  -4 -13    5.32    0.40
   6   4 -12    5.89    0.45
   6  -4 -12    6.01    0.42
   6  -4 -12    5.73    0.42
   6  -4 -11    1.63    0.21
   6   4 -11    1.58    0.23
   6  -4 -11    1.28    0.20
   6  -4 -10   14.50    0.62
   6   4 -10   15.01    0.64
   6  -4 -10   16.08    0.59
   6   4  -9    0.04    0.09
   6  -4  -9    0.00    0.06
   6  -4  -9   -0.02    0.08
   6   4  -8    0.03    0.07
   6   4  -8    0.07    0.06
   6  -4  -8    0.08    0.06
   6  -4  -8    0.00    0.08
   6   4  -7   32.15    0.77
   6  -4  -7   30.43    0.83
   6   4  -7   30.58    0.81
   6  -4  -7   32.52    0.67
   6   4  -6    2.65    0.22
   6   4  -6    2.72    0.23
   6  -4  -6    2.86    0.18
   6  -4  -6    2.78    0.25
   6   4  -5    0.03    0.05
   6  -4  -5   -0.04    0.04
   6   4  -5    0.06    0.07
   6  -4  -5   -0.01    0.06
   6   4  -4    0.41    0.10
   6   4  -4    0.24    0.07
   6  -4  -4    0.40    0.05
   6  -4  -4    0.29    0.08
   6   4  -3   10.73    0.42
   6  -4  -3   10.06    0.43
   6   4  -3   10.58    0.41
   6   4  -2   10.78    0.43
   6  -4  -2   11.37    0.44
   6   4  -2   11.35    0.40
   6   4  -1    2.06    0.20
   6  -4  -1    1.69    0.18
  -6  -4   1    2.11    0.15
   6   4   0   24.93    0.67
  -6  -4   0   25.52    0.30
  -6  -4   0   24.84    0.56
   6  -4   0   25.50    0.62
   6   4   1    4.16    0.28
  -6  -4  -1    4.18    0.13
   6  -4   1    4.23    0.25
  -6  -4  -1    4.25    0.25
  -6  -4  -2   13.57    0.28
   6   4   2   12.64    0.50
  -6   4  -2   12.99    0.49
   6  -4   2   13.03    0.42
  -6  -4  -2   12.48    0.45
  -6  -4  -3    0.35    0.10
  -6  -4  -3    0.30    0.05
   6   4   3    0.30    0.08
  -6  -4  -3    0.27    0.08
  -6   4  -3    0.29    0.09
   6  -4   3    0.32    0.07
  -6  -4  -4    0.06    0.08
  -6   4  -4    0.04    0.05
  -6  -4  -4   -0.03    0.03
   6  -4   4   -0.01    0.05
   6   4   4    0.13    0.06
  -6  -4  -4    0.06    0.06
  -6   4  -4    0.17    0.08
  -6  -4  -5    2.75    0.18
   6   4   5    2.34    0.24
  -6   4  -5    2.67    0.25
  -6  -4  -5    2.65    0.22
  -6   4  -5    2.52    0.18
   6  -4   5    2.72    0.17
  -6  -4  -5    2.53    0.24
   6   4   6    0.71    0.14
  -6  -4  -6    0.61    0.11
  -6   4  -6    0.71    0.11
  -6   4  -6    0.58    0.12
  -6  -4  -6    0.75    0.16
   6   4   7   15.00    0.64
  -6   4  -7   16.32    0.67
  -6  -4  -7   15.85    0.66
   6   4   8    6.58    0.44
  -6   4  -8    6.28    0.44
  -6  -4  -8    6.29    0.44
  -6   4  -9    7.31    0.50
   6   4   9    6.81    0.46
  -6  -4  -9    7.45    0.50
   6   4  10    0.28    0.12
  -6   4 -10    0.40    0.15
  -6  -4 -10    0.11    0.12
  -6   4 -11    3.45    0.38
   6   4  11    3.11    0.34
  -6   4 -12    1.32    0.26
   6   4  12    1.12    0.21
   6  -5 -15    0.35    0.11
   6  -5 -15    0.43    0.17
   6   5 -14    3.20    0.37
   6  -5 -14    4.12    0.39
   6  -5 -14    3.36    0.36
   6   5 -13   10.83    0.65
   6  -5 -13   10.94    0.60
   6  -5 -13   10.82    0.61
   6   5 -12    2.90    0.34
   6  -5 -12    2.44    0.27
   6  -5 -12    2.80    0.31
   6   5 -11    0.12    0.12
   6  -5 -11    0.08    0.08
   6  -5 -11    0.02    0.07
   6   5 -10    5.74    0.42
   6  -5 -10    6.03    0.37
   6  -5 -10    5.83    0.41
   6   5  -9   10.05    0.54
   6  -5  -9   10.39    0.45
   6  -5  -9    9.17    0.51
   6   5  -8   10.48    0.46
   6   5  -8   10.28    0.53
   6  -5  -8   11.20    0.43
   6  -5  -8   10.80    0.54
   6   5  -7    1.69    0.19
   6   5  -7    1.85    0.22
   6  -5  -7    1.74    0.16
   6  -5  -7    1.67    0.21
   6   5  -6   10.29    0.44
   6   5  -6   10.26    0.49
   6  -5  -6   10.40    0.51
   6   5  -5    1.31    0.17
   6   5  -5    1.20    0.15
   6  -5  -5    1.12    0.17
   6   5  -4    0.39    0.10
   6   5  -4    0.53    0.12
   6  -5  -4    0.45    0.12
   6   5  -3    6.77    0.35
   6  -5  -3    5.99    0.36
   6   5  -3    5.90    0.34
   6   5  -2   91.32    1.31
   6  -5  -2   91.36    1.36
  -6  -5   2   94.65    0.99
   6   5  -2   96.01    1.31
   6  -5  -1    2.80    0.24
   6   5  -1    3.21    0.26
  -6  -5   1    2.86    0.19
   6  -5   0   33.64    0.78
   6   5   0   35.14    0.85
  -6  -5   0   34.75    0.70
   6   5   1    6.64    0.38
  -6  -5  -1    6.06    0.35
   6  -5   1    6.12    0.32
  -6  -5  -1    6.23    0.32
   6   5   2   26.40    0.77
  -6   5  -2   25.12    0.71
  -6  -5  -2   27.43    0.76
   6  -5   2   27.18    0.67
  -6  -5  -2   26.14    0.69
  -6  -5  -3    0.25    0.08
   6   5   3    0.42    0.11
  -6   5  -3    0.28    0.09
  -6  -5  -3    0.33    0.10
   6  -5   3    0.22    0.07
   6   5   4    1.90    0.23
  -6  -5  -4    1.76    0.21
   6  -5   4    1.77    0.16
  -6   5  -4    1.62    0.19
  -6   5  -4    2.01    0.18
  -6  -5  -4    2.06    0.21
  -6  -5  -5    0.16    0.10
   6   5   5   -0.03    0.08
  -6   5  -5    0.03    0.06
  -6   5  -5   -0.10    0.07
  -6  -5  -5    0.04    0.06
   6  -5   5   -0.03    0.05
   6   5   6    4.64    0.37
  -6   5  -6    4.83    0.37
  -6  -5  -6    4.89    0.34
  -6   5  -6    5.54    0.31
  -6  -5  -6    5.66    0.39
  -6  -5  -7    0.05    0.08
   6   5   7    0.13    0.10
  -6   5  -7    0.07    0.09
  -6  -5  -7   -0.07    0.10
  -6  -5  -8    2.16    0.27
   6   5   8    1.70    0.24
  -6   5  -8    1.73    0.25
  -6   5  -9    5.11    0.43
   6   5   9    4.80    0.41
  -6  -5  -9    5.52    0.45
   6   5  10    0.31    0.14
  -6   5 -10    0.28    0.13
  -6  -5 -10   -0.07    0.12
  -6  -5 -11    2.01    0.29
   6   5  11    1.43    0.24
  -6   5 -11    1.68    0.27
   6  -6 -14    1.64    0.26
   6  -6 -14    1.23    0.24
   6  -6 -13    1.24    0.21
   6  -6 -13    0.71    0.15
   6   6 -13    1.32    0.24
   6   6 -12    0.37    0.15
   6  -6 -12    0.60    0.17
   6  -6 -12    0.41    0.14
   6   6 -11    0.54    0.18
   6  -6 -11    0.43    0.15
   6   6 -10    0.11    0.11
   6  -6 -10    0.33    0.13
   6   6  -9   -0.01    0.11
   6  -6  -9    0.06    0.09
   6   6  -8   10.16    0.55
   6  -6  -8    9.49    0.54
   6   6  -7    9.81    0.44
   6   6  -7    9.32    0.52
   6  -6  -7    8.83    0.52
   6   6  -6    4.92    0.31
   6   6  -6    4.86    0.36
   6  -6  -6    5.08    0.38
   6   6  -5    0.23    0.09
   6   6  -5    0.29    0.11
   6  -6  -5    0.03    0.07
   6   6  -4   11.56    0.48
   6  -6  -4   11.65    0.55
   6   6  -4   11.99    0.53
  -6  -6   3    0.03    0.05
   6   6  -3   -0.17    0.10
   6   6  -3    0.08    0.07
   6  -6  -3   -0.06    0.08
  -6  -6   2   91.87    1.07
   6  -6  -2   88.28    1.44
   6   6  -2   88.88    1.39
  -6  -6   1    0.62    0.10
   6   6  -1    0.58    0.13
  -6  -6   1    0.75    0.15
   6  -6  -1    0.44    0.11
   6   6   0    2.42    0.24
   6  -6   0    2.74    0.25
  -6  -6   0    2.24    0.24
  -6  -6   0    2.46    0.20
   6   6   1   40.24    0.98
  -6   6  -1   41.11    0.93
  -6  -6  -1   41.80    1.02
   6  -6   1   40.79    0.92
  -6  -6  -1   41.98    0.88
   6   6   2    5.78    0.38
  -6   6  -2    5.71    0.35
  -6  -6  -2    6.20    0.39
   6  -6   2    5.84    0.34
  -6  -6  -2    5.69    0.34
  -6  -6  -3    0.22    0.09
   6   6   3    0.49    0.14
  -6   6  -3    0.33    0.10
  -6  -6  -3    0.46    0.12
   6  -6   3    0.24    0.08
   6   6   4    2.18    0.26
  -6   6  -4    2.62    0.26
  -6  -6  -4    2.06    0.24
   6  -6   4    2.32    0.21
  -6  -6  -4    2.46    0.25
  -6   6  -4    2.21    0.20
   6   6   5    2.00    0.25
  -6   6  -5    2.44    0.25
  -6  -6  -5    2.44    0.27
   6  -6   5    2.43    0.21
  -6   6  -5    2.24    0.22
  -6  -6  -5    2.25    0.25
  -6  -6  -6    1.83    0.25
  -6   6  -6    1.90    0.25
   6   6   6    1.51    0.22
  -6   6  -6    1.82    0.20
  -6  -6  -6    1.92    0.23
  -6  -6  -7    0.07    0.08
   6   6   7    0.14    0.09
  -6   6  -7    0.32    0.11
  -6  -6  -7    0.09    0.08
  -6  -6  -8    1.68    0.25
   6   6   8    1.41    0.23
  -6   6  -8    1.87    0.26
  -6  -6  -9    0.35    0.15
   6   6   9    0.11    0.12
  -6   6  -9    0.26    0.12
   6   6  10    0.36    0.13
  -6   6 -10    0.36    0.12
   6  -7 -12    0.44    0.19
   6   7 -11    0.05    0.11
   6  -7 -11   -0.18    0.13
   6   7 -10    0.44    0.15
   6  -7 -10    0.46    0.17
   6   7  -9    0.50    0.18
   6  -7  -9    0.79    0.19
   6   7  -8    1.27    0.22
   6  -7  -8    1.00    0.19
   6   7  -7    2.87    0.32
   6  -7  -7    2.61    0.30
   6   7  -6   -0.05    0.10
   6  -7  -6    0.06    0.08
   6   7  -5    0.55    0.11
   6   7  -5    0.41    0.14
   6  -7  -5    0.51    0.16
   6   7  -4    0.17    0.06
   6   7  -4    0.12    0.09
   6   7  -3    4.26    0.31
   6  -7  -3    3.75    0.33
   6   7  -3    4.04    0.33
   6   7  -2    3.52    0.29
   6  -7  -2    3.52    0.31
  -6  -7   1    0.74    0.13
   6   7  -1    0.47    0.12
  -6  -7   1    0.63    0.14
   6  -7  -1    0.64    0.14
   6   7   0    5.13    0.36
  -6   7   0    4.56    0.32
  -6  -7   0    5.06    0.39
   6  -7   0    4.66    0.35
  -6  -7   0    5.33    0.32
   6   7   1   16.00    0.65
  -6   7  -1   16.08    0.60
  -6  -7  -1   15.72    0.68
   6  -7   1   16.45    0.63
  -6  -7  -1   17.59    0.61
  -6   7  -2    2.06    0.23
   6   7   2    1.71    0.23
  -6  -7  -2    2.35    0.28
   6  -7   2    1.99    0.22
  -6  -7  -2    2.36    0.24
  -6  -7  -3    0.58    0.13
   6   7   3    0.38    0.12
  -6   7  -3    0.47    0.12
  -6  -7  -3    0.57    0.15
   6  -7   3    0.45    0.10
  -6  -7  -4    0.25    0.11
  -6   7  -4    0.25    0.12
   6   7   4    0.28    0.10
  -6   7  -4    0.40    0.12
  -6  -7  -4    0.25    0.11
   6  -7   4    0.45    0.11
  -6  -7  -5    0.83    0.17
   6   7   5    0.86    0.16
  -6   7  -5    1.06    0.17
  -6   7  -5    0.94    0.17
  -6  -7  -5    0.97    0.19
  -6  -7  -6   -0.12    0.12
   6   7   6    0.00    0.07
  -6   7  -6    0.09    0.09
  -6  -7  -6    0.02    0.08
  -6  -7  -7    0.35    0.14
   6   7   7    0.38    0.12
  -6   7  -7    0.41    0.14
  -6  -7  -7    0.36    0.14
  -6  -7  -8   -0.01    0.10
   6   7   8   -0.01    0.11
  -6   7  -8    0.11    0.09
  -6  -7  -9    0.30    0.15
  -6   7  -9    0.14    0.11
   6  -8 -10    0.50    0.20
   6   8  -9    2.19    0.31
   6  -8  -9    2.35    0.34
   6   8  -8    0.25    0.13
   6  -8  -8    0.34    0.17
   6   8  -7    0.57    0.16
   6  -8  -7    0.40    0.16
   6   8  -6   -0.08    0.11
   6  -8  -6   -0.12    0.12
   6  -8  -5    3.61    0.37
   6   8  -5    3.97    0.38
   6   8  -4    0.78    0.18
   6  -8  -4    0.61    0.18
   6  -8  -3    9.58    0.57
   6   8  -3   10.08    0.56
   6   8  -2    7.08    0.43
   6  -8  -2    7.12    0.48
   6   8  -2    7.14    0.47
   6   8  -1    1.35    0.20
  -6  -8   1    1.27    0.22
  -6   8   1    1.33    0.18
   6  -8  -1    0.83    0.19
   6   8   0    6.41    0.43
  -6   8   0    5.86    0.37
  -6  -8   0    5.98    0.46
   6  -8   0    5.77    0.42
  -6  -8  -1    0.10    0.09
  -6   8  -1    0.02    0.06
   6   8   1    0.03    0.07
  -6  -8  -1    0.05    0.09
   6  -8   1   -0.10    0.10
  -6  -8  -2   -0.06    0.10
   6   8   2    0.12    0.10
  -6  -8  -2   -0.20    0.12
  -6   8  -2    0.03    0.06
   6  -8   2    0.21    0.11
  -6  -8  -3    0.18    0.09
   6   8   3    0.10    0.09
  -6   8  -3    0.32    0.13
  -6  -8  -3   -0.05    0.12
   6  -8   3    0.12    0.07
  -6  -8  -4    0.20    0.12
   6   8   4   -0.09    0.10
  -6   8  -4    0.09    0.07
  -6  -8  -4    0.06    0.10
   6  -8   4   -0.16    0.10
  -6   8  -4    0.10    0.09
  -6  -8  -5   -0.07    0.10
   6   8   5    0.17    0.11
  -6   8  -5    0.08    0.07
  -6  -8  -5   -0.07    0.10
  -6   8  -6    3.09    0.32
   6   8   6    2.38    0.31
  -6  -8  -6    2.68    0.33
  -6  -8  -6    3.13    0.35
  -6  -8  -7    2.34    0.31
   6   8   7    2.18    0.32
  -6   8  -7    2.46    0.31
  -6  -8  -7    2.11    0.29
  -6   8  -8    0.80    0.20
   6   9  -6    2.11    0.32
   6  -9  -6    1.53    0.27
   6  -9  -5    0.19    0.13
   6   9  -5    0.16    0.12
   6   9  -4    0.57    0.18
   6  -9  -4    0.34    0.15
   6   9  -3    0.12    0.12
   6  -9  -3   -0.38    0.18
   6  -9  -2    6.71    0.51
   6   9  -2    6.83    0.50
  -6  -9   1    2.07    0.30
   6  -9  -1    2.06    0.29
   6   9   0    1.67    0.24
  -6  -9   0    2.02    0.28
   6  -9   0    1.85    0.27
   6   9   1    0.33    0.13
  -6  -9  -1    0.45    0.17
   6  -9   1    0.41    0.15
   6   9   2    0.40    0.14
  -6  -9  -2    0.36    0.15
   6  -9   2    0.20    0.08
  -6  -9  -3    2.45    0.28
   6   9   3    2.27    0.29
  -6  -9  -3    2.47    0.33
   6  -9   3    1.83    0.25
   6   9   4    1.93    0.28
  -6  -9  -4    2.42    0.33
  -6   9  -4    2.72    0.30
  -6  -9  -4    2.67    0.31
  -6  -9  -5    1.52    0.26
   6   9   5    1.31    0.24
  -6  -9  -5    1.25    0.25
   6 -10   0    0.53    0.16
   6 -10   1    2.23    0.31
   6 -10   2    0.30    0.14
   7   0 -16   12.62    0.73
   7   0 -15    0.00    0.13
   7   0 -14   -0.03    0.08
   7   0 -14   -0.07    0.09
   7   0 -13    0.00    0.08
   7   0 -13   -0.09    0.09
   7   0 -12    0.36    0.11
   7   0 -12    0.60    0.15
   7   0 -11    0.04    0.06
   7   0 -11    0.02    0.07
   7   0 -10   16.76    0.63
   7   0 -10   17.50    0.61
   7   0  -9    0.17    0.09
   7   0  -8    2.41    0.22
   7   0  -7   -0.04    0.06
   7   0  -6   15.49    0.52
   7   0  -6   15.41    0.47
   7   0  -5    0.00    0.06
   7   0  -5    0.00    0.04
   7   0  -4  148.32    1.23
   7   0  -4  144.99    1.52
   7   0  -3   -0.02    0.03
   7   0  -3    0.07    0.05
   7   0  -2   16.15    0.32
   7   0  -2   15.78    0.47
   7   0  -1   -0.02    0.02
   7   0  -1   -0.01    0.04
  -7   0   1    0.05    0.02
   7   0   0    4.87    0.26
   7   0   1   -0.06    0.06
   7   0   2   66.53    0.96
  -7   0  -2   67.36    0.99
   7   0   3   -0.01    0.04
  -7   0  -3   -0.04    0.04
   7   0   4    0.11    0.07
  -7   0  -4    0.00    0.05
   7   0   5    0.03    0.05
  -7   0  -5    0.03    0.06
   7   0   6    4.04    0.27
  -7   0  -6    3.93    0.29
   7   0   7    0.03    0.06
  -7   0  -7   -0.06    0.07
  -7   0  -8  144.53    1.92
   7   0   8  141.16    1.70
   7   0   9    0.06    0.06
  -7   0  -9    0.00    0.08
   7   0  10    1.45    0.19
  -7   0 -10    1.48    0.23
  -7   0 -11    0.01    0.07
   7   0  11   -0.07    0.09
  -7   0 -12    2.47    0.32
  -7   0 -13    0.06    0.10
   7   1 -16    0.66    0.19
   7  -1 -16    0.61    0.19
   7   1 -15    0.07    0.09
   7  -1 -15   -0.06    0.12
   7   1 -14    2.48    0.31
   7  -1 -14    2.88    0.28
   7   1 -14    3.10    0.28
   7  -1 -14    2.86    0.32
   7  -1 -13    0.63    0.14
   7   1 -13    0.60    0.13
   7   1 -13    0.58    0.14
   7  -1 -13    0.42    0.15
   7   1 -12    2.92    0.30
   7  -1 -12    2.97    0.28
   7  -1 -12    3.10    0.31
   7   1 -11    2.35    0.25
   7  -1 -11    2.51    0.25
   7  -1 -11    2.02    0.24
   7   1 -10    8.35    0.44
   7  -1 -10    8.67    0.44
   7  -1 -10    7.61    0.43
   7  -1  -9   96.18    1.43
   7   1  -9   96.82    1.43
   7  -1  -9   96.31    1.41
   7   1  -8   11.95    0.48
   7  -1  -8   11.46    0.48
   7  -1  -8   11.55    0.47
   7  -1  -7    0.06    0.06
   7  -1  -7    0.11    0.05
   7   1  -7    0.11    0.06
   7   1  -7    0.08    0.06
   7  -1  -6    0.80    0.11
   7  -1  -6    1.05    0.15
   7   1  -6    0.85    0.14
   7   1  -6    0.88    0.12
   7  -1  -5    1.13    0.14
   7   1  -5    1.21    0.13
   7   1  -5    1.13    0.15
   7  -1  -5    1.24    0.13
   7  -1  -4   30.92    0.70
   7   1  -4   29.65    0.69
   7   1  -4   30.23    0.58
   7  -1  -4   29.74    0.56
   7  -1  -3   45.16    0.81
   7   1  -3   44.68    0.83
   7   1  -3   43.62    0.64
   7  -1  -2   18.95    0.51
   7   1  -2   19.00    0.53
   7   1  -2   19.03    0.38
   7  -1  -1    0.05    0.05
   7   1  -1   -0.01    0.06
  -7   1   1    0.13    0.03
   7   1  -1    0.06    0.02
   7  -1   0   16.87    0.46
   7   1   0   17.51    0.50
   7   1   0   17.78    0.27
  -7   1   0   17.46    0.23
   7  -1   1    0.60    0.09
   7   1   1    0.52    0.04
   7  -1   1    0.48    0.09
   7   1   1    0.57    0.11
   7  -1   2    5.18    0.25
   7   1   2    5.76    0.30
  -7  -1  -2    5.01    0.26
  -7   1  -2    5.19    0.29
   7  -1   2    5.49    0.23
   7  -1   3    0.02    0.03
   7  -1   3    0.03    0.05
   7   1   3    0.08    0.06
  -7  -1  -3    0.04    0.04
  -7   1  -3    0.07    0.07
   7  -1   4    6.75    0.30
   7   1   4    6.66    0.34
  -7  -1  -4    6.74    0.32
  -7   1  -4    6.65    0.35
   7   1   4    6.50    0.11
   7  -1   4    6.28    0.22
   7  -1   5   -0.03    0.04
   7   1   5    0.08    0.06
  -7  -1  -5    0.04    0.05
  -7   1  -5    0.01    0.06
   7  -1   5    0.04    0.03
   7  -1   6    6.34    0.31
   7   1   6    6.64    0.36
  -7  -1  -6    6.62    0.36
  -7   1  -6    6.51    0.38
   7  -1   7   15.00    0.50
  -7  -1  -7   15.94    0.58
   7   1   7   15.31    0.57
  -7   1  -7   16.17    0.63
  -7  -1  -8    1.66    0.21
   7  -1   8    1.58    0.17
   7   1   8    1.77    0.21
  -7   1  -8    1.48    0.21
   7  -1   9    0.74    0.13
   7   1   9    0.74    0.14
  -7  -1  -9    0.51    0.13
  -7   1  -9    0.65    0.16
   7  -1  10    1.27    0.17
  -7  -1 -10    1.59    0.22
   7   1  10    1.41    0.20
  -7   1 -10    1.88    0.26
  -7  -1 -11    3.93    0.37
  -7   1 -11    3.65    0.37
   7   1  11    3.96    0.34
  -7  -1 -12    5.57    0.46
  -7   1 -12    6.22    0.50
   7   1  12    5.59    0.42
  -7   1 -13    0.02    0.08
   7   1  13   -0.01    0.08
   7   2 -16    1.37    0.25
   7  -2 -16    1.16    0.24
   7   2 -15    0.34    0.12
   7  -2 -15    0.71    0.18
   7   2 -14    0.56    0.18
   7  -2 -14    0.42    0.12
   7  -2 -14    0.43    0.12
   7   2 -13    2.01    0.27
   7  -2 -13    2.15    0.25
   7   2 -12    0.09    0.10
   7  -2 -12   -0.05    0.07
   7   2 -11    3.41    0.31
   7  -2 -11    3.86    0.31
   7  -2 -10    0.45    0.10
   7   2 -10    0.53    0.13
   7   2  -9   25.22    0.75
   7  -2  -9   24.95    0.75
   7   2  -8    6.87    0.38
   7  -2  -8    6.50    0.37
   7   2  -8    6.46    0.36
   7   2  -7    3.97    0.28
   7  -2  -7    3.90    0.28
   7   2  -7    3.96    0.27
   7  -2  -6    0.86    0.15
   7   2  -6    0.74    0.13
   7   2  -6    0.87    0.06
   7   2  -6    0.87    0.13
   7   2  -5   11.80    0.46
   7   2  -5   11.80    0.41
   7  -2  -5   11.51    0.45
   7   2  -5   11.87    0.24
   7   2  -4    2.18    0.19
   7   2  -4    2.00    0.16
   7  -2  -4    1.91    0.18
   7  -2  -3   15.32    0.47
   7   2  -3   15.54    0.50
   7  -2  -3   15.54    0.49
   7   2  -3   16.15    0.42
   7  -2  -2    0.36    0.08
   7  -2  -2    0.36    0.08
   7   2  -2    0.27    0.08
   7   2  -2    0.32    0.06
   7  -2  -1   17.88    0.48
   7   2  -1   18.89    0.54
   7   2  -1   18.81    0.39
   7  -2  -1   18.18    0.50
   7  -2   0    0.03    0.05
  -7   2   0    0.14    0.03
   7   2   0    0.22    0.05
   7  -2   0    0.24    0.07
   7   2   0    0.17    0.07
   7  -2   1   26.59    0.55
   7   2   1   26.67    0.67
  -7  -2  -1   26.48    0.54
   7  -2   1   28.52    0.37
   7  -2   1   26.19    0.56
   7   2   1   27.07    0.41
  -7   2  -1   27.56    0.35
   7  -2   2  125.52    1.16
   7  -2   2  126.79    1.18
   7   2   2  123.21    1.47
  -7  -2  -2  127.51    1.20
  -7   2  -2  122.25    1.48
  -7   2  -2  130.22    0.69
   7  -2   3    0.46    0.08
  -7   2  -3    0.41    0.04
   7   2   3    0.50    0.11
  -7  -2  -3    0.43    0.08
  -7   2  -3    0.37    0.09
   7  -2   3    0.46    0.08
   7  -2   4    0.11    0.04
   7   2   4    0.19    0.09
  -7  -2  -4    0.08    0.06
  -7   2  -4    0.05    0.02
  -7   2  -4    0.13    0.06
   7  -2   4    0.06    0.04
   7  -2   5    0.40    0.08
   7   2   5    0.55    0.12
  -7  -2  -5    0.42    0.10
  -7   2  -5    0.54    0.12
   7  -2   5    0.42    0.06
   7  -2   6    1.56    0.15
  -7  -2  -6    1.74    0.18
   7   2   6    1.57    0.19
  -7   2  -6    1.47    0.20
   7  -2   7    0.53    0.10
   7   2   7    0.36    0.10
  -7  -2  -7    0.41    0.09
  -7   2  -7    0.38    0.11
  -7  -2  -8   15.67    0.60
   7  -2   8   17.21    0.51
   7   2   8   16.82    0.65
  -7   2  -8   16.51    0.69
  -7  -2  -9    2.98    0.28
  -7   2  -9    2.79    0.30
   7   2   9    3.30    0.30
  -7  -2 -10   -0.06    0.09
   7   2  10    0.07    0.09
  -7   2 -10    0.08    0.10
  -7  -2 -11    0.33    0.12
   7   2  11    0.38    0.13
  -7   2 -11    0.57    0.17
  -7   2 -12    0.61    0.19
   7   2  12    0.57    0.12
   7   2  13    0.34    0.15
   7  -3 -16    0.17    0.11
   7   3 -15    2.84    0.34
   7  -3 -15    3.28    0.35
   7   3 -14    4.37    0.41
   7  -3 -14    4.84    0.41
   7  -3 -14    4.65    0.38
   7   3 -13    0.00    0.09
   7  -3 -13   -0.02    0.09
   7  -3 -13   -0.03    0.09
   7   3 -12    7.54    0.50
   7  -3 -12    7.58    0.46
   7  -3 -12    7.94    0.48
   7  -3 -11    3.86    0.31
   7   3 -11    4.17    0.35
   7  -3 -11    3.68    0.32
   7   3 -10    4.40    0.34
   7  -3 -10    4.64    0.32
   7  -3 -10    4.25    0.33
   7   3  -9    9.00    0.46
   7  -3  -9    8.70    0.47
   7  -3  -9    8.84    0.41
   7   3  -8    0.04    0.07
   7   3  -8    0.02    0.07
   7  -3  -8   -0.02    0.08
   7   3  -7   -0.03    0.06
   7   3  -7    0.03    0.08
   7  -3  -7    0.05    0.07
   7   3  -6    1.97    0.20
   7   3  -6    1.89    0.19
   7  -3  -6    1.88    0.20
   7   3  -5    1.73    0.18
   7   3  -5    1.65    0.17
   7  -3  -5    1.89    0.20
   7   3  -4    3.24    0.25
   7   3  -4    3.14    0.22
   7  -3  -4    3.21    0.25
   7   3  -3    6.81    0.34
   7   3  -3    7.24    0.31
   7  -3  -3    6.96    0.35
   7  -3  -2    2.11    0.07
   7   3  -2    2.06    0.20
   7   3  -2    2.28    0.17
   7  -3  -2    2.10    0.19
   7  -3  -1   20.55    0.51
   7   3  -1   20.40    0.60
   7   3  -1   20.97    0.48
   7  -3  -1   20.65    0.56
   7  -3   0    8.56    0.31
   7   3   0    8.68    0.40
   7  -3   0    8.24    0.34
   7   3   0    8.84    0.30
   7  -3   1   22.80    0.50
   7   3   1   21.70    0.64
  -7  -3  -1   21.84    0.43
   7  -3   1   20.85    0.53
   7  -3   2    0.47    0.08
   7   3   2    0.56    0.11
  -7  -3  -2    0.51    0.07
  -7   3  -2    0.69    0.13
   7  -3   2    0.41    0.08
   7  -3   3    1.79    0.14
   7   3   3    1.69    0.19
  -7  -3  -3    1.55    0.13
  -7   3  -3    1.61    0.19
   7  -3   3    1.79    0.15
  -7   3  -3    1.85    0.11
   7  -3   4    1.62    0.13
  -7  -3  -4    1.61    0.15
  -7   3  -4    1.70    0.20
   7   3   4    1.63    0.19
  -7   3  -4    1.89    0.12
   7  -3   4    1.72    0.13
   7  -3   5    1.14    0.11
  -7  -3  -5    1.22    0.14
   7   3   5    1.16    0.18
   7  -3   5    1.28    0.11
  -7   3  -5    1.12    0.16
  -7  -3  -6   18.43    0.55
   7   3   6   17.71    0.66
  -7   3  -6   17.70    0.67
  -7  -3  -7   15.32    0.54
   7   3   7   13.70    0.60
  -7   3  -7   14.09    0.63
  -7  -3  -8    0.12    0.07
   7   3   8    0.04    0.08
  -7   3  -8    0.12    0.09
  -7  -3  -9    3.06    0.28
  -7   3  -9    3.42    0.35
   7   3   9    2.66    0.29
  -7   3 -10    3.57    0.37
   7   3  10    2.83    0.31
  -7   3 -11    3.91    0.40
   7   3  11    3.64    0.36
  -7   3 -12   -0.01    0.10
   7   3  12   -0.34    0.16
   7  -4 -15   -0.11    0.11
   7   4 -14    3.28    0.38
   7  -4 -14    3.17    0.34
   7  -4 -14    3.33    0.35
   7   4 -13    0.59    0.20
   7  -4 -13    0.36    0.12
   7  -4 -13    0.41    0.14
   7  -4 -12    1.73    0.22
   7   4 -12    1.62    0.24
   7  -4 -12    2.04    0.27
   7   4 -11    2.79    0.30
   7  -4 -11    2.40    0.25
   7  -4 -11    2.75    0.29
   7   4 -10   -0.04    0.09
   7  -4 -10    0.10    0.09
   7  -4 -10   -0.05    0.09
   7   4  -9    1.31    0.18
   7   4  -9    1.32    0.19
   7  -4  -9    1.44    0.18
   7  -4  -9    1.26    0.20
   7   4  -8    5.53    0.35
   7   4  -8    5.68    0.37
   7  -4  -8    5.46    0.30
   7  -4  -8    5.37    0.38
   7   4  -7    1.29    0.17
   7   4  -7    1.38    0.19
   7  -4  -7    1.17    0.13
   7  -4  -7    0.99    0.16
   7   4  -6    0.20    0.08
   7   4  -6    0.25    0.08
   7  -4  -6    0.04    0.04
   7  -4  -6    0.04    0.06
   7  -4  -5    0.08    0.04
   7   4  -5    0.06    0.07
   7   4  -5    0.12    0.07
   7  -4  -5    0.09    0.08
   7   4  -4    1.88    0.20
   7  -4  -4    1.88    0.10
   7   4  -4    2.10    0.20
   7  -4  -4    1.85    0.20
   7   4  -3    4.18    0.28
   7   4  -3    4.32    0.27
   7  -4  -3    4.03    0.28
   7   4  -2   12.36    0.48
   7  -4  -2   12.64    0.49
   7   4  -2   12.64    0.44
   7   4  -1   40.51    0.89
   7  -4  -1   39.61    0.83
   7   4  -1   39.77    0.75
   7   4   0   55.88    1.07
  -7  -4   0   57.30    0.57
   7  -4   0   55.63    0.96
   7   4   1   77.40    1.28
  -7  -4  -1   81.65    0.71
   7  -4   1   80.67    1.12
  -7  -4  -1   81.44    1.13
   7   4   2   -0.05    0.08
  -7  -4  -2    0.02    0.03
  -7   4  -2    0.01    0.07
   7  -4   2    0.02    0.05
  -7  -4  -2    0.05    0.08
   7  -4   3   11.25    0.30
  -7  -4  -3   11.15    0.31
   7   4   3   10.61    0.50
  -7   4  -3   10.24    0.47
   7  -4   3   10.54    0.37
  -7  -4  -3   10.30    0.46
  -7   4  -3   10.96    0.34
  -7  -4  -4    1.90    0.15
   7   4   4    2.12    0.24
   7  -4   4    1.91    0.16
  -7   4  -4    1.88    0.15
  -7   4  -4    1.73    0.20
  -7  -4  -4    2.12    0.22
  -7  -4  -5   -0.01    0.04
   7   4   5    0.01    0.06
  -7   4  -5   -0.01    0.07
   7  -4   5    0.11    0.06
  -7  -4  -5    0.00    0.08
   7   4   6    0.11    0.10
  -7   4  -6   -0.18    0.10
  -7  -4  -6    0.07    0.08
   7   4   7    0.64    0.15
  -7   4  -7    0.81    0.16
   7   4   8    7.94    0.50
  -7   4  -8    8.56    0.53
  -7   4  -9    2.98    0.33
   7   4   9    2.78    0.31
  -7   4 -10    6.42    0.50
   7   4  10    5.65    0.45
  -7   4 -11    2.56    0.34
   7   4  11    2.25    0.30
   7  -5 -15    2.21    0.30
   7   5 -14    0.70    0.19
   7  -5 -14    0.44    0.15
   7  -5 -14    0.54    0.17
   7  -5 -13    0.04    0.09
   7   5 -13   -0.20    0.15
   7  -5 -13    0.24    0.15
   7   5 -12    2.91    0.33
   7  -5 -12    3.49    0.32
   7  -5 -12    2.99    0.33
   7   5 -11    0.84    0.19
   7  -5 -11    1.08    0.18
   7  -5 -11    0.94    0.19
   7   5 -10    1.24    0.21
   7  -5 -10    1.51    0.19
   7  -5 -10    1.27    0.22
   7   5  -9    1.63    0.20
   7   5  -9    1.57    0.22
   7  -5  -9    1.77    0.19
   7  -5  -9    1.46    0.21
   7   5  -8    0.51    0.13
   7   5  -8    0.72    0.15
   7  -5  -8    0.44    0.09
   7  -5  -8    0.56    0.15
   7   5  -7    1.58    0.19
   7  -5  -7    1.40    0.14
   7   5  -7    1.21    0.18
   7  -5  -7    1.22    0.20
   7   5  -6    0.04    0.06
   7  -5  -6    0.15    0.04
   7   5  -6    0.01    0.08
   7  -5  -6    0.13    0.09
   7   5  -5    8.25    0.41
   7   5  -5    8.36    0.43
   7  -5  -5    7.73    0.44
   7   5  -4    4.80    0.32
   7   5  -4    4.63    0.31
   7  -5  -4    4.53    0.33
   7   5  -3    3.45    0.27
   7  -5  -3    3.84    0.30
   7   5  -3    3.88    0.28
   7   5  -2    2.49    0.24
   7  -5  -2    2.71    0.24
   7   5  -2    2.60    0.22
   7   5  -1    0.24    0.07
   7   5  -1    0.19    0.08
   7  -5  -1    0.41    0.11
  -7  -5   1    0.24    0.06
   7   5   0   59.47    1.17
   7  -5   0   62.33    1.09
  -7  -5   0   63.20    0.98
   7   5   1   18.54    0.66
   7  -5   1   19.22    0.59
  -7  -5  -1   19.69    0.59
   7   5   2    0.24    0.10
  -7   5  -2    0.21    0.07
   7  -5   2    0.23    0.08
  -7  -5  -2    0.31    0.11
   7   5   3   -0.05    0.08
  -7   5  -3   -0.04    0.06
   7  -5   3    0.02    0.06
  -7  -5  -3   -0.08    0.09
   7   5   4    4.19    0.34
  -7   5  -4    4.28    0.33
   7  -5   4    3.89    0.25
  -7   5  -4    4.05    0.25
  -7  -5  -4    4.21    0.32
   7   5   5    0.16    0.09
  -7   5  -5    0.27    0.11
  -7  -5  -5    0.41    0.12
   7   5   6   23.74    0.85
  -7   5  -6   24.79    0.85
  -7  -5  -6   25.46    0.86
  -7   5  -7    2.40    0.29
   7   5   7    1.97    0.26
  -7  -5  -7    2.34    0.28
   7   5   8    5.91    0.45
  -7   5  -8    6.90    0.49
  -7  -5  -8    6.74    0.48
  -7   5  -9    2.56    0.32
   7   5   9    2.32    0.30
  -7  -5  -9    2.43    0.31
   7   5  10    2.44    0.32
  -7   5 -10    2.06    0.30
   7  -6 -14    0.24    0.13
   7  -6 -13    7.94    0.57
   7   6 -12    0.08    0.11
   7  -6 -12    0.16    0.12
   7   6 -11    0.12    0.10
   7  -6 -11    0.20    0.10
   7   6 -10    1.76    0.25
   7  -6 -10    2.14    0.28
   7   6  -9    1.00    0.19
   7  -6  -9    1.19    0.20
   7   6  -8    2.12    0.24
   7   6  -8    1.92    0.26
   7  -6  -8    2.04    0.26
   7   6  -7    3.33    0.28
   7   6  -7    2.99    0.30
   7  -6  -7    3.21    0.32
   7   6  -6    2.02    0.22
   7   6  -6    2.34    0.26
   7  -6  -6    1.85    0.24
   7   6  -5    0.54    0.13
   7   6  -5    0.70    0.13
   7  -6  -5    0.41    0.13
   7   6  -4    8.66    0.44
   7  -6  -4    8.37    0.48
   7   6  -4    8.90    0.46
   7   6  -3    0.73    0.15
   7   6  -3    0.69    0.14
   7  -6  -3    0.62    0.13
   7   6  -2    9.09    0.46
   7  -6  -2   10.13    0.50
  -7  -6   2   10.36    0.37
   7   6  -2   10.25    0.48
   7   6  -1   13.41    0.57
   7  -6  -1   14.04    0.57
  -7  -6   1   14.08    0.47
   7   6   0   13.41    0.58
   7  -6   0   13.19    0.55
  -7  -6   0   14.16    0.50
  -7  -6  -1    0.21    0.10
   7   6   1    0.18    0.12
  -7   6  -1    0.07    0.08
   7  -6   1   -0.03    0.07
   7   6   2    3.56    0.32
  -7   6  -2    3.81    0.30
   7  -6   2    3.97    0.29
  -7  -6  -2    4.19    0.31
   7   6   3    2.43    0.27
  -7   6  -3    2.48    0.26
   7  -6   3    2.67    0.23
  -7  -6  -3    2.41    0.25
  -7  -6  -4    0.76    0.15
   7   6   4    0.59    0.15
  -7   6  -4    0.95    0.17
  -7   6  -4    0.91    0.14
   7  -6   4    0.77    0.13
  -7  -6  -5    0.62    0.14
   7   6   5    0.55    0.15
  -7   6  -5    0.74    0.15
   7   6   6    0.57    0.14
  -7   6  -6    0.65    0.14
   7   6   7    8.88    0.56
  -7   6  -7   10.06    0.59
  -7  -6  -7   10.12    0.59
   7   6   8    0.27    0.14
  -7   6  -8    0.05    0.10
  -7  -6  -8    0.05    0.11
   7   6   9    1.22    0.23
  -7   6  -9    1.32    0.24
  -7  -6  -9    1.51    0.26
   7  -7 -12    0.49    0.16
   7   7 -11    0.26    0.13
   7  -7 -11    0.36    0.14
   7   7 -10    0.10    0.10
   7  -7 -10    0.04    0.09
   7   7  -9    8.85    0.58
   7  -7  -9    8.33    0.56
   7   7  -8    2.35    0.28
   7  -7  -8    2.01    0.29
   7   7  -7    0.41    0.16
   7  -7  -7    0.80    0.18
   7   7  -6    0.07    0.13
   7   7  -6    0.09    0.09
   7  -7  -6    0.00    0.09
   7   7  -5    0.24    0.08
   7  -7  -5    0.15    0.10
   7   7  -4    1.79    0.23
   7   7  -4    1.95    0.22
   7  -7  -4    1.54    0.23
   7   7  -3   18.33    0.67
   7  -7  -3   17.37    0.73
   7   7  -3   18.74    0.72
   7   7  -2    4.52    0.35
   7  -7  -2    4.19    0.35
   7   7  -2    4.48    0.35
   7   7  -1    0.42    0.12
   7  -7  -1    0.15    0.09
  -7  -7   0    0.82    0.13
   7   7   0    0.60    0.14
  -7   7   0    0.83    0.15
   7  -7   0    0.74    0.15
  -7  -7  -1    0.98    0.15
   7   7   1    0.83    0.16
  -7   7  -1    0.87    0.15
   7  -7   1    1.16    0.19
  -7  -7  -2    0.72    0.15
   7   7   2    0.55    0.15
  -7  -7  -2    0.75    0.17
  -7   7  -2    0.75    0.15
   7  -7   2    0.60    0.14
  -7  -7  -3    0.24    0.11
   7   7   3   -0.06    0.11
  -7  -7  -3   -0.02    0.09
  -7   7  -3    0.06    0.06
   7  -7   3    0.11    0.08
   7   7   4    7.39    0.50
  -7   7  -4    7.22    0.46
  -7  -7  -4    7.60    0.49
  -7  -7  -4    7.20    0.46
  -7  -7  -5   -0.08    0.10
   7   7   5   -0.08    0.10
  -7  -7  -5   -0.02    0.10
  -7   7  -5    0.06    0.08
   7   7   6    3.00    0.35
  -7   7  -6    2.87    0.32
  -7  -7  -6    3.30    0.34
  -7  -7  -6    3.31    0.34
  -7  -7  -7    0.03    0.13
   7   7   7   -0.04    0.13
  -7   7  -7    0.22    0.11
   7   7   8    0.86    0.20
  -7   7  -8    0.95    0.21
  -7  -7  -8    0.63    0.14
   7   8  -9   11.04    0.68
   7  -8  -9    9.43    0.64
   7   8  -8    0.22    0.11
   7  -8  -8    0.08    0.09
   7  -8  -7    0.05    0.11
   7   8  -7    0.30    0.14
   7   8  -6    1.82    0.27
   7  -8  -6    1.73    0.28
   7   8  -5    0.29    0.11
   7  -8  -5    0.04    0.08
   7   8  -4    0.07    0.10
   7  -8  -4    0.03    0.10
   7   8  -3    3.18    0.30
   7  -8  -3    3.53    0.36
   7   8  -3    3.48    0.34
   7   8  -2    6.25    0.42
   7  -8  -2    6.61    0.47
   7   8  -2    6.70    0.46
   7   8  -1    0.59    0.16
  -7   8   1    0.77    0.16
   7  -8  -1    0.57    0.15
   7   8   0    0.11    0.07
  -7   8   0    0.14    0.07
   7  -8   0   -0.03    0.09
  -7  -8  -1    0.80    0.16
   7   8   1    0.75    0.16
  -7   8  -1    0.70    0.14
   7  -8   1    0.57    0.14
  -7  -8  -2    1.67    0.23
   7   8   2    1.46    0.23
  -7  -8  -2    1.31    0.23
  -7   8  -2    1.43    0.21
   7  -8   2    1.61    0.22
  -7  -8  -3    0.76    0.16
   7   8   3    0.80    0.18
  -7  -8  -3    0.78    0.18
  -7   8  -3    0.75    0.16
   7  -8   3    1.09    0.18
  -7  -8  -4    0.18    0.11
   7   8   4    0.22    0.11
  -7  -8  -4    0.38    0.14
  -7   8  -4    0.47    0.14
  -7  -8  -5    0.16    0.13
   7   8   5    0.08    0.10
  -7  -8  -5   -0.06    0.09
  -7   8  -5   -0.04    0.08
  -7  -8  -6    0.76    0.18
   7   8   6    0.50    0.15
  -7  -8  -6    0.64    0.17
  -7   8  -6    0.84    0.18
  -7   8  -7    0.12    0.08
   7   9  -6    0.03    0.11
   7   9  -5    3.10    0.36
   7  -9  -5    3.93    0.41
   7   9  -4    0.71    0.18
   7  -9  -4    0.22    0.12
   7   9  -3    2.31    0.31
   7  -9  -3    2.88    0.34
   7   9  -2    1.18    0.21
   7  -9  -2    0.84    0.18
   7   9  -1    1.20    0.22
   7  -9  -1    1.45    0.25
   7   9   0    0.14    0.10
   7  -9   0    0.13    0.10
   7   9   1    4.62    0.41
   7  -9   1    5.32    0.43
   7   9   2    1.41    0.24
  -7  -9  -2    1.57    0.27
   7  -9   2    1.61    0.23
   7   9   3    0.46    0.16
  -7  -9  -3    0.47    0.17
  -7  -9  -4    1.25    0.24
   7   9   4    1.13    0.22
  -7  -9  -4    0.95    0.22
  -7  -9  -5    0.05    0.09
   8   0 -16    4.92    0.46
   8   0 -15   -0.03    0.10
   8   0 -14    0.92    0.17
   8   0 -14    0.95    0.21
   8   0 -13   -0.05    0.09
   8   0 -13    0.06    0.11
   8   0 -12    0.60    0.13
   8   0 -12    0.48    0.15
   8   0 -11   -0.04    0.09
   8   0 -11    0.09    0.08
   8   0 -10   77.33    1.36
   8   0  -9    0.05    0.08
   8   0  -8    7.51    0.38
   8   0  -7    0.02    0.05
   8   0  -6    0.64    0.11
   8   0  -6    0.72    0.14
   8   0  -5   -0.03    0.05
   8   0  -5   -0.02    0.07
   8   0  -4  110.86    1.09
   8   0  -4  111.43    1.41
   8   0  -3    0.00    0.03
   8   0  -3    0.00    0.05
   8   0  -2    0.01    0.03
   8   0  -2    0.20    0.07
   8   0  -1   -0.06    0.06
  -8   0   1    0.02    0.02
   8   0  -1    0.00    0.02
   8   0   0    7.55    0.34
   8   0   1   -0.09    0.06
   8   0   2    6.78    0.32
  -8   0  -2    7.14    0.35
   8   0   3    0.32    0.09
  -8   0  -3    0.07    0.07
   8   0   4    1.94    0.19
  -8   0  -4    2.08    0.20
   8   0   5   -0.04    0.07
  -8   0  -5   -0.04    0.05
   8   0   6    7.92    0.39
  -8   0  -6    8.37    0.43
   8   0   7    0.10    0.07
  -8   0  -7    0.04    0.06
   8   0   8   33.01    0.86
  -8   0  -8   35.21    0.98
   8   0   9   -0.08    0.08
  -8   0  -9    0.13    0.10
   8   0  10    1.10    0.17
  -8   0 -10    0.92    0.19
   8   0  11   -0.01    0.06
  -8   0 -11   -0.06    0.11
  -8   0 -12    5.23    0.47
   8   1 -15    8.87    0.59
   8  -1 -15    9.61    0.55
   8  -1 -15    8.92    0.61
   8  -1 -14    0.04    0.07
   8   1 -14    0.09    0.07
   8   1 -14    0.12    0.12
   8  -1 -14    0.00    0.11
   8  -1 -13    1.31    0.20
   8   1 -13    1.47    0.21
   8   1 -13    1.20    0.21
   8  -1 -13    1.02    0.19
   8   1 -12    2.62    0.29
   8  -1 -12    3.01    0.29
   8  -1 -12    2.33    0.27
   8   1 -11    4.93    0.37
   8  -1 -11    4.85    0.35
   8  -1 -11    4.80    0.36
   8   1 -10   47.16    1.08
   8  -1 -10   45.92    1.05
   8  -1 -10   45.04    1.05
   8   1  -9   44.82    0.99
   8  -1  -9   43.09    1.00
   8  -1  -9   45.06    0.99
   8   1  -8   13.56    0.52
   8  -1  -8   14.37    0.56
   8  -1  -8   14.26    0.53
   8   1  -7    1.97    0.21
   8   1  -7    1.94    0.19
   8  -1  -7    2.06    0.21
   8  -1  -7    2.12    0.20
   8  -1  -6   -0.03    0.06
   8   1  -6   -0.01    0.06
   8   1  -6    0.02    0.05
   8  -1  -6    0.05    0.06
   8  -1  -5    1.66    0.18
   8   1  -5    1.83    0.20
   8   1  -5    1.80    0.16
   8  -1  -5    1.91    0.16
   8  -1  -4    0.29    0.09
   8   1  -4    0.26    0.09
   8   1  -4    0.11    0.06
   8  -1  -3   10.97    0.43
   8   1  -3   10.80    0.43
   8   1  -3   10.86    0.32
   8  -1  -2   16.34    0.51
   8   1  -2   16.33    0.53
   8   1  -2   17.34    0.37
   8  -1  -1    4.24    0.26
   8   1  -1    4.40    0.27
   8   1  -1    4.69    0.17
  -8   1   1    4.25    0.15
   8  -1   0    5.09    0.27
   8   1   0    4.46    0.28
   8   1   0    4.74    0.14
  -8   1   0    4.42    0.11
   8  -1   1    2.83    0.21
   8   1   1    3.08    0.24
   8  -1   1    3.13    0.20
   8  -1   2    2.74    0.20
   8   1   2    2.98    0.23
  -8  -1  -2    3.08    0.22
  -8   1  -2    3.28    0.25
   8  -1   2    2.95    0.19
   8  -1   3    0.10    0.04
   8  -1   3    0.18    0.07
   8   1   3    0.17    0.06
  -8  -1  -3    0.12    0.06
  -8   1  -3    0.15    0.06
  -8  -1  -4    1.63    0.17
  -8   1  -4    1.41    0.18
   8  -1   4    1.33    0.14
   8   1   4    1.39    0.17
   8  -1   4    1.35    0.11
   8  -1   5    0.27    0.08
   8   1   5    0.33    0.10
  -8  -1  -5    0.23    0.08
  -8   1  -5    0.26    0.08
   8  -1   5    0.25    0.05
   8  -1   6    4.36    0.28
   8   1   6    4.22    0.30
  -8  -1  -6    4.36    0.31
  -8   1  -6    4.65    0.33
   8  -1   7    0.74    0.12
   8   1   7    0.58    0.12
  -8  -1  -7    0.46    0.11
  -8   1  -7    0.65    0.15
   8  -1   8    2.25    0.21
  -8  -1  -8    2.59    0.26
   8   1   8    2.51    0.25
  -8   1  -8    2.44    0.27
   8  -1   9    1.89    0.20
   8   1   9    2.00    0.24
  -8  -1  -9    1.61    0.22
  -8   1  -9    1.69    0.23
   8   1  10    0.73    0.16
  -8   1 -10    0.48    0.15
  -8  -1 -11    3.59    0.36
  -8   1 -11    3.37    0.37
   8   1  11    3.58    0.33
  -8  -1 -12    2.54    0.33
  -8   1 -12    2.72    0.35
   8   1  12    2.92    0.31
  -8  -1 -13    0.53    0.16
   8  -2 -16    1.41    0.23
   8   2 -15    6.10    0.50
   8  -2 -15    5.67    0.46
   8  -2 -15    5.70    0.44
   8   2 -14    1.03    0.21
   8  -2 -14    1.22    0.21
   8  -2 -14    1.08    0.19
   8   2 -13   -0.06    0.11
   8  -2 -13   -0.06    0.09
   8   2 -12    0.32    0.11
   8  -2 -12    0.95    0.18
   8  -2 -11    1.98    0.24
   8   2 -11    1.97    0.25
   8   2 -10   55.35    1.19
   8  -2 -10   55.83    1.20
   8   2  -9   15.27    0.59
   8  -2  -9   15.46    0.61
   8   2  -8    7.05    0.40
   8   2  -8    6.86    0.39
   8  -2  -8    7.22    0.41
   8   2  -7    5.93    0.37
   8   2  -7    5.47    0.33
   8  -2  -7    5.59    0.35
   8   2  -6    3.21    0.26
   8   2  -6    3.23    0.24
   8  -2  -6    3.22    0.26
   8   2  -5    8.56    0.41
   8   2  -5    8.42    0.35
   8  -2  -5    7.73    0.39
   8  -2  -4    0.86    0.13
   8   2  -4    0.88    0.11
   8   2  -4    0.88    0.15
   8  -2  -3    2.45    0.21
   8   2  -3    2.50    0.22
   8   2  -3    2.54    0.17
   8  -2  -3    2.32    0.21
   8  -2  -2    2.49    0.20
   8   2  -2    2.29    0.21
   8   2  -2    2.55    0.16
   8  -2  -2    2.30    0.20
   8  -2  -1    3.08    0.22
   8   2  -1    3.51    0.26
   8   2  -1    3.61    0.17
   8  -2  -1    3.42    0.23
  -8   2   0   64.85    0.60
   8  -2   0   66.37    0.96
   8   2   0   66.75    1.11
   8   2   0   69.47    0.70
   8  -2   0   69.56    0.60
   8  -2   0   67.26    0.98
   8  -2   1    1.08    0.13
   8  -2   1    0.76    0.11
   8   2   1    1.01    0.15
   8   2   1    0.96    0.08
  -8  -2  -1    0.90    0.11
   8  -2   2   20.55    0.52
   8   2   2   22.33    0.67
  -8  -2  -2   21.46    0.54
  -8   2  -2   20.99    0.65
  -8   2  -2   20.36    0.20
   8   2   2   22.77    0.34
   8  -2   2   21.39    0.51
   8  -2   3    3.42    0.21
   8   2   3    3.30    0.27
  -8  -2  -3    3.45    0.23
  -8   2  -3    3.29    0.27
   8  -2   3    3.31    0.20
   8   2   3    3.64    0.13
   8  -2   4    0.52    0.09
   8   2   4    0.41    0.10
  -8  -2  -4    0.48    0.10
  -8   2  -4    0.55    0.13
   8  -2   4    0.53    0.08
   8  -2   5    1.67    0.16
  -8  -2  -5    1.81    0.19
  -8   2  -5    1.60    0.20
   8   2   5    1.40    0.19
   8  -2   6    5.54    0.29
   8   2   6    5.67    0.37
  -8  -2  -6    5.52    0.33
  -8   2  -6    5.31    0.37
   8  -2   7   11.66    0.43
  -8  -2  -7   10.42    0.48
   8   2   7   10.83    0.53
  -8   2  -7   11.73    0.58
  -8  -2  -8   13.35    0.58
   8   2   8   14.03    0.62
  -8   2  -8   13.58    0.65
  -8  -2  -9    7.78    0.47
   8   2   9    6.83    0.45
  -8   2  -9    7.25    0.50
  -8  -2 -10   13.80    0.65
  -8   2 -10   13.18    0.70
   8   2  10   12.07    0.61
  -8  -2 -11   -0.13    0.09
   8   2  11    0.09    0.09
  -8   2 -11    0.03    0.08
   8   2  12    1.90    0.27
   8   2  13    0.42    0.14
   8  -3 -16    1.05    0.23
   8   3 -15    1.76    0.29
   8  -3 -15    2.48    0.30
   8  -3 -15    1.99    0.27
   8   3 -14    0.86    0.20
   8  -3 -14    0.62    0.17
   8  -3 -14    0.71    0.17
   8   3 -13    3.96    0.39
   8  -3 -13    3.93    0.35
   8  -3 -13    4.28    0.38
   8   3 -12    1.34    0.22
   8  -3 -12    1.01    0.18
   8  -3 -12    0.96    0.19
   8   3 -11    0.52    0.14
   8  -3 -11    0.44    0.12
   8  -3 -11    0.46    0.14
   8   3 -10    3.52    0.31
   8  -3 -10    3.58    0.32
   8   3  -9    0.07    0.08
   8   3  -9   -0.01    0.07
   8  -3  -9    0.14    0.09
   8   3  -8   13.62    0.57
   8   3  -8   13.08    0.54
   8  -3  -8   13.50    0.58
   8   3  -7    0.21    0.09
   8   3  -7    0.22    0.10
   8  -3  -7    0.40    0.12
   8   3  -6    0.71    0.12
   8   3  -6    0.93    0.15
   8  -3  -6    0.78    0.14
   8   3  -5    0.34    0.10
   8   3  -5    0.43    0.11
   8  -3  -5    0.37    0.10
   8   3  -4    8.61    0.42
   8   3  -4    8.70    0.37
   8  -3  -4    8.35    0.42
   8   3  -3    4.85    0.31
   8   3  -3    4.43    0.25
   8  -3  -3    4.69    0.31
   8   3  -2   40.21    0.89
   8   3  -2   39.17    0.69
   8  -3  -2   39.01    0.84
   8  -3  -1    1.82    0.17
   8   3  -1    2.04    0.21
   8   3  -1    1.90    0.15
   8  -3  -1    1.66    0.18
   8  -3   0   17.58    0.49
   8   3   0   17.50    0.60
   8   3   0   17.43    0.42
   8  -3   0   16.80    0.52
   8  -3   1    1.27    0.14
  -8  -3  -1    1.45    0.12
   8   3   1    1.33    0.18
   8  -3   1    1.45    0.15
   8   3   1    1.33    0.12
   8  -3   2    5.63    0.27
   8   3   2    6.15    0.37
  -8  -3  -2    5.75    0.26
  -8   3  -2    6.02    0.36
   8  -3   2    5.91    0.28
   8  -3   3    2.53    0.18
   8  -3   3    2.30    0.17
   8   3   3    2.42    0.24
  -8  -3  -3    2.30    0.17
  -8   3  -3    2.27    0.23
   8  -3   4    0.12    0.05
   8   3   4    0.13    0.07
  -8  -3  -4    0.13    0.05
  -8   3  -4    0.06    0.07
   8  -3   4    0.10    0.05
   8  -3   5   10.81    0.37
   8   3   5   10.27    0.51
  -8  -3  -5   10.48    0.41
  -8   3  -5   10.79    0.53
  -8  -3  -6    4.04    0.27
   8   3   6    4.05    0.33
  -8   3  -6    3.70    0.32
  -8  -3  -7    5.50    0.34
   8   3   7    6.12    0.41
  -8   3  -7    5.43    0.41
  -8  -3  -8    1.05    0.17
   8   3   8    0.83    0.16
  -8   3  -8    1.03    0.19
  -8  -3  -9   -0.02    0.06
   8   3   9   -0.14    0.11
  -8   3  -9    0.04    0.09
   8   3  10    1.59    0.25
  -8   3 -10    1.64    0.25
   8   3  11    0.37    0.13
  -8   3 -11    0.27    0.15
   8   3  12    1.01    0.21
   8  -4 -15    0.04    0.12
   8  -4 -15   -0.17    0.11
   8   4 -14   11.97    0.70
   8  -4 -14   12.37    0.65
   8  -4 -14   12.16    0.67
   8   4 -13    0.26    0.11
   8  -4 -13    0.22    0.12
   8  -4 -13    0.29    0.12
   8   4 -12    0.34    0.13
   8  -4 -12    0.35    0.13
   8  -4 -12    0.14    0.11
   8   4 -11    4.17    0.38
   8  -4 -11    4.41    0.33
   8  -4 -11    4.19    0.37
   8  -4 -10    0.66    0.13
   8   4 -10    0.71    0.17
   8  -4 -10    0.64    0.15
   8   4  -9    0.35    0.11
   8   4  -9    0.37    0.11
   8  -4  -9    0.44    0.11
   8  -4  -9    0.71    0.17
   8   4  -8    4.49    0.34
   8   4  -8    4.39    0.33
   8  -4  -8    4.42    0.27
   8  -4  -8    4.31    0.35
   8   4  -7    5.69    0.36
   8   4  -7    5.85    0.37
   8  -4  -7    6.08    0.28
   8  -4  -7    5.86    0.40
   8   4  -6    1.94    0.21
   8   4  -6    1.74    0.20
   8  -4  -6    1.75    0.14
   8  -4  -6    1.91    0.22
   8   4  -5    0.10    0.08
   8   4  -5    0.02    0.07
   8  -4  -5    0.12    0.04
   8  -4  -5    0.12    0.10
   8   4  -4    6.52    0.38
   8   4  -4    6.63    0.35
   8  -4  -4    6.58    0.18
   8  -4  -4    6.39    0.38
   8   4  -3    3.78    0.29
   8   4  -3    3.47    0.25
   8  -4  -3    3.54    0.28
   8   4  -2   11.04    0.49
   8   4  -2   10.69    0.41
   8  -4  -2   11.23    0.47
   8   4  -1   35.91    0.88
   8  -4  -1   36.40    0.83
   8   4  -1   36.87    0.73
   8   4   0    8.24    0.44
  -8  -4   0    8.01    0.25
   8  -4   0    7.70    0.37
   8   4   0    8.29    0.33
   8   4   1   43.61    1.01
  -8  -4  -1   44.23    0.60
   8  -4   1   43.35    0.85
   8  -4   2    4.45    0.23
   8   4   2    3.98    0.32
  -8   4  -2    4.41    0.32
   8  -4   2    4.55    0.27
   8   4   3    0.10    0.07
  -8   4  -3   -0.04    0.07
   8  -4   3   -0.01    0.05
   8   4   4    1.00    0.17
  -8   4  -4    0.84    0.16
   8  -4   4    0.95    0.12
  -8   4  -5    1.80    0.23
   8   4   5    1.73    0.22
   8   4   6   13.12    0.63
  -8   4  -6   13.79    0.64
   8   4   7    0.59    0.15
  -8   4  -7    0.84    0.17
   8   4   8    0.99    0.19
  -8   4  -8    1.17    0.20
   8   4   9    2.25    0.29
  -8   4  -9    2.05    0.28
   8   4  10    0.33    0.12
  -8   4 -10    0.46    0.17
   8   4  11    1.73    0.27
   8  -5 -15    2.26    0.31
   8  -5 -14    2.00    0.29
   8   5 -13    0.31    0.13
   8  -5 -13    0.17    0.12
   8   5 -12    3.39    0.37
   8  -5 -12    3.44    0.37
   8  -5 -11    0.02    0.10
   8   5 -11    0.08    0.09
   8   5 -10    2.92    0.31
   8  -5 -10    2.70    0.30
   8   5  -9   11.74    0.55
   8   5  -9   10.77    0.57
   8  -5  -9   10.81    0.59
   8   5  -8    8.03    0.46
   8   5  -8    8.46    0.48
   8  -5  -8    8.18    0.51
   8   5  -7    3.38    0.29
   8   5  -7    3.65    0.31
   8  -5  -7    2.99    0.30
   8   5  -6    7.55    0.42
   8   5  -6    7.19    0.42
   8  -5  -6    7.31    0.46
   8   5  -5    1.00    0.15
   8   5  -5    1.13    0.17
   8  -5  -5    0.92    0.17
   8   5  -4    7.79    0.43
   8   5  -4    8.19    0.42
   8  -5  -4    7.90    0.45
   8   5  -3    0.08    0.09
   8   5  -3    0.24    0.09
   8  -5  -3    0.12    0.10
   8   5  -2    1.10    0.14
   8   5  -2    1.14    0.17
   8  -5  -2    1.37    0.18
   8   5  -1    4.42    0.33
   8  -5  -1    4.27    0.31
   8   5  -1    4.35    0.28
   8   5   0    6.99    0.42
   8  -5   0    6.64    0.37
   8   5   0    6.48    0.34
   8   5   1    0.69    0.16
  -8   5  -1    0.53    0.12
   8  -5   1    0.58    0.11
   8   5   2    1.13    0.17
   8  -5   2    1.48    0.17
  -8   5  -2    1.19    0.18
   8   5   3    3.35    0.31
  -8   5  -3    3.50    0.31
   8  -5   3    3.98    0.26
  -8  -5  -3    4.12    0.32
   8   5   4    2.81    0.30
  -8   5  -4    2.82    0.28
   8  -5   4    2.91    0.22
  -8  -5  -4    2.95    0.29
   8   5   5    0.64    0.16
  -8   5  -5    0.44    0.13
  -8  -5  -5    0.76    0.16
   8   5   6    0.31    0.12
  -8   5  -6    0.28    0.12
   8   5   7   19.48    0.82
  -8   5  -7   18.62    0.80
   8   5   8   -0.06    0.11
  -8   5  -8   -0.08    0.11
   8   5   9    0.01    0.08
  -8   5  -9   -0.04    0.09
   8  -6 -13    2.90    0.36
   8  -6 -12   -0.04    0.10
   8   6 -12    0.07    0.12
   8   6 -11    0.17    0.11
   8  -6 -11   -0.09    0.10
   8   6 -10    0.15    0.11
   8  -6 -10    0.09    0.10
   8   6  -9    0.08    0.10
   8  -6  -9   -0.02    0.11
   8   6  -8    1.77    0.22
   8   6  -8    1.52    0.23
   8  -6  -8    0.97    0.19
   8   6  -7    0.82    0.16
   8   6  -7    0.64    0.16
   8  -6  -7    0.56    0.15
   8   6  -6    1.68    0.21
   8   6  -6    1.80    0.24
   8  -6  -6    1.54    0.23
   8   6  -5    0.11    0.08
   8   6  -5    0.18    0.08
   8  -6  -5    0.19    0.11
   8   6  -4    5.90    0.38
   8   6  -4    6.40    0.40
   8  -6  -4    5.83    0.41
   8  -6  -3    0.41    0.14
   8   6  -3    0.28    0.07
   8   6  -2    0.11    0.09
   8   6  -2    0.09    0.07
   8   6  -1   17.93    0.69
   8  -6  -1   18.45    0.68
   8   6  -1   17.91    0.63
   8   6   0   16.09    0.68
   8  -6   0   15.90    0.62
  -8  -6   0   17.73    0.57
   8   6   1    0.42    0.14
  -8   6  -1    0.41    0.12
   8  -6   1    0.47    0.12
  -8  -6  -1    0.42    0.12
   8   6   2    1.49    0.23
  -8   6  -2    1.26    0.20
   8  -6   2    1.42    0.18
  -8  -6  -2    1.37    0.19
   8   6   3    0.06    0.07
  -8   6  -3    0.08    0.08
   8  -6   3   -0.05    0.06
  -8  -6  -3   -0.03    0.08
   8   6   4    1.07    0.20
  -8   6  -4    1.06    0.20
  -8  -6  -4    1.01    0.18
   8   6   5    0.00    0.08
  -8   6  -5    0.03    0.08
  -8  -6  -5   -0.15    0.13
  -8   6  -6    0.79    0.17
  -8  -6  -6    0.73    0.18
   8   6   7    5.85    0.47
  -8   6  -7    5.51    0.45
  -8  -6  -7    6.34    0.49
   8   6   8    4.35    0.41
  -8   6  -8    4.77    0.44
  -8  -6  -8    4.81    0.45
  -8   6  -9    0.17    0.11
   8  -7 -11    7.47    0.57
   8   7 -10    7.52    0.56
   8  -7 -10    8.27    0.59
   8   7  -9    1.26    0.23
   8  -7  -9    1.06    0.21
   8   7  -8    0.10    0.11
   8  -7  -8    0.15    0.13
   8   7  -7    0.76    0.17
   8  -7  -7    0.48    0.16
   8   7  -6   14.36    0.61
   8   7  -6   14.63    0.69
   8  -7  -6   13.33    0.69
   8   7  -5    3.97    0.33
   8   7  -5    4.25    0.37
   8  -7  -5    3.52    0.35
   8   7  -4    5.60    0.39
   8  -7  -4    5.89    0.44
   8   7  -4    5.62    0.40
   8   7  -3    7.00    0.44
   8  -7  -3    6.09    0.44
   8   7  -3    7.37    0.46
   8   7  -2    2.66    0.28
   8  -7  -2    2.49    0.28
   8   7  -2    2.34    0.26
   8   7  -1    6.62    0.44
   8  -7  -1    6.98    0.45
   8   7  -1    6.78    0.42
   8   7   0    0.63    0.15
  -8   7   0    0.51    0.12
   8  -7   0    0.40    0.13
  -8  -7   0    0.76    0.14
  -8   7  -1    1.94    0.23
   8   7   1    1.96    0.26
   8  -7   1    2.04    0.24
  -8  -7  -1    2.11    0.23
   8   7   2    0.13    0.09
  -8   7  -2   -0.09    0.09
   8  -7   2   -0.18    0.09
  -8  -7  -2   -0.02    0.08
   8   7   3    0.87    0.18
  -8   7  -3    1.08    0.19
   8  -7   3    1.39    0.18
  -8  -7  -3    1.25    0.19
   8   7   4    0.32    0.12
  -8   7  -4    0.42    0.14
  -8  -7  -4    0.28    0.12
   8   7   5    4.54    0.41
  -8   7  -5    5.71    0.44
  -8  -7  -5    6.00    0.45
   8   7   6    0.32    0.14
  -8   7  -6    0.25    0.11
   8   7   7   16.33    0.82
  -8   7  -7   17.14    0.82
  -8  -7  -7   17.51    0.83
   8   8  -8    0.21    0.14
   8  -8  -8    0.05    0.13
   8   8  -7    2.05    0.29
   8  -8  -7    1.48    0.26
   8   8  -6    0.69    0.19
   8  -8  -6    0.32    0.14
   8   8  -5    0.13    0.09
   8  -8  -5   -0.03    0.11
   8  -8  -4   14.24    0.73
   8   8  -4   14.54    0.71
   8   8  -3    5.91    0.42
   8  -8  -3    5.83    0.46
   8   8  -3    5.57    0.43
   8   8  -2    0.55    0.16
   8  -8  -2    0.44    0.15
   8   8  -1    2.03    0.25
   8   8  -1    1.95    0.26
  -8   8   1    1.93    0.24
   8  -8  -1    1.87    0.27
   8   8   0    0.28    0.14
  -8   8   0    0.29    0.11
   8  -8   0    0.35    0.12
   8   8   1    2.84    0.33
  -8   8  -1    3.28    0.32
   8  -8   1    2.69    0.29
   8   8   2   -0.05    0.09
  -8   8  -2    0.05    0.07
   8  -8   2    0.05    0.10
  -8  -8  -2    0.00    0.08
   8   8   3    0.96    0.20
  -8   8  -3    1.37    0.21
  -8  -8  -3    1.47    0.23
   8   8   4    0.42    0.14
  -8   8  -4    0.31    0.12
  -8  -8  -4    0.41    0.14
   8   8   5   -0.13    0.15
  -8   8  -5    0.11    0.12
  -8  -8  -5    0.01    0.09
  -8   8  -6    2.03    0.29
  -8  -8  -6    1.50    0.26
   8   9  -5    0.15    0.12
   8   9  -4    1.39    0.25
   8  -9  -4    1.71    0.26
   8   9  -3    2.61    0.32
   8  -9  -3    2.92    0.34
   8  -9  -2    0.35    0.13
   8   9  -2    0.74    0.19
   8   9  -1   -0.23    0.13
   8   9  -1    0.00    0.09
   8  -9  -1   -0.02    0.12
   8   9   0    0.25    0.13
   8   9   0    0.29    0.11
   8  -9   0    0.37    0.11
   8   9   1    0.33    0.12
   8  -9   1    0.13    0.13
   8   9   2    0.03    0.12
   8  -9   2   -0.06    0.09
   8   9   3    0.59    0.19
   9   0 -15   -0.12    0.11
   9   0 -15    0.07    0.13
   9   0 -14    0.24    0.11
   9   0 -14    0.18    0.13
   9   0 -13   -0.11    0.07
   9   0 -13   -0.05    0.09
   9   0 -12    0.82    0.17
   9   0 -12    0.29    0.11
   9   0 -11   -0.17    0.11
   9   0 -11   -0.02    0.08
   9   0 -10  172.23    2.09
   9   0  -9    0.08    0.10
   9   0  -8   11.26    0.48
   9   0  -7    0.02    0.07
   9   0  -7   -0.02    0.06
   9   0  -6    0.02    0.05
   9   0  -6    0.00    0.06
   9   0  -5    0.01    0.05
   9   0  -5   -0.02    0.07
   9   0  -4   17.02    0.44
   9   0  -4   17.18    0.59
   9   0  -3    0.03    0.03
   9   0  -3   -0.07    0.08
   9   0  -2    2.51    0.22
   9   0  -2    2.27    0.13
   9   0  -1   -0.06    0.06
   9   0   0   32.53    0.76
   9   0   1    0.00    0.07
   9   0   2   37.71    0.83
  -9   0  -2   37.99    0.85
   9   0   3    0.06    0.06
  -9   0  -3   -0.04    0.06
   9   0   4    2.97    0.24
  -9   0  -4    3.00    0.25
   9   0   5    0.08    0.06
  -9   0  -5   -0.05    0.06
   9   0   6    0.51    0.11
  -9   0  -6    0.44    0.11
   9   0   7    0.07    0.07
  -9   0  -7   -0.01    0.07
   9   0   8    3.60    0.30
  -9   0  -8    3.37    0.32
   9   0   9   -0.01    0.06
  -9   0  -9    0.04    0.07
  -9   0 -10    7.49    0.52
   9   0  10    7.03    0.43
  -9   0 -11    0.07    0.10
  -9   0 -12    0.81    0.20
   9   1 -15    6.18    0.50
   9  -1 -15    6.19    0.47
   9  -1 -15    6.72    0.53
   9   1 -14    3.06    0.35
   9  -1 -14    3.45    0.35
   9   1 -14    3.38    0.33
   9  -1 -14    2.83    0.34
   9  -1 -13    1.52    0.23
   9   1 -13    1.54    0.23
   9   1 -13    1.19    0.21
   9  -1 -13    1.64    0.25
   9  -1 -12    1.11    0.19
   9   1 -12    1.04    0.20
   9  -1 -12    1.36    0.21
   9  -1 -11   -0.03    0.09
   9   1 -11    0.12    0.09
   9  -1 -11   -0.02    0.08
   9   1 -10   14.95    0.62
   9  -1 -10   15.35    0.64
   9  -1 -10   14.99    0.62
   9   1  -9   19.38    0.67
   9  -1  -9   19.27    0.70
   9  -1  -9   18.91    0.66
   9  -1  -8    0.14    0.10
   9   1  -8    0.18    0.09
   9   1  -8    0.15    0.10
   9  -1  -8    0.25    0.09
   9   1  -7    1.96    0.22
   9   1  -7    1.88    0.19
   9  -1  -7    1.99    0.22
   9  -1  -7    1.98    0.20
   9  -1  -6    0.67    0.13
   9   1  -6    0.81    0.14
   9   1  -6    0.68    0.11
   9  -1  -6    0.63    0.10
   9  -1  -5    0.04    0.07
   9   1  -5    0.03    0.06
   9   1  -5    0.04    0.05
   9  -1  -5    0.09    0.05
   9  -1  -4    0.16    0.08
   9   1  -4    0.08    0.07
   9   1  -4    0.31    0.07
   9   1  -3    1.43    0.13
   9  -1  -3    1.21    0.16
   9   1  -3    1.49    0.18
   9  -1  -2   10.05    0.43
   9   1  -2    9.44    0.43
   9   1  -2    9.90    0.28
   9  -1  -1   -0.08    0.07
   9   1  -1    0.11    0.07
   9   1  -1   -0.01    0.03
   9   1   0    7.62    0.16
   9  -1   0    7.24    0.34
   9   1   0    7.39    0.38
   9  -1   1   35.19    0.77
   9   1   1   34.73    0.82
   9  -1   1   35.74    0.71
   9  -1   2    4.75    0.29
   9   1   2    5.46    0.33
  -9  -1  -2    5.60    0.31
  -9   1  -2    4.88    0.32
   9  -1   2    4.91    0.25
   9  -1   3    0.22    0.07
   9  -1   3    0.17    0.07
   9   1   3    0.30    0.10
  -9  -1  -3    0.14    0.06
  -9   1  -3    0.15    0.06
   9  -1   4    1.50    0.17
   9   1   4    1.57    0.19
  -9  -1  -4    1.56    0.18
  -9   1  -4    1.64    0.20
   9  -1   4    1.42    0.13
   9  -1   5    2.72    0.22
   9   1   5    2.83    0.26
  -9  -1  -5    2.72    0.24
  -9   1  -5    2.61    0.26
   9  -1   6   13.43    0.51
   9   1   6   13.22    0.56
  -9  -1  -6   13.68    0.56
  -9   1  -6   13.58    0.60
   9  -1   7   23.51    0.70
   9   1   7   22.65    0.76
  -9  -1  -7   24.30    0.79
  -9   1  -7   24.51    0.84
   9  -1   8    2.10    0.21
   9   1   8    2.00    0.24
  -9  -1  -8    2.03    0.25
  -9   1  -8    1.82    0.25
   9   1   9    0.96    0.17
  -9  -1  -9    0.71    0.16
  -9   1  -9    0.97    0.20
   9   1  10    0.19    0.10
  -9  -1 -10    0.19    0.12
  -9   1 -10    0.29    0.13
   9   1  11    1.43    0.22
  -9  -1 -11    1.67    0.26
  -9   1 -11    1.54    0.26
  -9  -1 -12    0.25    0.09
   9  -2 -16    0.08    0.13
   9   2 -15   -0.03    0.12
   9  -2 -15    0.06    0.09
   9   2 -14    1.78    0.27
   9  -2 -14    1.73    0.25
   9   2 -13    1.57    0.24
   9  -2 -13    1.79    0.26
   9   2 -12    3.10    0.33
   9  -2 -12    3.11    0.32
   9  -2 -11    0.54    0.14
   9   2 -11    0.82    0.17
   9   2 -10    7.22    0.44
   9  -2 -10    8.07    0.48
   9  -2  -9   -0.09    0.11
   9   2  -9   -0.02    0.08
   9  -2  -8    1.49    0.20
   9   2  -8    1.28    0.19
   9   2  -8    1.56    0.19
   9  -2  -7    0.21    0.10
   9   2  -7    0.21    0.08
   9   2  -7    0.24    0.08
   9  -2  -6    0.12    0.09
   9   2  -6    0.11    0.07
   9   2  -6    0.21    0.08
   9   2  -5    3.25    0.27
   9   2  -5    3.20    0.23
   9  -2  -5    3.02    0.26
   9  -2  -4   29.16    0.75
   9   2  -4   30.76    0.81
   9   2  -4   30.67    0.65
   9  -2  -4   30.04    0.78
   9  -2  -3    7.75    0.38
   9   2  -3    7.23    0.40
   9   2  -3    7.50    0.30
   9  -2  -3    7.44    0.38
   9  -2  -2   28.19    0.72
   9   2  -2   28.53    0.77
   9   2  -2   30.45    0.55
   9  -2  -2   29.16    0.72
   9  -2  -1    9.76    0.41
   9   2  -1    9.43    0.44
   9   2  -1    9.69    0.28
   9  -2  -1    9.31    0.40
   9  -2   0    6.20    0.33
   9   2   0    6.50    0.37
   9   2   0    6.80    0.22
   9  -2   0    6.09    0.31
   9  -2   1   47.91    0.87
   9   2   1   47.48    1.01
   9   2   1   50.77    0.52
  -9  -2  -1   47.77    0.84
   9  -2   1   47.78    0.85
   9  -2   2   24.51    0.61
   9   2   2   23.93    0.72
  -9  -2  -2   24.08    0.61
  -9   2  -2   23.58    0.72
   9  -2   2   23.27    0.57
   9  -2   3    0.06    0.04
   9   2   3    0.05    0.07
  -9  -2  -3    0.02    0.04
  -9   2  -3   -0.03    0.07
   9  -2   3   -0.02    0.05
   9  -2   4    0.08    0.06
   9   2   4    0.05    0.06
  -9  -2  -4    0.06    0.06
  -9   2  -4    0.14    0.07
   9  -2   4    0.06    0.04
   9  -2   5    1.27    0.15
   9   2   5    1.17    0.18
  -9  -2  -5    1.19    0.16
  -9   2  -5    1.08    0.16
   9  -2   6    6.21    0.33
   9   2   6    5.61    0.38
  -9  -2  -6    6.37    0.37
  -9   2  -6    6.03    0.41
   9   2   7    6.74    0.44
  -9  -2  -7    7.52    0.42
  -9   2  -7    6.93    0.46
   9   2   8    1.26    0.19
  -9  -2  -8    1.59    0.21
  -9   2  -8    1.41    0.22
  -9  -2  -9   16.23    0.69
   9   2   9   13.95    0.67
  -9   2  -9   15.14    0.74
   9   2  10    0.20    0.11
  -9  -2 -10   -0.03    0.08
  -9   2 -10   -0.13    0.13
  -9  -2 -11    1.19    0.22
   9   2  11    1.44    0.24
   9   2  12    0.02    0.11
   9  -3 -15   -0.19    0.12
   9  -3 -15    0.13    0.10
   9   3 -14    4.02    0.40
   9  -3 -14    3.67    0.36
   9  -3 -14    3.51    0.37
   9   3 -13   -0.03    0.08
   9  -3 -13   -0.05    0.08
   9  -3 -13    0.05    0.09
   9   3 -12    0.16    0.10
   9  -3 -12    0.32    0.11
   9  -3 -12    0.16    0.09
   9   3 -11    2.26    0.28
   9  -3 -11    2.58    0.29
   9   3 -10    3.75    0.33
   9  -3 -10    3.85    0.35
   9   3  -9   21.29    0.76
   9   3  -9   20.91    0.73
   9  -3  -9   20.57    0.77
   9   3  -8    2.09    0.23
   9   3  -8    2.12    0.23
   9  -3  -8    1.84    0.22
   9   3  -7    7.80    0.44
   9   3  -7    7.49    0.40
   9  -3  -7    7.39    0.44
   9  -3  -6    0.26    0.10
   9   3  -6    0.18    0.07
   9   3  -6    0.25    0.10
   9   3  -5   13.08    0.55
   9   3  -5   12.83    0.47
   9  -3  -5   12.86    0.55
   9   3  -4   10.87    0.50
   9   3  -4   12.20    0.44
   9  -3  -4   11.45    0.50
   9   3  -3    3.44    0.28
   9   3  -3    2.98    0.21
   9  -3  -3    2.81    0.24
   9  -3  -2   41.12    0.85
   9   3  -2   40.40    0.95
   9   3  -2   42.45    0.73
   9  -3  -2   43.46    0.92
   9  -3  -1    3.69    0.26
   9   3  -1    3.75    0.30
   9   3  -1    3.90    0.21
   9  -3  -1    3.66    0.26
   9  -3   0   46.08    0.86
   9   3   0   44.89    1.01
  -9  -3   0   46.97    0.76
   9   3   0   48.12    0.70
   9  -3   0   44.94    0.88
   9  -3   1   10.58    0.40
   9   3   1   10.57    0.50
  -9  -3  -1   10.66    0.37
   9   3   1   10.99    0.32
   9  -3   1   10.72    0.42
   9  -3   2    1.89    0.17
   9   3   2    2.18    0.24
  -9  -3  -2    2.01    0.17
  -9   3  -2    2.01    0.22
   9  -3   2    2.00    0.18
   9   3   2    2.12    0.13
   9  -3   3    1.47    0.16
  -9  -3  -3    1.69    0.16
   9   3   3    1.50    0.19
   9  -3   3    1.31    0.14
  -9   3  -3    1.64    0.20
   9  -3   4    5.13    0.27
   9   3   4    5.50    0.38
  -9  -3  -4    5.31    0.29
  -9   3  -4    4.99    0.36
   9  -3   4    5.39    0.26
  -9  -3  -5    0.01    0.05
  -9   3  -5   -0.03    0.07
   9   3   6    0.06    0.07
  -9  -3  -6    0.18    0.08
  -9   3  -6    0.26    0.11
  -9  -3  -7    2.56    0.24
   9   3   7    2.47    0.28
  -9   3  -7    2.41    0.28
   9   3   8    0.08    0.09
  -9   3  -8    0.06    0.09
   9   3   9    0.21    0.10
  -9   3  -9   -0.02    0.09
   9   3  10    2.40    0.30
  -9   3 -10    2.23    0.31
   9   3  11    8.14    0.57
   9  -4 -15    0.22    0.12
   9  -4 -15    0.60    0.17
   9   4 -14    0.43    0.20
   9  -4 -14    0.52    0.16
   9  -4 -14    0.13    0.11
   9   4 -13   10.14    0.63
   9  -4 -13   11.30    0.59
   9  -4 -13   10.55    0.63
   9   4 -12    0.17    0.10
   9  -4 -12    0.16    0.09
   9  -4 -12    0.09    0.11
   9  -4 -11    0.12    0.09
   9   4 -11    0.11    0.11
   9  -4 -11    0.00    0.10
   9  -4 -10    0.53    0.12
   9   4 -10    0.39    0.14
   9  -4 -10    0.47    0.15
   9   4  -9   -0.05    0.09
   9  -4  -9    0.01    0.05
   9   4  -9    0.02    0.09
   9  -4  -9   -0.07    0.11
   9   4  -8    8.21    0.47
   9   4  -8    7.45    0.44
   9  -4  -8    7.68    0.35
   9  -4  -8    7.97    0.49
   9   4  -7    1.95    0.23
   9   4  -7    1.96    0.22
   9  -4  -7    1.80    0.23
   9   4  -6    6.75    0.41
   9   4  -6    6.42    0.37
   9  -4  -6    6.21    0.41
   9   4  -5    0.41    0.11
   9   4  -5    0.50    0.11
   9  -4  -5    0.29    0.11
   9   4  -4    0.20    0.10
   9   4  -4    0.15    0.09
   9  -4  -4    0.09    0.08
   9   4  -3    0.53    0.13
   9   4  -3    0.67    0.12
   9  -4  -3    0.82    0.15
   9   4  -2   11.95    0.54
   9   4  -2   12.01    0.44
   9  -4  -2   12.31    0.52
   9   4  -1   14.34    0.59
   9   4  -1   14.18    0.45
   9  -4  -1   13.32    0.53
   9   4   0    4.88    0.35
   9  -4   0    4.81    0.30
   9   4   0    4.95    0.26
   9   4   1    0.88    0.16
   9   4   1    0.80    0.11
   9  -4   1    0.64    0.11
   9  -4   2    9.17    0.35
   9   4   2    9.72    0.51
  -9   4  -2    9.06    0.48
   9  -4   2    8.91    0.39
   9   4   2    9.66    0.34
  -9   4  -3    1.79    0.22
   9   4   3    1.82    0.22
   9  -4   3    1.86    0.17
   9   4   4   -0.03    0.10
  -9   4  -4    0.05    0.07
   9   4   5   18.98    0.76
  -9   4  -5   19.52    0.77
   9   4   6    0.17    0.10
  -9   4  -6    0.36    0.14
   9   4   7    0.56    0.16
  -9   4  -7    0.49    0.14
   9   4   8    2.39    0.30
  -9   4  -8    2.79    0.34
   9   4   9    0.32    0.13
  -9   4  -9    0.41    0.16
   9   4  10    7.73    0.56
   9  -5 -14    0.21    0.12
   9   5 -13    0.29    0.14
   9  -5 -13    0.38    0.17
   9   5 -12    1.83    0.28
   9  -5 -12    2.25    0.31
   9   5 -11   12.54    0.67
   9  -5 -11   11.93    0.67
   9   5 -10    0.39    0.13
   9   5 -10    0.34    0.11
   9  -5 -10    0.53    0.15
   9   5  -9    0.02    0.09
   9   5  -9    0.03    0.07
   9  -5  -9    0.01    0.08
   9   5  -8    1.64    0.22
   9   5  -8    1.66    0.22
   9  -5  -8    1.76    0.25
   9   5  -7    0.07    0.10
   9   5  -7   -0.02    0.07
   9  -5  -7    0.02    0.08
   9   5  -6   10.75    0.53
   9   5  -6   11.51    0.54
   9  -5  -6   11.42    0.59
   9   5  -5    1.97    0.23
   9   5  -5    2.40    0.24
   9  -5  -5    2.12    0.25
   9   5  -4    2.23    0.24
   9   5  -4    2.16    0.22
   9  -5  -4    1.98    0.24
   9   5  -3   12.77    0.57
   9   5  -3   13.17    0.52
   9  -5  -3   13.00    0.58
   9   5  -2   12.18    0.57
   9   5  -2   12.53    0.49
   9  -5  -2   12.32    0.55
   9   5  -1   10.56    0.53
   9  -5  -1   10.51    0.50
   9   5  -1   10.41    0.44
   9   5   0   18.28    0.71
   9  -5   0   17.39    0.62
   9   5   0   17.94    0.56
   9   5   1    2.26    0.26
  -9   5  -1    2.40    0.26
   9  -5   1    2.38    0.23
   9   5   1    2.51    0.21
   9   5   2    2.60    0.28
  -9   5  -2    2.21    0.25
   9  -5   2    2.54    0.23
   9   5   3    0.12    0.12
  -9   5  -3   -0.05    0.08
   9  -5   3   -0.02    0.06
   9   5   4    0.67    0.17
  -9   5  -4    0.78    0.17
   9   5   5    1.48    0.22
  -9   5  -5    1.62    0.23
   9   5   6    0.17    0.12
  -9   5  -6    0.06    0.09
   9   5   7    0.35    0.14
  -9   5  -7    0.34    0.14
   9   5   8   -0.21    0.14
  -9   5  -8    0.07    0.07
   9   5   9    0.56    0.17
   9   6 -12    0.03    0.12
   9  -6 -12   -0.11    0.12
   9   6 -11    3.53    0.38
   9  -6 -11    3.42    0.39
   9   6 -10    0.75    0.19
   9  -6 -10    0.73    0.17
   9   6  -9    4.57    0.37
   9   6  -9    3.84    0.37
   9  -6  -9    3.80    0.39
   9   6  -8    0.27    0.10
   9  -6  -8    0.36    0.15
   9   6  -7    0.06    0.09
   9   6  -7    0.03    0.09
   9  -6  -7    0.13    0.11
   9   6  -6    8.12    0.48
   9   6  -6    8.27    0.49
   9  -6  -6    8.73    0.54
   9   6  -5    2.10    0.25
   9   6  -5    1.88    0.23
   9  -6  -5    2.49    0.28
   9   6  -4    0.18    0.08
   9   6  -4    0.13    0.08
   9  -6  -4    0.29    0.10
   9   6  -3    0.10    0.08
   9   6  -3   -0.03    0.07
   9   6  -2   -0.09    0.10
   9   6  -2    0.03    0.09
   9  -6  -2    0.09    0.08
   9   6  -1    4.27    0.36
   9  -6  -1    4.33    0.34
   9   6  -1    4.09    0.30
   9   6   0   18.84    0.76
   9  -6   0   19.04    0.69
   9   6   0   20.92    0.67
   9   6   1    4.93    0.40
  -9   6  -1    4.38    0.35
   9  -6   1    5.08    0.35
   9   6   1    5.05    0.33
   9   6   2    0.42    0.14
  -9   6  -2    0.33    0.11
   9  -6   2    0.25    0.09
   9   6   3    0.12    0.07
  -9   6  -3    0.09    0.08
   9   6   4    0.23    0.12
  -9   6  -4    0.19    0.09
   9   6   5    1.93    0.28
  -9   6  -5    1.98    0.27
   9   6   6    2.88    0.35
  -9   6  -6    3.47    0.36
   9   6   7   -0.06    0.10
  -9   6  -7    0.13    0.16
   9   7 -10    0.43    0.17
   9  -7 -10    0.44    0.20
   9   7  -9    0.71    0.19
   9  -7  -9    0.89    0.20
   9   7  -8    0.01    0.09
   9  -7  -8   -0.31    0.15
   9   7  -7    0.03    0.07
   9   7  -7    0.16    0.13
   9  -7  -7    0.26    0.15
   9   7  -6    2.59    0.28
   9   7  -6    2.71    0.31
   9  -7  -6    2.37    0.30
   9   7  -5    0.32    0.15
   9   7  -5    0.35    0.13
   9  -7  -5    0.19    0.10
   9   7  -4    0.33    0.11
   9   7  -4    0.38    0.13
   9  -7  -4    0.24    0.12
   9   7  -3    0.62    0.15
   9   7  -3    0.60    0.14
   9  -7  -3    0.39    0.15
   9   7  -2    1.12    0.19
   9   7  -2    1.26    0.21
   9  -7  -2    0.89    0.18
   9   7  -1    0.11    0.08
   9   7  -1    0.10    0.09
   9  -7  -1    0.14    0.08
   9   7   0    5.45    0.43
  -9   7   0    4.97    0.39
   9  -7   0    5.23    0.40
   9   7   0    5.81    0.40
  -9   7  -1   -0.04    0.08
   9  -7   1    0.12    0.09
   9   7   2    0.16    0.10
  -9   7  -2    0.04    0.07
   9  -7   2    0.07    0.10
   9   7   3    0.21    0.14
  -9   7  -3   -0.03    0.08
   9   7   4    0.17    0.10
  -9   7  -4    0.20    0.11
   9   7   5    0.83    0.19
  -9   7  -5    1.03    0.21
  -9   7  -6    0.37    0.16
   9   8  -8    2.51    0.33
   9   8  -7    0.53    0.17
   9  -8  -7    1.03    0.23
   9   8  -6    0.15    0.12
   9  -8  -6    0.03    0.10
   9   8  -5    0.28    0.13
   9  -8  -5    0.29    0.16
   9   8  -4    0.04    0.08
   9   8  -4    0.02    0.11
   9  -8  -4   -0.07    0.14
   9   8  -3   -0.02    0.08
   9   8  -3    0.15    0.12
   9  -8  -3   -0.22    0.13
   9   8  -2    0.32    0.13
   9  -8  -2    0.35    0.13
   9   8  -1    0.28    0.13
  -9   8   1    0.16    0.08
   9  -8  -1    0.25    0.12
   9   8  -1    0.35    0.13
   9   8   0   22.90    0.91
  -9   8   0   23.32    0.85
   9  -8   0   23.68    0.88
   9   8   0   25.48    0.89
   9   8   1    1.77    0.23
   9   8   1    1.27    0.24
  -9   8  -1    1.17    0.19
   9  -8   1    1.82    0.25
   9   8   2    0.26    0.14
  -9   8  -2    0.49    0.15
   9   8   3   -0.08    0.11
  -9   8  -3    0.07    0.07
  -9   8  -4    0.15    0.10
  -9  -8  -4    0.23    0.16
  -9   8  -5    6.21    0.49
  -9  -8  -5    7.16    0.53
   9   9  -4    1.81    0.29
   9   9  -3    3.71    0.38
   9   9  -2    0.04    0.11
   9  -9  -2    0.12    0.10
   9   9  -1    3.51    0.37
   9  -9  -1    3.78    0.39
   9   9  -1    3.86    0.38
   9   9   0    0.19    0.12
   9   9   0    0.37    0.13
   9  -9   0    0.43    0.13
   9   9   1   -0.04    0.11
  -9   9  -1   -0.10    0.12
   9  -9   1   -0.11    0.11
  -9   9  -2    0.30    0.11
  10   0 -15    0.01    0.13
  10   0 -15    0.00    0.09
  10   0 -14    4.44    0.39
  10   0 -14    4.55    0.43
  10   0 -13    0.06    0.08
  10   0 -13    0.00    0.10
  10   0 -12   13.61    0.66
  10   0 -12   13.53    0.65
  10   0 -11    0.12    0.10
  10   0 -11    0.05    0.09
  10   0 -10   25.61    0.81
  10   0  -9    0.01    0.09
  10   0  -8    0.33    0.10
  10   0  -7   -0.12    0.06
  10   0  -7   -0.08    0.08
  10   0  -6    2.37    0.20
  10   0  -6    2.27    0.24
  10   0  -5   -0.03    0.05
  10   0  -5    0.04    0.06
  10   0  -4   15.98    0.60
  10   0  -4   16.21    0.44
  10   0  -3   -0.04    0.07
  10   0  -3    0.01    0.04
  10   0  -2    2.32    0.23
  10   0  -1   -0.01    0.07
  10   0   0  104.38    1.46
  10   0   1    0.11    0.07
  10   0   2    4.44    0.30
 -10   0  -2    4.12    0.30
  10   0   3   -0.06    0.07
 -10   0  -3    0.06    0.08
  10   0   4    1.49    0.19
 -10   0  -4    1.37    0.18
  10   0   5    0.00    0.07
 -10   0  -5    0.06    0.07
  10   0   6    0.28    0.09
 -10   0  -6    0.32    0.10
  10   0   7    0.12    0.09
 -10   0  -7    0.13    0.10
  10   0   8    0.72    0.15
 -10   0  -8    0.76    0.17
  10   0   9    0.03    0.08
 -10   0  -9   -0.14    0.10
 -10   0 -10   17.32    0.81
 -10   0 -11   -0.04    0.08
  10   1 -15    3.93    0.42
  10  -1 -15    4.30    0.40
  10   1 -15    4.06    0.38
  10  -1 -14    0.23    0.12
  10   1 -14    0.30    0.12
  10   1 -14    0.19    0.13
  10  -1 -14    0.26    0.14
  10  -1 -13    1.07    0.20
  10   1 -13    0.97    0.19
  10   1 -13    0.86    0.18
  10  -1 -13    0.84    0.18
  10  -1 -12    0.18    0.12
  10   1 -12    0.21    0.12
  10  -1 -12    0.29    0.14
  10  -1 -11    0.05    0.08
  10   1 -11    0.20    0.12
  10  -1 -11    0.04    0.08
  10  -1 -10    0.23    0.13
  10   1 -10    0.16    0.10
  10  -1 -10   -0.01    0.08
  10  -1  -9    0.22    0.11
  10   1  -9    0.20    0.08
  10  -1  -9    0.43    0.12
  10   1  -8   11.59    0.57
  10   1  -8   11.71    0.51
  10  -1  -8   11.85    0.56
  10  -1  -8   11.17    0.49
  10   1  -7   12.03    0.56
  10   1  -7   11.46    0.47
  10  -1  -7   10.98    0.53
  10  -1  -7   11.44    0.46
  10  -1  -6    2.13    0.24
  10   1  -6    2.42    0.26
  10   1  -6    2.03    0.20
  10  -1  -6    1.88    0.22
  10  -1  -5   16.22    0.62
  10   1  -5   15.69    0.62
  10   1  -5   16.08    0.49
  10  -1  -5   15.82    0.60
  10  -1  -4    0.20    0.09
  10   1  -4    0.17    0.09
  10   1  -4    0.26    0.07
  10  -1  -3    0.01    0.06
  10   1  -3    0.16    0.09
  10   1  -3    0.03    0.03
  10   1  -2    6.04    0.22
  10  -1  -2    5.88    0.35
  10   1  -2    5.64    0.36
  10   1  -1   17.60    0.32
  10  -1  -1   16.76    0.57
  10   1  -1   17.10    0.61
  10  -1   0   15.42    0.55
  10   1   0   15.57    0.58
  10  -1   0   15.85    0.53
  10  -1   1   12.28    0.49
  10   1   1   12.25    0.52
 -10  -1  -1   13.15    0.50
  10  -1   1   12.97    0.46
  10  -1   2    2.26    0.21
  10   1   2    2.29    0.23
 -10  -1  -2    2.30    0.21
 -10   1  -2    2.28    0.23
  10  -1   2    2.16    0.19
  10  -1   3    0.24    0.07
  10  -1   3    0.27    0.08
  10   1   3    0.31    0.10
 -10  -1  -3    0.33    0.09
 -10   1  -3    0.36    0.10
  10  -1   4    0.00    0.06
  10   1   4   -0.01    0.07
 -10  -1  -4    0.09    0.06
 -10   1  -4    0.04    0.06
  10  -1   5   10.18    0.46
  10   1   5   10.41    0.51
 -10  -1  -5   10.37    0.49
 -10   1  -5   10.40    0.53
  10  -1   6    3.09    0.26
  10   1   6    3.39    0.30
 -10  -1  -6    3.28    0.29
 -10   1  -6    3.42    0.32
  10  -1   7    3.71    0.29
  10   1   7    3.17    0.30
 -10  -1  -7    3.88    0.34
 -10   1  -7    4.13    0.36
  10   1   8    0.97    0.17
 -10  -1  -8    0.83    0.17
 -10   1  -8    0.68    0.15
  10   1   9    0.28    0.11
 -10  -1  -9    0.56    0.16
 -10   1  -9    0.52    0.16
 -10  -1 -10    4.98    0.43
  10   1  10    4.52    0.38
 -10   1 -10    4.92    0.45
  10   1  11   -0.02    0.09
 -10  -1 -11    0.18    0.12
  10   2 -15    0.19    0.12
  10   2 -15    0.41    0.16
  10  -2 -15    0.07    0.12
  10   2 -14    2.04    0.29
  10  -2 -14    2.62    0.32
  10   2 -13    2.17    0.29
  10  -2 -13    2.56    0.30
  10  -2 -12    0.94    0.18
  10   2 -12    1.08    0.20
  10   2 -11   27.09    0.91
  10  -2 -11   26.60    0.93
  10  -2 -10    0.28    0.12
  10   2 -10    0.31    0.12
  10   2  -9   27.86    0.91
  10   2  -9   27.68    0.83
  10  -2  -9   26.71    0.88
  10  -2  -8    0.15    0.10
  10   2  -8    0.08    0.09
  10   2  -8    0.09    0.09
  10   2  -7    1.69    0.19
  10   2  -7    1.69    0.22
  10  -2  -7    2.03    0.24
  10  -2  -6    1.44    0.19
  10   2  -6    1.73    0.22
  10   2  -6    1.81    0.19
  10  -2  -5    0.65    0.14
  10   2  -5    0.58    0.14
  10   2  -5    0.76    0.12
  10  -2  -4    1.23    0.18
  10  -2  -4    1.52    0.20
  10   2  -4    1.38    0.14
  10   2  -4    1.44    0.19
  10  -2  -3   41.74    0.94
  10   2  -3   40.19    0.98
  10   2  -3   41.58    0.71
  10  -2  -3   40.64    0.93
  10  -2  -2    3.76    0.29
  10   2  -2    4.05    0.31
  10   2  -2    4.04    0.21
  10  -2  -2    3.99    0.28
  10  -2  -1    0.15    0.08
  10  -2  -1    0.19    0.08
  10   2  -1   -0.04    0.07
  10   2  -1    0.10    0.05
  10  -2   0    2.03    0.20
  10   2   0    2.26    0.24
  10  -2   0    2.15    0.20
  10  -2   1   10.64    0.44
  10   2   1   10.35    0.50
 -10  -2  -1   11.02    0.43
  10  -2   1   10.62    0.42
  10  -2   2    0.56    0.10
  10  -2   2    0.56    0.11
  10   2   2    0.75    0.14
 -10  -2  -2    0.70    0.12
 -10   2  -2    0.73    0.14
  10  -2   3    0.39    0.10
  10   2   3    0.54    0.13
 -10  -2  -3    0.49    0.10
 -10   2  -3    0.25    0.09
  10  -2   3    0.29    0.08
  10  -2   4    0.10    0.06
 -10  -2  -4    0.10    0.06
 -10   2  -4    0.16    0.08
  10  -2   5    1.34    0.16
  10   2   5    1.37    0.21
 -10  -2  -5    1.33    0.17
 -10   2  -5    1.23    0.20
  10   2   6    0.08    0.08
 -10  -2  -6    0.01    0.06
 -10   2  -6    0.07    0.09
  10   2   7    2.78    0.29
 -10  -2  -7    3.15    0.29
 -10   2  -7    3.22    0.34
  10   2   8    7.56    0.49
 -10  -2  -8    7.91    0.47
 -10   2  -8    7.45    0.52
  10   2   9    0.74    0.18
 -10  -2  -9    0.90    0.18
 -10   2  -9    0.82    0.19
  10   2  10    0.85    0.19
 -10  -2 -10    1.09    0.21
 -10   2 -10    1.11    0.22
  10   2  11    0.23    0.14
  10  -3 -15    0.27    0.13
  10  -3 -15    0.54    0.16
  10   3 -14    0.78    0.20
  10  -3 -14    0.64    0.18
  10  -3 -14    0.59    0.16
  10   3 -13    1.78    0.26
  10  -3 -13    1.97    0.25
  10  -3 -13    2.01    0.28
  10   3 -12    0.15    0.08
  10  -3 -12    0.06    0.10
  10   3 -11    7.47    0.49
  10  -3 -11    7.45    0.51
  10   3 -10   30.38    0.94
  10  -3 -10   30.50    0.99
  10   3  -9    0.32    0.11
  10   3  -9    0.36    0.12
  10  -3  -9    0.30    0.13
  10   3  -8    5.81    0.42
  10   3  -8    5.31    0.36
  10  -3  -8    5.95    0.42
  10   3  -7    6.95    0.44
  10   3  -7    6.98    0.39
  10  -3  -7    7.62    0.46
  10  -3  -6    1.82    0.23
  10   3  -6    2.24    0.25
  10   3  -6    1.93    0.20
  10  -3  -5    0.88    0.15
  10   3  -5    0.81    0.13
  10   3  -5    1.02    0.17
  10   3  -4    6.96    0.42
  10   3  -4    6.83    0.33
  10  -3  -4    6.83    0.41
  10  -3  -3    1.22    0.17
  10   3  -3    1.08    0.13
  10   3  -3    1.04    0.17
  10   3  -2    0.35    0.07
  10  -3  -2    0.28    0.09
  10   3  -2    0.37    0.13
  10  -3  -2    0.34    0.09
  10  -3  -1   58.13    1.05
  10   3  -1   56.36    1.20
  10   3  -1   59.05    0.82
  10  -3  -1   55.70    1.07
  10  -3   0    2.55    0.22
  10   3   0    2.26    0.25
 -10  -3   0    2.23    0.18
  10   3   0    2.29    0.15
  10  -3   0    2.09    0.20
  10  -3   1    4.26    0.27
  10   3   1    4.25    0.34
 -10  -3  -1    4.79    0.26
  10  -3   1    4.18    0.28
  10  -3   2    2.74    0.22
  10   3   2    2.59    0.26
 -10  -3  -2    2.95    0.22
 -10   3  -2    2.82    0.28
  10  -3   2    2.73    0.22
  10  -3   3    2.18    0.20
 -10  -3  -3    2.24    0.19
 -10   3  -3    1.81    0.23
  10   3   3    1.99    0.24
  10  -3   3    1.91    0.18
  10   3   4    2.81    0.29
 -10  -3  -4    3.50    0.25
 -10   3  -4    3.04    0.30
  10   3   5    0.82    0.17
 -10   3  -5    0.87    0.18
  10   3   6    0.17    0.09
 -10   3  -6    0.13    0.11
  10   3   7    0.60    0.14
 -10   3  -7    1.02    0.21
  10   3   8   10.93    0.62
 -10   3  -8   11.97    0.68
  10   3   9    0.09    0.10
 -10   3  -9    0.14    0.12
  10   3  10    0.26    0.15
  10  -4 -14    0.15    0.12
  10   4 -13    1.75    0.27
  10  -4 -13    1.64    0.26
  10   4 -12    3.20    0.35
  10  -4 -12    3.41    0.37
  10   4 -11    1.06    0.21
  10  -4 -11    1.46    0.26
  10   4 -10    1.31    0.20
  10   4 -10    1.39    0.22
  10  -4 -10    1.68    0.25
  10   4  -9    0.19    0.11
  10   4  -9   -0.05    0.09
  10  -4  -9    0.04    0.09
  10   4  -8    0.00    0.07
  10  -4  -8   -0.07    0.09
  10   4  -8   -0.03    0.07
  10   4  -7    0.31    0.12
  10   4  -7    0.02    0.10
  10  -4  -7    0.13    0.08
  10   4  -6    1.28    0.17
  10   4  -6    1.38    0.21
  10  -4  -6    1.24    0.20
  10   4  -5    1.79    0.23
  10   4  -5    2.47    0.24
  10  -4  -5    2.54    0.27
  10   4  -4    8.46    0.48
  10   4  -4    8.51    0.41
  10  -4  -4    8.27    0.46
  10   4  -3    2.93    0.29
  10   4  -3    2.74    0.22
  10  -4  -3    2.53    0.26
  10   4  -2   25.17    0.82
  10   4  -2   27.14    0.66
  10  -4  -2   26.50    0.78
  10   4  -1    0.61    0.14
  10   4  -1    0.99    0.12
  10  -4  -1    1.12    0.16
  10   4   0    5.39    0.39
  10   4   0    5.32    0.28
  10  -4   0    5.25    0.33
  10  -4   1    8.02    0.37
  10   4   1    7.11    0.45
  10  -4   1    7.68    0.39
  10   4   2    0.98    0.19
 -10   4  -2    1.07    0.19
  10  -4   2    0.97    0.14
  10   4   3    1.73    0.23
  10  -4   3    1.99    0.19
 -10   4  -3    1.83    0.24
  10   4   4    1.52    0.23
 -10   4  -4    1.76    0.25
  10   4   5    0.03    0.07
 -10   4  -5    0.10    0.08
  10   4   6    0.72    0.18
 -10   4  -6    0.61    0.16
  10   4   7    1.01    0.21
 -10   4  -7    0.89    0.18
  10   4   8    2.53    0.33
 -10   4  -8    3.02    0.35
  10   4   9    2.07    0.28
  10  -5 -13    0.24    0.16
  10   5 -12    2.68    0.35
  10  -5 -12    1.99    0.29
  10   5 -11    0.02    0.10
  10  -5 -11   -0.07    0.11
  10   5 -10    5.36    0.42
  10   5 -10    4.85    0.41
  10  -5 -10    5.96    0.48
  10   5  -9    0.98    0.19
  10   5  -9    0.98    0.19
  10  -5  -9    1.14    0.22
  10   5  -8   -0.09    0.10
  10   5  -8   -0.01    0.08
  10  -5  -8    0.08    0.12
  10   5  -7    0.90    0.17
  10   5  -7    1.17    0.19
  10  -5  -7    1.20    0.21
  10   5  -6    2.83    0.29
  10   5  -6    3.14    0.28
  10  -5  -6    2.93    0.31
  10   5  -5    3.85    0.34
  10   5  -5    4.24    0.32
  10  -5  -5    4.36    0.38
  10   5  -4    4.25    0.36
  10   5  -4    4.60    0.32
  10  -5  -4    4.89    0.37
  10   5  -3    1.30    0.20
  10   5  -3    1.51    0.18
  10  -5  -3    1.34    0.19
  10   5  -2    1.86    0.25
  10   5  -2    2.20    0.21
  10  -5  -2    1.99    0.24
  10   5  -1    4.21    0.36
  10   5  -1    5.34    0.31
  10  -5  -1    4.57    0.34
  10   5   0    5.00    0.39
  10  -5   0    4.73    0.34
  10   5   0    5.18    0.30
  10   5   1    3.53    0.34
 -10   5  -1    3.45    0.32
  10  -5   1    2.89    0.26
  10   5   2    0.74    0.16
 -10   5  -2    0.92    0.17
  10  -5   2    1.03    0.16
  10   5   3    0.00    0.09
 -10   5  -3    0.12    0.09
  10   5   4    1.07    0.21
 -10   5  -4    1.12    0.20
  10   5   5    0.76    0.17
 -10   5  -5    0.55    0.16
  10   5   6    5.59    0.47
 -10   5  -6    6.86    0.51
  10   5   7    1.16    0.24
 -10   5  -7    1.36    0.24
  10   6 -11    6.83    0.53
  10  -6 -11    7.04    0.56
  10   6 -10    2.86    0.34
  10  -6 -10    2.66    0.34
  10   6  -9    0.29    0.11
  10   6  -9    0.65    0.16
  10  -6  -9    0.42    0.17
  10   6  -8    0.12    0.10
  10   6  -8    0.04    0.08
  10  -6  -8    0.21    0.14
  10   6  -7    2.93    0.31
  10   6  -7    2.97    0.31
  10  -6  -7    3.22    0.35
  10   6  -6    0.26    0.11
  10   6  -6    0.07    0.08
  10  -6  -6   -0.01    0.09
  10   6  -5    0.76    0.17
  10   6  -5    0.84    0.16
  10  -6  -5    1.05    0.22
  10   6  -4    2.69    0.30
  10   6  -4    3.21    0.30
  10  -6  -4    2.91    0.31
  10   6  -3   -0.01    0.08
  10   6  -3    0.24    0.09
  10  -6  -3    0.02    0.09
  10   6  -2    0.59    0.14
  10   6  -2    0.63    0.16
  10  -6  -2    0.57    0.14
  10   6  -1    1.12    0.20
  10   6  -1    0.99    0.14
  10  -6  -1    0.78    0.17
  10   6   0   18.38    0.78
  10  -6   0   19.47    0.71
  10   6   0   20.84    0.67
  10   6   1    4.44    0.39
 -10   6  -1    4.27    0.37
  10  -6   1    4.96    0.36
  10   6   2    3.06    0.33
 -10   6  -2    3.19    0.33
  10  -6   2    3.02    0.27
  10   6   3    0.26    0.12
 -10   6  -3    0.13    0.09
  10   6   4    3.87    0.39
 -10   6  -4    4.79    0.42
  10   6   5   -0.01    0.11
 -10   6  -5    0.32    0.13
  10   6   6   23.28    0.97
 -10   6  -6   22.06    0.93
  10   7  -9    0.65    0.19
  10  -7  -9    0.36    0.15
  10   7  -8    2.85    0.34
  10  -7  -8    2.32    0.32
  10   7  -7    1.96    0.26
  10   7  -7    2.02    0.27
  10  -7  -7    1.99    0.31
  10   7  -6    0.11    0.11
  10   7  -6    0.06    0.08
  10  -7  -6    0.22    0.14
  10   7  -5    1.45    0.23
  10   7  -5    1.71    0.24
  10  -7  -5    1.45    0.25
  10   7  -4    0.07    0.10
  10  -7  -4    0.15    0.10
  10   7  -4    0.08    0.07
  10   7  -3   -0.12    0.09
  10   7  -3    0.10    0.13
  10  -7  -3    0.07    0.09
  10   7  -2    0.26    0.11
  10   7  -2    0.54    0.16
  10  -7  -2    0.31    0.12
  10   7  -1    0.09    0.09
  10  -7  -1    0.21    0.11
  10   7  -1    0.19    0.13
  10   7   0    1.14    0.22
 -10   7   0    1.16    0.21
  10  -7   0    1.45    0.21
  10   7   1    6.24    0.49
 -10   7  -1    5.70    0.43
  10  -7   1    5.58    0.40
  10   7   2    0.12    0.10
 -10   7  -2    0.29    0.13
  10   7   3    0.15    0.11
 -10   7  -3    0.26    0.13
  10   7   4    2.17    0.30
 -10   7  -4    2.22    0.30
 -10   7  -5    2.02    0.29
  10   8  -7   -0.03    0.12
  10   8  -6    0.23    0.12
  10   8  -5    3.22    0.36
  10  -8  -5    3.09    0.37
  10   8  -4    0.90    0.20
  10   8  -4    0.64    0.18
  10  -8  -4    0.58    0.17
  10   8  -3   -0.01    0.08
  10   8  -3    0.02    0.08
  10  -8  -3   -0.14    0.13
  10   8  -2   -0.05    0.09
  10   8  -2   -0.01    0.09
  10  -8  -2    0.11    0.11
  10   8  -1    0.41    0.13
  10   8  -1    0.50    0.16
 -10   8   1    0.46    0.14
  10  -8  -1    0.22    0.10
  10   8   0    0.36    0.13
 -10   8   0    0.56    0.16
  10  -8   0    0.67    0.16
  10   8   1    0.76    0.19
 -10   8  -1    0.85    0.18
  10  -8   1    0.87    0.19
  10   8   2    0.08    0.13
 -10   8  -2   -0.07    0.08
 -10   8  -3    0.94    0.19
  10   9  -3    0.00    0.09
  10   9  -2    2.02    0.28
 -10   9   1    0.63    0.15
 -10   9   0    0.34    0.14
  11   0 -15   -0.10    0.10
  11   0 -14    9.26    0.59
  11   0 -14    9.58    0.62
  11   0 -13   -0.14    0.11
  11   0 -13    0.05    0.10
  11   0 -12    4.11    0.37
  11   0 -12    3.94    0.37
  11   0 -11    0.11    0.11
  11   0 -11   -0.06    0.08
  11   0 -10    7.00    0.44
  11   0  -9    0.12    0.08
  11   0  -8    5.29    0.34
  11   0  -7   -0.13    0.08
  11   0  -7   -0.10    0.10
  11   0  -6    0.16    0.07
  11   0  -6    0.29    0.10
  11   0  -5    0.02    0.05
  11   0  -5    0.02    0.09
  11   0  -4    5.07    0.37
  11   0  -4    5.67    0.27
  11   0  -3   -0.08    0.08
  11   0  -2    9.73    0.48
  11   0  -1    0.04    0.07
  11   0   0    0.93    0.15
  11   0   1    0.08    0.09
 -11   0  -1   -0.01    0.06
  11   0   2    3.33    0.28
 -11   0  -2    3.51    0.29
  11   0   3   -0.05    0.06
 -11   0  -3   -0.04    0.07
  11   0   4    5.91    0.38
 -11   0  -4    5.52    0.38
  11   0   5    0.08    0.08
 -11   0  -5   -0.07    0.06
  11   0   6    2.21    0.24
 -11   0  -6    2.59    0.29
  11   0   7    0.06    0.09
 -11   0  -7   -0.01    0.07
  11   0   8    2.29    0.25
 -11   0  -8    2.27    0.29
 -11   0  -9   -0.07    0.09
 -11   0 -10    3.27    0.37
  11  -1 -16    0.48    0.17
  11  -1 -15    2.45    0.32
  11   1 -15    2.55    0.33
  11  -1 -14    0.76    0.20
  11   1 -14    0.79    0.20
  11   1 -14    0.57    0.17
  11  -1 -13    0.29    0.12
  11   1 -13    0.25    0.13
  11   1 -13    0.14    0.11
  11  -1 -13    0.36    0.15
  11  -1 -12    0.48    0.16
  11   1 -12    0.25    0.11
  11  -1 -12    0.62    0.16
  11   1 -11    2.33    0.27
  11  -1 -11    2.39    0.29
  11  -1 -11    2.65    0.29
  11   1 -10    5.91    0.41
  11  -1 -10    6.11    0.44
  11  -1 -10    6.26    0.42
  11   1  -9    2.70    0.27
  11  -1  -9    2.91    0.30
  11  -1  -9    2.88    0.27
  11  -1  -8   -0.04    0.11
  11   1  -8    0.01    0.08
  11   1  -8    0.10    0.11
  11  -1  -8   -0.02    0.07
  11  -1  -7    0.65    0.15
  11   1  -7    0.70    0.13
  11   1  -7    0.55    0.13
  11  -1  -6    0.45    0.13
  11  -1  -6    0.62    0.15
  11   1  -6    0.66    0.12
  11   1  -6    0.65    0.16
  11  -1  -5    0.13    0.09
  11   1  -5    0.12    0.06
  11  -1  -5    0.22    0.10
  11   1  -5    0.25    0.10
  11   1  -4    2.22    0.17
  11  -1  -4    2.23    0.24
  11   1  -4    2.08    0.24
  11  -1  -4    2.19    0.24
  11  -1  -3   -0.07    0.09
  11   1  -3    0.05    0.04
  11  -1  -3    0.10    0.08
  11   1  -3   -0.05    0.08
  11  -1  -2   26.88    0.78
  11   1  -2   26.28    0.81
  11  -1  -2   27.47    0.77
  11  -1  -1   77.16    1.31
  11   1  -1   75.60    1.36
  11  -1  -1   75.66    1.25
  11  -1   0   41.77    0.95
  11   1   0   41.56    1.01
  11  -1   0   40.71    0.89
  11  -1   1    6.42    0.37
  11   1   1    6.58    0.41
 -11  -1  -1    6.35    0.36
  11  -1   1    5.67    0.32
  11  -1   2    1.07    0.14
  11  -1   2    1.29    0.17
 -11  -1  -2    1.61    0.19
  11   1   2    1.26    0.18
 -11   1  -2    1.45    0.20
  11  -1   3    1.23    0.17
  11   1   3    1.37    0.19
 -11  -1  -3    1.47    0.19
  11  -1   3    1.38    0.16
 -11   1  -3    1.47    0.20
  11  -1   4    1.18    0.18
  11   1   4    1.31    0.19
 -11  -1  -4    0.97    0.16
 -11   1  -4    1.04    0.18
  11  -1   5    7.34    0.41
  11   1   5    7.08    0.44
 -11  -1  -5    7.40    0.44
 -11   1  -5    7.36    0.47
  11  -1   6    0.04    0.06
  11   1   6   -0.03    0.10
 -11  -1  -6    0.08    0.07
 -11   1  -6    0.15    0.09
  11   1   7    0.05    0.08
 -11  -1  -7    0.28    0.10
 -11   1  -7    0.13    0.09
  11   1   8    7.87    0.50
 -11  -1  -8    6.92    0.48
 -11   1  -8    7.40    0.53
  11   1   9    1.22    0.22
 -11  -1  -9    1.04    0.21
 -11   1  -9    1.16    0.24
  11   1  10    0.29    0.12
 -11  -1 -10    0.21    0.12
  11   2 -15    1.43    0.26
  11  -2 -15    1.38    0.25
  11   2 -14   -0.03    0.10
  11  -2 -14    0.07    0.11
  11   2 -13    2.61    0.32
  11  -2 -13    2.65    0.32
  11   2 -12   12.89    0.67
  11  -2 -12   13.09    0.69
  11  -2 -11    0.00    0.12
  11   2 -11    0.05    0.09
  11   2 -10   50.88    1.21
  11  -2 -10   50.26    1.29
  11  -2  -9    2.30    0.28
  11   2  -9    2.51    0.30
  11   2  -9    2.04    0.24
  11  -2  -8    1.22    0.20
  11   2  -8    1.07    0.19
  11   2  -8    1.18    0.17
  11  -2  -7    2.05    0.24
  11   2  -7    1.88    0.20
  11   2  -7    2.16    0.26
  11  -2  -6    0.55    0.12
  11   2  -6    0.86    0.16
  11   2  -6    0.80    0.13
  11   2  -5    2.96    0.29
  11   2  -5    2.62    0.21
  11  -2  -5    2.75    0.28
  11  -2  -4    0.08    0.07
  11  -2  -4    0.15    0.09
  11   2  -4    0.22    0.11
  11   2  -4    0.03    0.05
  11  -2  -3    8.86    0.46
  11   2  -3    8.20    0.47
  11   2  -3    8.42    0.33
  11  -2  -3    8.23    0.44
  11  -2  -2    2.72    0.25
  11   2  -2    2.97    0.29
  11  -2  -2    2.88    0.26
  11  -2  -1   23.95    0.73
  11   2  -1   23.23    0.78
  11  -2  -1   23.66    0.71
  11  -2   0    5.53    0.34
  11   2   0    5.39    0.37
  11  -2   0    5.46    0.33
  11  -2   1   11.17    0.48
  11   2   1   10.72    0.54
 -11  -2  -1   11.15    0.46
  11  -2   1   11.12    0.46
  11  -2   2    0.13    0.07
  11  -2   2    0.27    0.09
  11   2   2    0.19    0.08
 -11  -2  -2    0.17    0.07
 -11   2  -2    0.25    0.10
  11  -2   3    0.16    0.07
  11   2   3    0.16    0.10
 -11  -2  -3    0.28    0.08
 -11   2  -3    0.31    0.09
  11  -2   3    0.25    0.08
  11  -2   4    0.70    0.13
  11   2   4    0.86    0.17
 -11  -2  -4    0.84    0.14
 -11   2  -4    1.10    0.18
  11   2   5   15.45    0.68
 -11  -2  -5   16.25    0.62
 -11   2  -5   14.53    0.68
  11   2   6    0.16    0.08
 -11  -2  -6    0.04    0.06
 -11   2  -6    0.25    0.12
  11   2   7    0.27    0.13
 -11  -2  -7    0.10    0.07
 -11   2  -7    0.20    0.11
  11   2   8    0.87    0.19
 -11  -2  -8    0.58    0.15
 -11   2  -8    0.54    0.15
  11   2   9    0.03    0.11
 -11   2  -9    0.14    0.11
  11   2  10   24.12    0.96
  11   3 -14    0.30    0.14
  11  -3 -14    0.59    0.19
  11   3 -13    0.20    0.12
  11  -3 -13    0.10    0.15
  11   3 -12    1.92    0.28
  11  -3 -12    2.33    0.31
  11   3 -11    0.54    0.16
  11  -3 -11    0.34    0.14
  11   3 -10    1.54    0.23
  11   3 -10    1.80    0.24
  11  -3 -10    1.94    0.28
  11   3  -9   12.44    0.64
  11   3  -9   11.71    0.57
  11  -3  -9   11.62    0.62
  11   3  -8    4.73    0.39
  11   3  -8    4.36    0.34
  11  -3  -8    4.28    0.37
  11  -3  -7    0.56    0.14
  11   3  -7    0.67    0.15
  11   3  -7    0.57    0.13
  11   3  -6    2.48    0.28
  11   3  -6    2.42    0.24
  11  -3  -6    2.37    0.27
  11  -3  -5   -0.05    0.08
  11   3  -5   -0.06    0.07
  11   3  -5    0.08    0.06
  11   3  -4    4.15    0.35
  11   3  -4    4.35    0.27
  11  -3  -4    4.32    0.34
  11   3  -3    2.11    0.18
  11   3  -3    1.95    0.23
  11  -3  -2    2.13    0.22
  11   3  -2    2.17    0.26
  11   3  -2    2.59    0.19
  11  -3  -2    2.30    0.24
  11  -3  -1    1.15    0.16
  11   3  -1    1.20    0.19
  11  -3  -1    1.10    0.16
  11  -3   0    2.73    0.25
  11   3   0    2.52    0.27
 -11  -3   0    2.56    0.21
  11  -3   0    2.55    0.23
  11  -3   1    1.42    0.18
 -11  -3  -1    1.86    0.18
  11   3   1    1.37    0.21
  11  -3   1    1.36    0.18
  11  -3   2    3.39    0.26
  11   3   2    3.37    0.33
 -11  -3  -2    4.00    0.27
 -11   3  -2    3.56    0.32
  11  -3   2    3.32    0.26
  11   3   3    3.00    0.31
 -11   3  -3    2.98    0.30
  11   3   4    1.50    0.21
 -11   3  -4    1.63    0.23
  11   3   5    2.19    0.28
 -11   3  -5    1.49    0.24
  11   3   6    2.36    0.29
 -11   3  -6    2.26    0.29
  11   3   7    0.02    0.08
 -11   3  -7    0.21    0.11
  11   3   8    2.46    0.32
 -11   3  -8    2.75    0.35
  11   3   9    7.06    0.54
  11   4 -13   -0.05    0.14
  11  -4 -13    0.23    0.14
  11   4 -12    0.41    0.14
  11  -4 -12    0.46    0.16
  11   4 -11    6.49    0.48
  11  -4 -11    7.15    0.53
  11   4 -10    8.27    0.54
  11   4 -10    8.60    0.53
  11  -4 -10    9.07    0.58
  11   4  -9    1.87    0.27
  11   4  -9    2.13    0.26
  11  -4  -9    1.90    0.26
  11   4  -8    0.08    0.09
  11   4  -8    0.17    0.10
  11  -4  -8    0.04    0.10
  11   4  -7    0.45    0.14
  11   4  -7    0.43    0.12
  11  -4  -7    0.38    0.14
  11   4  -6    7.48    0.48
  11   4  -6    7.16    0.41
  11  -4  -6    6.72    0.46
  11   4  -5    1.45    0.18
  11   4  -5    1.52    0.23
  11  -4  -5    1.58    0.23
  11   4  -4    2.69    0.29
  11   4  -4    2.75    0.24
  11  -4  -4    3.05    0.31
  11   4  -3    2.44    0.27
  11   4  -3    2.98    0.23
  11  -4  -3    2.63    0.27
  11   4  -2    2.06    0.26
  11   4  -2    2.33    0.20
  11  -4  -2    1.78    0.22
  11   4  -1    1.90    0.24
  11  -4  -1    1.70    0.21
  11   4   0    0.04    0.07
  11  -4   0    0.35    0.10
  11   4   1    7.56    0.49
 -11   4  -1    7.26    0.47
  11  -4   1    7.68    0.41
  11   4   2    0.25    0.11
 -11   4  -2    0.14    0.11
  11  -4   2    0.19    0.08
  11   4   3    0.17    0.11
 -11   4  -3    0.25    0.11
  11   4   4    0.58    0.17
 -11   4  -4    0.30    0.12
  11   4   5   -0.05    0.10
 -11   4  -5   -0.02    0.09
  11   4   6    3.72    0.37
 -11   4  -6    3.70    0.38
  11   4   7    5.89    0.48
 -11   4  -7    5.38    0.46
  11   5 -12    1.46    0.26
  11  -5 -12    1.57    0.26
  11   5 -11   -0.03    0.10
  11  -5 -11    0.04    0.11
  11   5 -10    4.67    0.41
  11   5 -10    5.57    0.45
  11  -5 -10    5.25    0.46
  11   5  -9    1.49    0.23
  11   5  -9    1.43    0.23
  11  -5  -9    1.08    0.23
  11   5  -8    0.06    0.10
  11   5  -8    0.27    0.14
  11  -5  -8    0.12    0.12
  11   5  -7    1.46    0.21
  11   5  -7    1.31    0.22
  11  -5  -7    0.96    0.19
  11   5  -6    0.07    0.08
  11   5  -6    0.04    0.08
  11  -5  -6    0.14    0.11
  11   5  -5    0.42    0.11
  11   5  -5    0.45    0.14
  11  -5  -5    0.42    0.15
  11   5  -4    0.89    0.18
  11   5  -4    0.77    0.14
  11  -5  -4    0.82    0.18
  11   5  -3    0.00    0.08
  11   5  -3   -0.04    0.06
  11  -5  -3   -0.01    0.09
  11   5  -2    3.01    0.32
  11   5  -2    3.22    0.26
  11  -5  -2    3.10    0.30
  11   5  -1    2.78    0.31
  11  -5  -1    2.44    0.27
  11   5   0    0.17    0.12
  11  -5   0   -0.01    0.08
  11   5   1    0.43    0.12
 -11   5  -1    0.43    0.13
  11  -5   1    0.59    0.14
  11   5   2    0.00    0.09
 -11   5  -2    0.17    0.10
  11   5   3    3.62    0.37
 -11   5  -3    3.50    0.35
  11   5   4    2.97    0.34
 -11   5  -4    2.45    0.30
  11   5   5    0.50    0.18
 -11   5  -5    0.41    0.13
  11   5   6    0.14    0.12
 -11   5  -6    0.01    0.10
  11   6 -11    1.96    0.30
  11   6 -10    4.19    0.40
  11   6 -10    3.77    0.39
  11  -6 -10    3.92    0.42
  11   6  -9    0.13    0.14
  11   6  -9   -0.07    0.11
  11  -6  -9    0.05    0.10
  11   6  -8    0.19    0.09
  11   6  -8   -0.01    0.08
  11  -6  -8    0.10    0.12
  11   6  -7    0.04    0.11
  11   6  -7    0.12    0.12
  11  -6  -7    0.15    0.12
  11   6  -6    0.55    0.15
  11   6  -6    0.39    0.14
  11  -6  -6    0.35    0.13
  11   6  -5    3.67    0.36
  11   6  -5    4.42    0.35
  11  -6  -5    3.78    0.37
  11   6  -4    1.87    0.26
  11   6  -4    1.88    0.24
  11  -6  -4    1.96    0.27
  11   6  -3    0.31    0.14
  11   6  -3    0.28    0.10
  11  -6  -3    0.23    0.11
  11   6  -2    0.95    0.19
  11  -6  -2    1.23    0.20
  11   6  -1    2.71    0.33
  11  -6  -1    1.89    0.24
  11   6   0    0.33    0.15
 -11   6   0    0.42    0.13
  11  -6   0    0.38    0.14
  11   6   1    1.19    0.22
 -11   6  -1    1.08    0.20
  11  -6   1    1.06    0.18
  11   6   2    0.38    0.13
 -11   6  -2    0.42    0.15
  11   6   3    0.61    0.18
 -11   6  -3    0.92    0.19
  11   6   4    0.16    0.09
 -11   6  -4    0.30    0.14
 -11   6  -5    1.33    0.23
  11   7  -9    0.53    0.17
  11   7  -8    0.21    0.14
  11   7  -7    0.24    0.14
  11   7  -7    0.13    0.10
  11  -7  -7    0.05    0.09
  11   7  -6   17.02    0.79
  11   7  -6   18.38    0.80
  11  -7  -6   16.93    0.83
  11   7  -5    9.09    0.58
  11   7  -5    8.76    0.54
  11  -7  -5    8.41    0.57
  11   7  -4    0.76    0.19
  11   7  -4    0.86    0.18
  11  -7  -4    0.90    0.21
  11   7  -3    0.05    0.11
  11  -7  -3    0.08    0.10
  11   7  -3   -0.13    0.13
  11   7  -2    2.78    0.34
  11  -7  -2    2.36    0.30
  11   7  -1   23.91    0.97
  11  -7  -1   23.95    0.88
  11   7   0    3.40    0.37
 -11   7   0    3.36    0.34
  11  -7   0    3.30    0.33
  11   7   1    6.48    0.52
 -11   7  -1    5.67    0.45
  11   7   2    1.35    0.25
 -11   7  -2    1.51    0.24
 -11   7  -3    0.38    0.12
  11   8  -6    7.21    0.54
  11   8  -5    0.31    0.15
  11   8  -5    0.31    0.14
  11   8  -4    0.08    0.12
  11   8  -4    0.12    0.08
  11   8  -3    0.20    0.14
  11  -8  -3    0.05    0.09
  11   8  -2   -0.17    0.14
  11  -8  -2   -0.12    0.11
  11   8  -1    5.05    0.47
 -11   8   1    4.39    0.40
  11  -8  -1    4.85    0.41
 -11   8   0    0.11    0.12
  11  -8   0   -0.13    0.10
  12   0 -15   -0.09    0.12
  12   0 -14    2.74    0.34
  12   0 -14    2.50    0.33
  12   0 -13    0.04    0.11
  12   0 -13    0.16    0.12
  12   0 -12    0.52    0.17
  12   0 -12    0.59    0.16
  12   0 -11    0.02    0.08
  12   0 -11   -0.06    0.10
  12   0 -10    1.01    0.17
  12   0 -10    1.31    0.22
  12   0  -9   -0.06    0.07
  12   0  -8    5.28    0.42
  12   0  -8    5.91    0.37
  12   0  -7    0.04    0.06
  12   0  -7   -0.03    0.08
  12   0  -6    6.10    0.44
  12   0  -6    5.89    0.32
  12   0  -5   -0.05    0.07
  12   0  -5    0.07    0.04
  12   0  -4    1.45    0.21
  12   0  -3   -0.01    0.07
  12   0  -2   15.84    0.65
  12   0  -1    0.12    0.11
  12   0   0    7.24    0.44
  12   0   1   -0.08    0.09
 -12   0  -1    0.04    0.06
  12   0   2    0.97    0.17
 -12   0  -2    0.80    0.15
  12   0   3    0.06    0.07
 -12   0  -3    0.00    0.09
  12   0   4    6.19    0.41
 -12   0  -4    6.56    0.44
  12   0   5    0.03    0.08
 -12   0  -5   -0.06    0.10
  12   0   6    2.80    0.29
 -12   0  -6    3.17    0.33
  12   0   7    0.13    0.07
 -12   0  -7    0.11    0.09
 -12   0  -8    0.81    0.18
 -12   0  -9    0.08    0.09
  12   1 -15    0.44    0.18
  12  -1 -14    0.41    0.17
  12   1 -14    0.08    0.11
  12   1 -14    0.06    0.11
  12  -1 -13    1.76    0.28
  12   1 -13    1.95    0.29
  12   1 -13    1.62    0.26
  12  -1 -12    0.33    0.14
  12   1 -12    0.38    0.15
  12  -1 -11    0.56    0.15
  12   1 -11    0.47    0.14
  12   1 -10    3.64    0.32
  12  -1 -10    3.67    0.36
  12  -1  -9    0.09    0.13
  12   1  -9    0.25    0.08
  12   1  -8    4.79    0.34
  12   1  -8    5.06    0.42
  12  -1  -8    4.79    0.40
  12   1  -7    7.59    0.40
  12   1  -7    7.51    0.50
  12  -1  -7    6.82    0.45
  12  -1  -6    1.19    0.21
  12   1  -6    1.39    0.17
  12  -1  -6    1.11    0.19
  12   1  -6    1.28    0.21
  12   1  -5    5.17    0.29
  12  -1  -5    5.30    0.39
  12   1  -5    5.16    0.39
  12  -1  -5    5.09    0.38
  12  -1  -4   10.65    0.54
  12   1  -4   10.26    0.54
  12  -1  -4   10.61    0.53
  12  -1  -3    3.60    0.32
  12   1  -3    3.75    0.32
  12  -1  -3    3.97    0.32
  12  -1  -2    3.93    0.32
  12   1  -2    4.13    0.35
  12  -1  -2    4.06    0.32
  12  -1  -1   21.32    0.72
  12   1  -1   20.58    0.75
  12  -1  -1   20.86    0.68
  12  -1   0    2.58    0.26
  12   1   0    2.91    0.28
  12  -1   0    2.78    0.25
  12  -1   1    0.16    0.09
  12  -1   1    0.10    0.08
  12   1   1    0.09    0.08
 -12  -1  -1    0.15    0.08
 -12   1  -1    0.00    0.07
  12  -1   2    0.63    0.13
  12  -1   2    0.50    0.13
  12   1   2    0.54    0.14
 -12  -1  -2    0.64    0.13
 -12   1  -2    0.32    0.10
  12  -1   3   -0.09    0.07
  12   1   3   -0.02    0.09
 -12  -1  -3   -0.02    0.07
 -12   1  -3   -0.01    0.07
  12  -1   4    0.10    0.08
  12   1   4    0.03    0.09
 -12  -1  -4    0.15    0.08
 -12   1  -4    0.07    0.07
  12  -1   5    0.27    0.11
  12   1   5    0.20    0.11
 -12  -1  -5    0.38    0.12
 -12   1  -5    0.31    0.13
  12  -1   6    0.04    0.07
  12   1   6   -0.20    0.12
 -12  -1  -6    0.01    0.09
 -12   1  -6   -0.05    0.06
  12   1   7    0.13    0.11
 -12  -1  -7    0.28    0.12
 -12   1  -7    0.11    0.11
  12   1   8    0.19    0.10
 -12  -1  -8    0.15    0.10
 -12   1  -8    0.31    0.14
  12   1   9   -0.15    0.14
 -12  -1  -9    0.37    0.14
  12   2 -14    0.22    0.13
  12  -2 -14    0.30    0.16
  12   2 -13    2.99    0.34
  12  -2 -13    3.19    0.37
  12   2 -12   17.97    0.80
  12  -2 -12   18.94    0.86
  12  -2 -11    0.49    0.17
  12   2 -11    0.67    0.16
  12  -2 -10    0.45    0.13
  12   2 -10    0.32    0.11
  12   2  -9    4.77    0.41
  12   2  -9    5.15    0.38
  12  -2  -9    4.78    0.41
  12   2  -8    3.51    0.35
  12   2  -8    3.59    0.30
  12  -2  -8    3.43    0.34
  12  -2  -7    1.70    0.24
  12   2  -7    1.76    0.20
  12   2  -7    1.56    0.24
  12   2  -6    2.80    0.30
  12   2  -6    2.70    0.24
  12  -2  -6    2.42    0.28
  12  -2  -5    0.29    0.12
  12  -2  -5    0.17    0.08
  12   2  -5    0.28    0.12
  12   2  -5    0.36    0.09
  12  -2  -4    3.62    0.32
  12   2  -4    4.05    0.35
  12  -2  -4    3.80    0.32
  12  -2  -3    3.13    0.29
  12   2  -3    2.87    0.29
  12  -2  -3    2.51    0.27
  12  -2  -2   17.03    0.67
  12   2  -2   17.44    0.72
  12  -2  -2   16.73    0.64
  12  -2  -1   12.57    0.56
  12   2  -1   12.27    0.60
  12  -2  -1   11.63    0.52
  12  -2   0    6.02    0.39
  12   2   0    5.85    0.41
 -12  -2   0    6.00    0.35
  12  -2   0    5.91    0.37
  12  -2   1    0.19    0.08
  12  -2   1    0.35    0.11
  12   2   1    0.06    0.09
 -12  -2  -1    0.25    0.08
 -12   2  -1    0.42    0.12
  12  -2   2    2.61    0.25
  12   2   2    2.48    0.28
 -12  -2  -2    2.97    0.26
 -12   2  -2    2.68    0.29
  12  -2   2    2.92    0.25
  12  -2   3    0.25    0.10
  12   2   3    0.34    0.11
 -12  -2  -3    0.38    0.10
 -12   2  -3    0.37    0.12
  12  -2   4   -0.02    0.07
  12   2   4   -0.02    0.09
 -12  -2  -4   -0.06    0.07
 -12   2  -4    0.07    0.07
  12   2   5    0.25    0.11
 -12  -2  -5    0.37    0.11
 -12   2  -5    0.03    0.09
  12   2   6    1.97    0.27
 -12  -2  -6    1.59    0.22
 -12   2  -6    1.96    0.27
  12   2   7    1.57    0.25
 -12   2  -7    1.59    0.26
  12   2   8    7.68    0.54
 -12   2  -8    8.09    0.59
  12   2   9    7.37    0.53
  12   3 -13    0.06    0.09
  12  -3 -13    0.14    0.13
  12   3 -12    1.03    0.21
  12  -3 -12    1.01    0.19
  12   3 -11    1.29    0.23
  12  -3 -11    1.14    0.22
  12   3 -10    4.07    0.40
  12   3 -10    4.11    0.36
  12  -3 -10    4.01    0.39
  12   3  -9    1.12    0.23
  12   3  -9    1.27    0.20
  12  -3  -9    1.21    0.22
  12  -3  -8    0.72    0.18
  12   3  -8    0.64    0.18
  12   3  -8    0.52    0.14
  12   3  -7    3.17    0.33
  12   3  -7    3.34    0.29
  12  -3  -7    3.33    0.34
  12  -3  -6    0.95    0.19
  12   3  -6    1.22    0.22
  12   3  -6    1.16    0.17
  12  -3  -5    1.16    0.20
  12   3  -5    0.88    0.18
  12   3  -5    1.13    0.15
  12   3  -4    3.09    0.31
  12  -3  -4    3.06    0.30
  12  -3  -3    0.44    0.14
  12  -3  -3    0.47    0.12
  12   3  -3    0.36    0.11
  12  -3  -2   10.26    0.51
  12   3  -2    9.52    0.54
  12  -3  -2    9.33    0.50
  12  -3  -1   15.76    0.62
  12   3  -1   14.52    0.67
  12  -3  -1   14.07    0.59
  12  -3   0   -0.03    0.07
  12   3   0   -0.01    0.10
  12  -3   0   -0.01    0.06
  12  -3   1    2.30    0.23
  12   3   1    2.56    0.29
  12  -3   1    2.16    0.23
 -12   3  -1    1.95    0.25
  12   3   2    2.50    0.29
 -12   3  -2    2.43    0.28
  12   3   3    2.68    0.30
 -12   3  -3    2.36    0.28
  12   3   4    1.45    0.24
 -12   3  -4    1.52    0.24
  12   3   5    1.39    0.24
 -12   3  -5    1.40    0.23
  12   3   6    2.70    0.31
 -12   3  -6    2.87    0.33
  12   3   7    3.23    0.35
 -12   3  -7    3.39    0.38
  12   4 -12    0.07    0.12
  12  -4 -12    0.36    0.17
  12   4 -11   42.52    1.23
  12  -4 -11   41.22    1.31
  12   4 -10    6.68    0.50
  12   4 -10    5.99    0.45
  12  -4 -10    6.07    0.49
  12   4  -9    5.20    0.45
  12   4  -9    5.28    0.41
  12  -4  -9    5.48    0.47
  12   4  -8    2.16    0.29
  12   4  -8    1.49    0.21
  12  -4  -8    1.75    0.27
  12   4  -7    0.83    0.18
  12   4  -7    0.64    0.14
  12  -4  -7    0.57    0.16
  12   4  -6    1.72    0.25
  12   4  -6    1.58    0.20
  12  -4  -6    1.52    0.23
  12   4  -5    0.66    0.15
  12   4  -5    0.65    0.13
  12  -4  -5    0.73    0.17
  12   4  -4    1.07    0.20
  12  -4  -4    1.13    0.20
  12   4  -3    2.18    0.27
  12  -4  -3    1.84    0.24
  12   4  -2    1.38    0.24
  12  -4  -2    1.19    0.19
  12   4  -1    5.29    0.42
  12  -4  -1    5.60    0.39
  12   4   0    0.56    0.15
  12  -4   0    0.58    0.14
  12   4   1    0.70    0.15
 -12   4  -1    1.09    0.21
  12  -4   1    0.85    0.15
  12   4   2    1.59    0.25
 -12   4  -2    1.53    0.24
  12   4   3    0.02    0.08
 -12   4  -3   -0.01    0.09
  12   4   4    6.44    0.50
 -12   4  -4    6.63    0.50
  12   4   5    0.29    0.14
 -12   4  -5    0.17    0.09
  12   4   6    1.62    0.26
 -12   4  -6    1.16    0.22
  12   5 -11    5.85    0.48
  12   5 -10    5.62    0.48
  12   5 -10    5.69    0.46
  12  -5 -10    5.79    0.51
  12   5  -9    5.04    0.45
  12   5  -9    5.09    0.42
  12  -5  -9    5.69    0.48
  12   5  -8    2.72    0.32
  12   5  -8    3.39    0.33
  12  -5  -8    3.15    0.36
  12   5  -7    2.91    0.33
  12   5  -7    2.91    0.30
  12  -5  -7    3.04    0.35
  12   5  -6    7.56    0.53
  12   5  -6    7.92    0.46
  12  -5  -6    7.76    0.53
  12   5  -5    1.54    0.21
  12   5  -5    1.94    0.28
  12  -5  -5    1.36    0.23
  12   5  -4    1.00    0.21
  12  -5  -4    1.16    0.21
  12   5  -3    0.89    0.20
  12  -5  -3    0.54    0.16
  12   5  -2    0.61    0.17
  12  -5  -2    0.55    0.14
  12   5  -1    8.79    0.56
  12  -5  -1    9.08    0.51
  12   5   0    3.21    0.35
  12  -5   0    3.37    0.30
  12   5   1    0.46    0.16
 -12   5  -1    0.32    0.13
  12  -5   1    0.41    0.12
  12   5   2    0.64    0.17
 -12   5  -2    0.82    0.17
  12   5   3    0.27    0.14
 -12   5  -3    0.14    0.11
  12   5   4    1.76    0.29
 -12   5  -4    2.41    0.31
  12   6 -10    1.61    0.27
  12   6 -10    2.00    0.30
  12   6  -9    0.58    0.17
  12   6  -9    0.35    0.13
  12   6  -8    0.67    0.16
  12   6  -8    0.94    0.20
  12  -6  -8    0.90    0.22
  12   6  -7    0.01    0.10
  12   6  -7    0.24    0.12
  12  -6  -7   -0.06    0.12
  12   6  -6    3.36    0.37
  12   6  -6    3.30    0.32
  12  -6  -6    2.98    0.35
  12   6  -5    2.73    0.32
  12   6  -5    2.60    0.28
  12  -6  -5    2.53    0.33
  12   6  -4   -0.04    0.09
  12  -6  -4    0.16    0.12
  12   6  -3    0.23    0.11
  12  -6  -3    0.29    0.13
  12   6  -2    0.02    0.09
  12  -6  -2    0.22    0.13
  12   6  -1    1.98    0.29
  12  -6  -1    1.47    0.22
  12   6   0    5.74    0.48
 -12   6   0    5.13    0.44
  12  -6   0    5.33    0.40
  12   6   1    0.55    0.17
 -12   6  -1    0.47    0.15
  12   6   2    0.15    0.13
 -12   6  -2    0.10    0.07
 -12   6  -3    2.28    0.31
  12   6   3    2.27    0.32
  12   7  -8    1.42    0.25
  12   7  -8    1.56    0.26
  12   7  -7    9.28    0.62
  12   7  -7    9.38    0.59
  12   7  -6    2.32    0.29
  12   7  -6    2.37    0.32
  12   7  -5    1.60    0.27
  12  -7  -5    1.72    0.27
  12   7  -4   -0.07    0.12
  12  -7  -4    0.19    0.13
  12   7  -3    0.15    0.10
  12  -7  -3    0.36    0.12
  12   7  -2    1.39    0.26
  12  -7  -2    1.86    0.27
  12   7  -1    0.41    0.14
 -12   7   1    0.29    0.12
  12  -7  -1    0.55    0.16
  12   7   0    0.68    0.19
 -12   7   0    0.67    0.16
  12  -7   0    0.73    0.17
  13   0 -14    2.90    0.35
  13   0 -13   -0.03    0.10
  13   0 -13    0.31    0.16
  13   0 -12   30.25    1.10
  13   0 -12   30.37    1.03
  13   0 -11   -0.06    0.11
  13   0 -11    0.02    0.11
  13   0 -10    0.28    0.14
  13   0 -10    0.13    0.11
  13   0  -9   -0.09    0.10
  13   0  -8   -0.16    0.13
  13   0  -8   -0.11    0.10
  13   0  -7   -0.07    0.10
  13   0  -7    0.01    0.07
  13   0  -6    0.53    0.15
  13   0  -5    0.01    0.08
  13   0  -4    0.39    0.13
  13   0  -3    0.00    0.09
  13   0  -2   90.02    1.64
  13   0  -1    0.11    0.09
  13   0   0    0.06    0.09
  13   0   1    0.10    0.11
 -13   0  -1    0.13    0.07
  13   0   2    0.35    0.11
 -13   0  -2    0.60    0.14
  13   0   3    0.02    0.09
 -13   0  -3    0.01    0.06
  13   0   4    4.40    0.36
 -13   0  -4    4.67    0.39
  13   0   5   -0.09    0.07
 -13   0  -5    0.09    0.11
  13   0   6    3.81    0.35
 -13   0  -6    4.04    0.38
 -13   0  -7   -0.01    0.08
  13   1 -13    3.41    0.37
  13  -1 -13    3.69    0.40
  13   1 -13    3.53    0.40
  13  -1 -12    0.28    0.14
  13   1 -12   -0.06    0.11
  13  -1 -11    0.18    0.11
  13   1 -11    0.09    0.11
  13  -1 -10    0.49    0.17
  13   1 -10    0.43    0.12
  13  -1  -9    0.40    0.13
  13   1  -9    0.62    0.18
  13   1  -9    0.73    0.15
  13  -1  -8    0.88    0.19
  13   1  -8    0.83    0.16
  13   1  -8    0.76    0.19
  13   1  -7   18.58    0.63
  13   1  -7   19.34    0.83
  13  -1  -7   18.06    0.77
  13  -1  -6    3.43    0.34
  13   1  -6    3.49    0.35
  13  -1  -6    3.22    0.32
  13  -1  -5    0.41    0.13
  13  -1  -5    0.29    0.14
  13   1  -5    0.18    0.10
  13  -1  -4    0.11    0.08
  13  -1  -4    0.24    0.11
  13   1  -4    0.17    0.11
  13  -1  -3    8.05    0.48
  13   1  -3    6.99    0.47
  13  -1  -3    7.82    0.47
  13  -1  -2   25.04    0.85
  13   1  -2   24.35    0.87
  13  -1  -2   24.58    0.81
  13  -1  -1   44.51    1.12
  13   1  -1   43.91    1.15
  13  -1  -1   44.27    1.06
  13  -1   0   -0.07    0.08
  13  -1   0    0.09    0.08
 -13  -1   0    0.13    0.08
  13  -1   1    1.44    0.21
  13   1   1    1.61    0.23
  13  -1   1    1.56    0.20
 -13  -1  -1    1.46    0.20
 -13   1  -1    1.63    0.23
  13  -1   2    0.28    0.11
  13   1   2    0.17    0.08
 -13  -1  -2    0.03    0.07
 -13   1  -2    0.28    0.12
  13  -1   3    0.03    0.09
  13   1   3    0.08    0.08
 -13  -1  -3    0.11    0.07
 -13   1  -3    0.08    0.08
  13  -1   4    2.00    0.25
  13   1   4    2.23    0.28
 -13  -1  -4    2.54    0.28
 -13   1  -4    2.07    0.27
  13  -1   5    0.22    0.10
  13   1   5   -0.03    0.09
 -13  -1  -5    0.02    0.07
 -13   1  -5    0.00    0.09
  13   1   6    0.11    0.10
 -13  -1  -6    0.01    0.08
 -13   1  -6    0.13    0.10
  13   1   7    0.28    0.12
 -13  -1  -7    0.08    0.07
 -13   1  -7    0.36    0.14
 -13  -1  -8    2.49    0.31
  13   1   8    2.03    0.28
  13   2 -13    0.13    0.14
  13  -2 -12    0.34    0.14
  13   2 -12    0.22    0.12
  13   2 -11    2.88    0.32
  13  -2 -11    3.06    0.37
  13  -2 -10    0.71    0.17
  13   2 -10    0.60    0.15
  13  -2  -9    1.81    0.26
  13   2  -9    2.21    0.26
  13   2  -9    1.97    0.28
  13  -2  -8    1.21    0.22
  13   2  -8    0.93    0.20
  13   2  -8    0.88    0.16
  13  -2  -7    0.57    0.16
  13   2  -7    0.56    0.16
  13   2  -7    0.58    0.13
  13  -2  -6    0.25    0.13
  13   2  -6    0.16    0.10
  13  -2  -5    0.12    0.10
  13  -2  -5    0.20    0.09
  13  -2  -4    3.51    0.33
  13   2  -4    3.45    0.33
  13  -2  -4    3.80    0.34
  13  -2  -3    3.47    0.32
  13   2  -3    3.83    0.36
  13  -2  -3    3.68    0.33
  13  -2  -2   11.01    0.56
  13   2  -2   10.87    0.59
  13  -2  -2   10.25    0.53
  13  -2  -1    3.00    0.30
  13   2  -1    3.11    0.32
  13  -2  -1    2.93    0.28
  13  -2   0    0.88    0.17
  13  -2   0    0.95    0.17
  13   2   0    1.00    0.19
 -13  -2   0    1.02    0.16
  13  -2   1    0.90    0.15
  13  -2   1    0.93    0.16
  13   2   1    0.99    0.20
 -13  -2  -1    0.95    0.16
 -13   2  -1    1.13    0.20
  13  -2   2    0.24    0.10
  13   2   2   -0.05    0.11
 -13  -2  -2    0.24    0.09
 -13   2  -2    0.24    0.12
  13  -2   3    0.06    0.06
  13   2   3   -0.04    0.11
 -13  -2  -3    0.13    0.08
 -13   2  -3    0.01    0.07
  13   2   4    0.91    0.19
 -13   2  -4    0.49    0.15
  13   2   5    0.10    0.10
 -13   2  -5    0.28    0.11
  13   2   6    0.81    0.18
 -13   2  -6    1.03    0.22
  13   2   7    0.06    0.10
  13   3 -13    5.14    0.46
  13   3 -12    0.30    0.14
  13  -3 -12    0.18    0.12
  13   3 -11    4.00    0.37
  13  -3 -11    3.87    0.41
  13   3 -10    0.29    0.15
  13   3 -10    0.10    0.11
  13  -3 -10    0.29    0.15
  13   3  -9   10.93    0.66
  13   3  -9   11.15    0.57
  13  -3  -9   11.25    0.66
  13  -3  -8    0.08    0.10
  13   3  -8   -0.12    0.13
  13   3  -8   -0.13    0.10
  13  -3  -7    1.27    0.21
  13   3  -7    1.79    0.22
  13   3  -7    1.59    0.25
  13  -3  -6    1.47    0.23
  13   3  -6    1.41    0.24
  13  -3  -5    1.59    0.25
  13   3  -5    1.49    0.24
  13  -3  -4    0.02    0.09
  13   3  -4    0.32    0.14
  13  -3  -3    0.99    0.18
  13  -3  -3    0.99    0.18
  13   3  -3    1.34    0.23
  13  -3  -2    2.96    0.29
  13   3  -2    2.55    0.31
  13  -3  -2    2.92    0.30
  13  -3  -1   13.72    0.61
  13   3  -1   13.76    0.69
  13  -3  -1   13.53    0.61
  13  -3   0    6.56    0.42
  13   3   0    6.05    0.46
  13  -3   0    5.96    0.40
  13   3   1    1.86    0.26
 -13   3  -1    2.08    0.28
  13  -3   1    2.17    0.24
  13   3   2    0.26    0.13
 -13   3  -2    0.09    0.08
  13   3   3    3.99    0.38
 -13   3  -3    3.80    0.37
  13   3   4    8.06    0.56
 -13   3  -4    7.59    0.54
  13   3   5   -0.09    0.12
 -13   3  -5    0.01    0.09
  13   3   6    2.66    0.34
  13   4 -12    0.06    0.10
  13   4 -11    4.25    0.40
  13   4 -10    0.97    0.20
  13   4 -10    0.97    0.19
  13  -4 -10    0.94    0.23
  13   4  -9    2.90    0.36
  13   4  -9    3.34    0.33
  13  -4  -9    3.39    0.38
  13   4  -8    1.03    0.23
  13   4  -8    0.96    0.18
  13  -4  -8    0.59    0.17
  13   4  -7    3.13    0.35
  13   4  -7    2.99    0.29
  13  -4  -7    2.71    0.33
  13   4  -6    0.08    0.10
  13  -4  -6    0.09    0.10
  13   4  -5    2.69    0.32
  13  -4  -5    2.59    0.31
  13   4  -4    0.81    0.19
  13  -4  -4    0.64    0.18
  13   4  -3    2.79    0.33
  13  -4  -3    2.84    0.31
  13   4  -2    1.92    0.27
  13  -4  -2    2.13    0.26
  13   4  -1   -0.01    0.09
  13  -4  -1    0.10    0.09
  13   4   0    7.59    0.53
  13  -4   0    7.13    0.43
  13   4   1    4.06    0.40
 -13   4  -1    3.79    0.37
  13   4   2    4.94    0.44
 -13   4  -2    4.60    0.41
  13   4   3    0.38    0.15
 -13   4  -3    0.38    0.15
  13   4   4    0.67    0.19
 -13   4  -4    0.70    0.19
  13   5 -11    3.36    0.40
  13   5 -11    4.17    0.42
  13   5 -10    1.07    0.23
  13   5 -10    0.96    0.21
  13   5  -9    0.27    0.12
  13   5  -9    0.33    0.14
  13   5  -8    7.69    0.57
  13   5  -8    6.87    0.47
  13  -5  -8    6.43    0.53
  13   5  -7    1.78    0.28
  13   5  -7    1.76    0.24
  13  -5  -7    1.85    0.28
  13   5  -6    0.47    0.15
  13  -5  -6    0.54    0.17
  13   5  -5    2.65    0.32
  13  -5  -5    2.66    0.33
  13   5  -4   -0.06    0.09
  13  -5  -4    0.05    0.08
  13   5  -3    3.96    0.40
  13  -5  -3    4.17    0.39
  13   5  -2    6.73    0.52
  13  -5  -2    6.47    0.46
  13   5  -1    2.40    0.32
  13  -5  -1    2.39    0.27
  13   5   0    6.07    0.50
 -13   5   0    5.02    0.44
  13  -5   0    5.60    0.40
  13   5   1    0.15    0.11
 -13   5  -1   -0.03    0.09
  13   5   2    7.62    0.56
 -13   5  -2    6.97    0.53
  13   6  -9    0.99    0.24
  13   6  -9    0.51    0.14
  13   6  -8    5.39    0.49
  13   6  -8    5.29    0.43
  13   6  -7   -0.01    0.12
  13   6  -6    8.11    0.58
  13  -6  -6    7.51    0.56
  13   6  -5    0.45    0.14
  13  -6  -5    0.77    0.20
  13   6  -4    0.00    0.12
  13  -6  -4   -0.01    0.10
  13   6  -3    6.33    0.51
  13  -6  -3    6.64    0.50
  13   6  -2   -0.06    0.13
  13  -6  -2    0.17    0.12
  13   6  -1    0.15    0.12
  13  -6  -1    0.01    0.09
  13   6   0    2.19    0.31
 -13   6   0    2.35    0.31
  13  -7  -3    0.51    0.15
  13  -7  -2    0.34    0.17
  13  -7  -1    0.14    0.12
  14   0 -13    0.23    0.15
  14   0 -12    3.80    0.42
  14   0 -12    3.83    0.37
  14   0 -11    0.12    0.11
  14   0 -11    0.01    0.11
  14   0 -10   -0.05    0.11
  14   0 -10    0.22    0.11
  14   0  -9    0.19    0.12
  14   0  -8    6.05    0.49
  14   0  -7   -0.19    0.12
  14   0  -6   11.00    0.64
  14   0  -5    0.02    0.07
  14   0  -4    1.87    0.27
  14   0  -3   -0.10    0.11
  14   0  -2    5.83    0.45
  14   0  -1    0.01    0.09
  14   0   0    1.64    0.23
 -14   0   0    1.60    0.23
  14   0   1    0.05    0.09
  14   0   1    0.06    0.08
 -14   0  -1    0.00    0.07
  14   0   2    1.54    0.23
 -14   0  -2    1.25    0.20
  14   0   3    0.09    0.09
 -14   0  -3    0.11    0.10
  14   0   4    0.12    0.08
 -14   0  -4    0.09    0.09
  14   0   5    0.11    0.11
 -14   0  -5    0.17    0.12
 -14   0  -6    0.30    0.14
  14   1 -13   -0.13    0.14
  14   1 -12    1.23    0.24
  14   1 -12    0.99    0.21
  14  -1 -11   -0.13    0.10
  14   1 -11    0.09    0.09
  14  -1 -10   -0.20    0.16
  14   1 -10    0.06    0.09
  14  -1  -9    0.16    0.11
  14   1  -9    0.13    0.10
  14   1  -8    4.43    0.42
  14  -1  -8    4.51    0.41
  14  -1  -7    0.26    0.12
  14   1  -7    0.17    0.12
  14  -1  -6    0.46    0.16
  14  -1  -6    0.35    0.13
  14   1  -6    0.42    0.13
  14  -1  -5    0.70    0.17
  14  -1  -5    0.76    0.18
  14   1  -5    1.00    0.20
  14  -1  -4    0.17    0.10
  14  -1  -4    0.14    0.08
  14   1  -4   -0.04    0.12
  14  -1  -3    2.07    0.27
  14   1  -3    2.38    0.30
  14  -1  -3    2.01    0.27
  14  -1  -2   -0.07    0.09
  14  -1  -2    0.05    0.09
  14   1  -2   -0.07    0.08
  14  -1  -1    8.50    0.52
  14   1  -1    8.12    0.53
  14  -1  -1    7.79    0.47
  14  -1   0    4.38    0.37
  14   1   0    4.42    0.39
 -14  -1   0    4.54    0.36
  14  -1   0    4.62    0.36
  14  -1   1    1.72    0.23
  14   1   1    1.55    0.24
 -14  -1  -1    2.34    0.26
  14  -1   1    1.97    0.23
 -14   1  -1    1.80    0.25
  14  -1   2    0.18    0.10
  14   1   2    0.28    0.13
 -14  -1  -2    0.13    0.09
 -14   1  -2    0.13    0.10
  14  -1   3    5.77    0.42
  14   1   3    5.90    0.46
 -14  -1  -3    6.56    0.45
 -14   1  -3    6.06    0.46
  14  -1   4    0.64    0.16
  14   1   4    0.85    0.18
 -14  -1  -4    0.55    0.14
 -14   1  -4    1.08    0.21
  14   1   5    3.26    0.35
 -14  -1  -5    3.54    0.36
 -14   1  -5    2.87    0.34
  14   1   6   -0.15    0.12
 -14  -1  -6   -0.04    0.07
  14   2 -12    0.07    0.08
  14  -2 -11    0.52    0.19
  14   2 -11    0.71    0.18
  14  -2 -10    0.02    0.14
  14   2 -10    0.17    0.11
  14  -2  -9    0.90    0.22
  14   2  -9    1.07    0.22
  14  -2  -8    1.12    0.23
  14   2  -8    1.48    0.26
  14  -2  -7    0.70    0.18
  14   2  -7    0.68    0.18
  14  -2  -6    0.00    0.10
  14   2  -6    0.15    0.13
  14  -2  -5    1.90    0.26
  14   2  -5    2.40    0.31
  14  -2  -5    2.38    0.30
  14  -2  -4    0.02    0.11
  14  -2  -4    0.18    0.09
  14   2  -4    0.04    0.11
  14  -2  -3    0.69    0.16
  14  -2  -3    0.81    0.18
  14   2  -3    1.06    0.21
  14  -2  -2    5.72    0.43
  14   2  -2    5.18    0.44
  14  -2  -2    5.23    0.40
  14  -2  -1    0.04    0.08
  14  -2  -1    0.16    0.10
  14   2  -1    0.18    0.11
  14  -2   0    0.06    0.07
  14  -2   0    0.03    0.07
  14   2   0   -0.09    0.09
 -14  -2   0    0.10    0.08
  14  -2   1    0.54    0.16
  14   2   1    0.53    0.16
 -14   2  -1    0.50    0.14
  14  -2   2    1.74    0.22
  14   2   2    1.68    0.26
 -14   2  -2    1.40    0.22
  14   2   3    1.34    0.23
 -14   2  -3    1.19    0.21
  14   2   4    0.84    0.19
 -14   2  -4    0.87    0.20
  14   2   5    5.78    0.47
  14   3 -12    2.37    0.31
  14   3 -11    1.57    0.25
  14   3 -10    3.92    0.41
  14   3 -10    3.95    0.36
  14  -3 -10    4.33    0.44
  14   3  -9    0.98    0.22
  14  -3  -9    0.70    0.18
  14  -3  -8   -0.11    0.11
  14   3  -8    0.03    0.09
  14  -3  -7    0.42    0.16
  14   3  -7    0.14    0.10
  14   3  -6    3.88    0.40
  14  -3  -6    3.84    0.38
  14  -3  -5   -0.13    0.14
  14   3  -5    0.05    0.10
  14  -3  -4    0.50    0.18
  14   3  -4    0.40    0.13
  14  -3  -3    9.44    0.55
  14   3  -3    9.24    0.60
  14  -3  -3    9.54    0.56
  14  -3  -2   16.50    0.71
  14   3  -2   14.92    0.76
  14  -3  -2   14.99    0.68
  14  -3  -1    0.32    0.11
  14   3  -1    0.30    0.13
  14  -3  -1    0.35    0.13
  14   3   0    2.61    0.32
 -14   3   0    2.56    0.32
  14  -3   0    1.86    0.23
  14   3   1   -0.01    0.12
 -14   3  -1    0.22    0.12
  14   3   2    2.28    0.31
 -14   3  -2    2.89    0.34
  14   3   3   -0.02    0.13
 -14   3  -3    0.14    0.10
  14   3   4   -0.01    0.09
  14   4 -11    2.36    0.31
  14   4 -10    1.74    0.30
  14   4 -10    1.51    0.25
  14   4  -9    0.23    0.10
  14  -4  -9    0.54    0.20
  14   4  -8    2.52    0.35
  14  -4  -8    2.15    0.32
  14   4  -7    1.41    0.26
  14  -4  -7    1.40    0.26
  14   4  -6    0.10    0.12
  14  -4  -6    0.27    0.14
  14   4  -5    1.52    0.26
  14  -4  -5    1.40    0.26
  14   4  -4    3.73    0.39
  14  -4  -4    3.55    0.37
  14   4  -3    6.02    0.49
  14  -4  -3    6.21    0.47
  14   4  -2    1.10    0.22
  14  -4  -2    1.28    0.23
  14   4  -1    0.48    0.16
  14  -4  -1    0.75    0.17
  14   4   0    0.87    0.19
 -14   4   0    1.14    0.22
  14   4   1    0.51    0.18
 -14   4  -1    0.74    0.19
  14   4   2    2.10    0.31
 -14   4  -2    1.74    0.27
  14   5  -8   -0.01    0.10
  14   5  -7    3.34    0.41
  14  -5  -7    3.47    0.40
  14   5  -6    7.45    0.57
  14  -5  -6    6.29    0.52
  14   5  -5    0.03    0.12
  14  -5  -5    0.04    0.12
  14   5  -4    0.59    0.19
  14  -5  -4    0.65    0.16
  14   5  -3    0.20    0.16
  14  -5  -3    0.07    0.10
  14   5  -2    0.03    0.11
  14  -5  -2    0.14    0.12
  14   5  -1    0.71    0.20
  14  -5  -1    1.00    0.21
  14  -6  -4    0.43    0.16
  14  -6  -3    0.90    0.22
  14  -6  -2    0.25    0.13
  15   0 -10    3.02    0.37
  15   0  -9   -0.04    0.11
  15   0  -8   18.43    0.87
  15   0  -8   19.06    0.88
  15   0  -7    0.25    0.13
  15   0  -7    0.08    0.09
  15   0  -6    0.99    0.22
  15   0  -5    0.07    0.10
  15   0  -4    0.01    0.10
  15   0  -3   -0.02    0.11
  15   0  -2   24.88    0.96
  15   0  -1   -0.06    0.10
  15   0  -1    0.04    0.12
  15   0   0    1.68    0.24
  15   0   0    1.42    0.24
 -15   0   0    1.45    0.23
  15   0   1    0.09    0.09
 -15   0  -1    0.07    0.10
  15   0   2    1.13    0.22
 -15   0  -2    1.39    0.22
  15   0   3    0.11    0.10
 -15   0  -3    0.07    0.09
  15   0   4    1.57    0.27
 -15   0  -4    1.44    0.24
  15  -1 -10    0.02    0.09
  15  -1  -9   -0.03    0.09
  15   1  -9   -0.09    0.14
  15  -1  -8    0.10    0.09
  15   1  -8    0.07    0.10
  15   1  -7    8.33    0.59
  15  -1  -7    7.91    0.56
  15  -1  -6    0.47    0.14
  15  -1  -6    0.58    0.17
  15   1  -6    0.54    0.19
  15  -1  -5    0.09    0.09
  15   1  -5    0.30    0.11
  15  -1  -4   -0.14    0.10
  15   1  -4    0.12    0.13
  15  -1  -3   -0.08    0.13
  15  -1  -3    0.11    0.11
  15   1  -3   -0.11    0.09
  15  -1  -2    8.04    0.54
  15   1  -2    7.03    0.52
  15  -1  -2    7.17    0.48
  15  -1  -1    0.02    0.08
  15   1  -1   -0.01    0.08
  15  -1   0   -0.04    0.08
  15  -1   0   -0.01    0.09
  15   1   0    0.16    0.12
 -15  -1   0    0.02    0.08
 -15   1   0    0.01    0.08
  15  -1   1    1.43    0.22
  15   1   1    1.47    0.25
 -15  -1  -1    1.45    0.21
 -15   1  -1    1.13    0.20
  15  -1   2    0.13    0.10
  15   1   2    0.25    0.13
 -15  -1  -2    0.03    0.07
 -15   1  -2    0.41    0.14
  15  -1   3    0.95    0.17
  15   1   3    1.10    0.22
 -15  -1  -3    1.00    0.19
 -15   1  -3    1.26    0.23
  15   1   4    0.24    0.13
 -15   1  -4    0.19    0.08
  15  -2  -9    0.26    0.13
  15   2  -9    0.09    0.12
  15  -2  -8    2.57    0.33
  15   2  -8    2.59    0.35
  15  -2  -7    0.13    0.11
  15   2  -7   -0.05    0.11
  15  -2  -6    1.28    0.24
  15   2  -6    1.11    0.21
  15  -2  -5    1.47    0.24
  15  -2  -5    1.75    0.26
  15   2  -5    1.73    0.28
  15  -2  -4    7.15    0.51
  15   2  -4    7.24    0.54
  15  -2  -4    6.91    0.50
  15  -2  -3    0.53    0.16
  15  -2  -3    0.47    0.15
  15   2  -3    0.23    0.12
  15  -2  -2   29.56    1.01
  15   2  -2   28.49    1.06
  15  -2  -2   29.10    0.97
  15  -2  -1    0.00    0.09
  15  -2  -1    0.09    0.08
  15   2  -1    0.26    0.11
  15  -2   0    0.52    0.16
  15   2   0    0.71    0.19
 -15   2   0    0.62    0.16
  15  -2   1    1.29    0.22
  15   2   1    1.39    0.25
 -15   2  -1    1.01    0.20
  15   2   2    0.06    0.10
 -15   2  -2    0.23    0.11
  15   2   3    3.13    0.36
  15   3  -8    8.63    0.63
  15  -3  -8    9.52    0.64
  15   3  -7   11.50    0.72
  15  -3  -7   10.74    0.67
  15  -3  -6   -0.10    0.09
  15   3  -6    0.13    0.15
  15   3  -5    1.47    0.27
  15  -3  -5    1.26    0.23
  15   3  -4    0.45    0.16
  15  -3  -4    1.11    0.22
  15   3  -3    1.12    0.23
  15  -3  -3    0.99    0.20
  15  -3  -2    0.45    0.13
  15   3  -2    0.33    0.16
  15  -3  -2    0.63    0.15
  15   3  -1    7.03    0.55
  15  -3  -1    6.90    0.47
  15   3   0    5.91    0.50
 -15   3   0    4.98    0.45
  15   3   1    1.21    0.24
 -15   3  -1    1.10    0.21
  15   4  -6    0.75    0.20
  15  -4  -6    1.17    0.24
  15   4  -5   -0.09    0.12
  15  -4  -5    0.07    0.13
  15   4  -4    0.08    0.13
  15  -4  -4    0.14    0.13
  15   4  -3   14.65    0.80
  15  -4  -3   13.81    0.70
  15   4  -2    0.02    0.14
  15  -4  -2    0.10    0.11
  15  -4  -1    2.31    0.28
  15  -5  -4    2.10    0.31
  15  -5  -3    1.02    0.22
  15  -5  -2    1.88    0.27
  16   0  -7   -0.15    0.13
  16   0  -7    0.19    0.13
  16   0  -6    0.43    0.16
  16   0  -6    0.13    0.11
  16   0  -5    0.11    0.09
  16   0  -5   -0.09    0.11
  16   0  -4    2.38    0.31
  16   0  -4    1.86    0.28
  16   0  -3   -0.06    0.11
  16   0  -3    0.06    0.09
  16   0  -2   28.05    1.05
  16   0  -2   27.24    0.98
  16   0  -1   -0.06    0.12
  16   0  -1    0.11    0.12
 -16   0   1    0.05    0.07
  16   0   0    0.22    0.12
 -16   0   0    0.11    0.10
  16   0   1   -0.17    0.12
 -16   0  -1    0.08    0.08
  16   0   2    4.12    0.40
 -16   0  -2    4.84    0.42
  16   0   3   -0.07    0.10
  16  -1  -7    2.06    0.30
  16   1  -7    1.66    0.28
  16  -1  -6   -0.01    0.13
  16  -1  -6    0.07    0.11
  16   1  -6    0.02    0.08
  16  -1  -5    0.09    0.12
  16  -1  -5    0.05    0.10
  16   1  -5    0.20    0.12
  16  -1  -4    0.22    0.13
  16  -1  -4    0.20    0.08
  16   1  -4    0.01    0.10
  16  -1  -3    0.36    0.11
  16  -1  -3    0.06    0.10
  16   1  -3    0.26    0.15
  16  -1  -2    0.21    0.10
  16  -1  -2    0.32    0.13
  16   1  -2   -0.06    0.13
  16  -1  -1    1.10    0.21
  16  -1  -1    0.99    0.19
  16   1  -1    0.87    0.19
 -16  -1   1    1.16    0.21
  16  -1   0    1.95    0.28
  16   1   0    2.33    0.32
 -16  -1   0    1.46    0.22
 -16   1   0    1.94    0.28
  16  -1   1    0.13    0.14
  16   1   1    0.10    0.15
 -16   1  -1   -0.08    0.09
  16  -2  -6    1.68    0.27
  16  -2  -5    2.56    0.33
  16   2  -5    2.66    0.36
  16  -2  -4    6.56    0.51
  16   2  -4    7.05    0.57
  16  -2  -4    6.14    0.48
  16  -2  -3    0.12    0.15
  16  -2  -3   -0.14    0.12
  16   2  -3    0.05    0.10
  16  -2  -2    3.78    0.38
  16   2  -2    4.08    0.43
  16  -2  -2    3.29    0.35
  16  -2  -1    6.05    0.49
  16   2  -1    5.65    0.50
  16  -3  -5    0.22    0.15
  16  -3  -4    0.55    0.18
  16  -3  -3    0.09    0.10
  16  -3  -2    0.82    0.20
  16  -4  -3    3.44    0.37
  16  -4  -2    0.92    0.19
  17   0  -4   17.79    0.85
  17   0  -3   -0.24    0.14
  17   0  -2    0.53    0.17
 -17   0   1   -0.08    0.09
  17  -1  -4   -0.14    0.12
  17  -1  -3    0.30    0.14
  17  -1  -3    0.26    0.13
  17  -1  -2    0.13    0.11
  17  -1  -2    0.02    0.10
  17  -1  -1   -0.01    0.10
  17  -2  -3    7.32    0.56
  17  -2  -3    7.24    0.54
  17  -2  -2    0.64    0.17
   0   0   0    0.00    0.00
;
_shelx_hkl_checksum     23249
_shelx_res_file
;
TITL 3352b in P2(1)/c
CELL 0.71073  12.1297   7.6581  12.3577  90.000 103.769  90.000
ZERR    4.00   0.0007   0.0004   0.0007   0.000   0.006   0.000
LATT  1
SYMM -X, 0.5+Y, 0.5-Z
SFAC C H O
UNIT 56 48 12
L.S. 6
BOND $H
CONF
FMAP 2
PLAN 20
SIZE 0.56 0.40 0.30
ACTA 51
TEMP -100
OMIT -3 58
OMIT 0 1 1
EQIV $1 -x+2,+y-0.5,-z+0.5
HTAB C13 O1_$1
MPLA 6 C2 C3 C4 C5 C6 C7 O2 C1 O1 O2
MPLA 6 C8 C9 C10 C11 C12 C13 O2 O3 C14
WGHT    0.060400    0.270700
FVAR       0.24966
O1    3    1.046591    0.201981    0.466836    11.00000    0.03245    0.04694 =
         0.02208   -0.00312    0.00229   -0.00598
C1    1    1.031117    0.229467    0.367587    11.00000    0.02195    0.03015 =
         0.02411   -0.00409    0.00565   -0.00297
AFIX  43
H1A   2    1.088022    0.293337    0.343461    11.00000   -1.20000
AFIX   0
O2    3    0.655589    0.004291    0.038362    11.00000    0.02252    0.03357 =
         0.01784    0.00041    0.00414   -0.00751
C2    1    0.932133    0.172538    0.281765    11.00000    0.02162    0.02152 =
         0.01945   -0.00165    0.00580    0.00022
O3    3    0.604911    0.078721   -0.416107    11.00000    0.02754    0.02874 =
         0.01774   -0.00114    0.00466    0.00303
C3    1    0.842852    0.079465    0.308679    11.00000    0.02377    0.02279 =
         0.01680    0.00019    0.00732    0.00093
AFIX  43
H3A   2    0.845326    0.052388    0.384242    11.00000   -1.20000
AFIX   0
C4    1    0.751388    0.027080    0.225698    11.00000    0.02047    0.02173 =
         0.02106    0.00068    0.00878   -0.00116
AFIX  43
H4A   2    0.690204   -0.034317    0.243960    11.00000   -1.20000
AFIX   0
C5    1    0.749243    0.064941    0.114329    11.00000    0.01935    0.01916 =
         0.01871   -0.00045    0.00422    0.00039
C6    1    0.837328    0.156604    0.086028    11.00000    0.02559    0.02412 =
         0.01854    0.00340    0.00667   -0.00269
AFIX  43
H6A   2    0.835361    0.181741    0.010312    11.00000   -1.20000
AFIX   0
C7    1    0.928112    0.210646    0.170406    11.00000    0.02358    0.02535 =
         0.02220    0.00126    0.00794   -0.00460
AFIX  43
H7A   2    0.988377    0.274467    0.152164    11.00000   -1.20000
AFIX   0
C8    1    0.650097    0.025270   -0.075512    11.00000    0.02087    0.02414 =
         0.01754   -0.00101    0.00372   -0.00535
C9    1    0.569033    0.138784   -0.135636    11.00000    0.01952    0.02331 =
         0.02382   -0.00437    0.00611   -0.00104
AFIX  43
H9A   2    0.522752    0.205553   -0.099003    11.00000   -1.20000
AFIX   0
C10   1    0.556375    0.153615   -0.249724    11.00000    0.01920    0.02287 =
         0.02266   -0.00110    0.00195    0.00127
AFIX  43
H10A  2    0.501158    0.231023   -0.291566    11.00000   -1.20000
AFIX   0
C11   1    0.624409    0.055303   -0.303409    11.00000    0.02054    0.02028 =
         0.01835   -0.00156    0.00405   -0.00352
C12   1    0.706071   -0.057102   -0.241971    11.00000    0.02280    0.02344 =
         0.02327   -0.00098    0.00739    0.00234
AFIX  43
H12A  2    0.753068   -0.123223   -0.278145    11.00000   -1.20000
AFIX   0
C13   1    0.718636   -0.072293   -0.127263    11.00000    0.02236    0.02489 =
         0.02353    0.00329    0.00357    0.00232
AFIX  43
H13A  2    0.773910   -0.149149   -0.084946    11.00000   -1.20000
AFIX   0
C14   1    0.664916   -0.031819   -0.475162    11.00000    0.03227    0.03094 =
         0.02325   -0.00269    0.01151    0.00016
AFIX 137
H14A  2    0.746650   -0.011075   -0.448845    11.00000   -1.50000
H14B  2    0.641176   -0.006199   -0.555036    11.00000   -1.50000
H14C  2    0.648178   -0.154180   -0.462207    11.00000   -1.50000
AFIX   0
HKLF 4
REM  3352b in P2(1)/c
REM R1 =  0.0395 for    2551 Fo > 4sig(Fo)  and  0.0466 for all    2967 data
REM    155 parameters refined using      0 restraints
END
WGHT      0.0539      0.3370
REM Highest difference peak  0.281,  deepest hole -0.224,  1-sigma level  0.047
Q1    1   0.9752  0.1967  0.3238  11.00000  0.05    0.28
Q2    1   0.8018  0.0980  0.1015  11.00000  0.05    0.28
Q3    1   0.9385  0.1756  0.2308  11.00000  0.05    0.26
Q4    1   0.8033  0.0567  0.2618  11.00000  0.05    0.25
Q5    1   0.9016  0.1044  0.2922  11.00000  0.05    0.25
Q6    1   0.7580  0.0526  0.1720  11.00000  0.05    0.24
Q7    1   0.7817  0.1424  0.1022  11.00000  0.05    0.24
Q8    1   0.5765  0.0849 -0.2760  11.00000  0.05    0.23
Q9    1   0.6009  0.1231 -0.2735  11.00000  0.05    0.23
Q10   1   0.7029 -0.0754 -0.1865  11.00000  0.05    0.23
Q11   1   0.6662 -0.0566 -0.1075  11.00000  0.05    0.23
Q12   1   0.6071  0.0645 -0.1120  11.00000  0.05    0.22
Q13   1   0.5591  0.1196 -0.1942  11.00000  0.05    0.20
Q14   1   0.5971  0.1666 -0.1893  11.00000  0.05    0.20
Q15   1   0.6627  0.0001 -0.2682  11.00000  0.05    0.20
Q16   1   0.8949  0.1521  0.1321  11.00000  0.05    0.19
Q17   1   0.8634  0.2233  0.1354  11.00000  0.05    0.18
Q18   1   0.5812  0.0286  0.0600  11.00000  0.05    0.13
Q19   1   0.6181  0.0642 -0.3550  11.00000  0.05    0.12
Q20   1   0.7141  0.0361  0.0786  11.00000  0.05    0.12
;
_shelx_res_checksum     52245
_shelxl_version_number        2.013
data_3352b
_journal_date_recd_electronic     2015-11-25
_journal_date_accepted     2015-11-26
_journal_name_full     'Acta Crystallographica, Section E'
_journal_year     2015
_journal_volume     71
_journal_issue     12
_journal_page_first     o1021
_journal_page_last     o1021
_journal_paper_category     HO
_journal_paper_doi     10.1107/S2056989015022707
_journal_coeditor_code     TK5411
_publ_contact_author_name     'Dr. Hans Preut'
_publ_contact_author_address
;       Fachbereich Chemie
 Technische Universit\"at Dortmund
 Otto-Hahn-Strasse 6
 44221 Dortmund
 Germany
;
_publ_contact_author_email     'hans.preut@tu-dortmund.de'
_publ_contact_author_fax     ?
_publ_contact_author_phone     '49-231-755-3813'
_publ_section_title
;
Crystal structure of 4-(4-methoxyphenoxy)benzaldehyde
;
_publ_section_title_footnote     .
loop_
    _publ_author_name
    _publ_author_footnote
    _publ_author_address
    'Sch\"afer, Andreas' .
;      Fakult\"at Chemie und Chemische Biologie
       Technische Universit\"at Dortmund
       Otto-Hahn-Strasse 6
       44221 Dortmund
       Germany
;
    'Iovkova-Berends, Ljuba' .
;      Fakult\"at  Chemie und Chemische Biologie
       Technische Universit\"at Dortmund
       Otto-Hahn-Strasse 6
       44221 Dortmund
       Germany
;
    'Gilke, Stefan' .
;      Fakult\"at  Chemie und Chemische Biologie
       Technische Universit\"at Dortmund
       Otto-Hahn-Strasse 6
       44221 Dortmund
       Germany
;
    'Kossmann, Paul' .
;      Fakult\"at  Chemie und Chemische Biologie
       Technische Universit\"at Dortmund
       Otto-Hahn-Strasse 6
       44221 Dortmund
       Germany
;
    'Preut, Hans' .
;      Fakult\"at  Chemie und Chemische Biologie
       Technische Universit\"at Dortmund
       Otto-Hahn-Strasse 6
       44221 Dortmund
       Germany
;
    'Hiersemann, Martin' .
;      Fakult\"at  Chemie und Chemische Biologie
       Technische Universit\"at Dortmund
       Otto-Hahn-Strasse 6
       44221 Dortmund
       Germany
;
