# Supplementary material for: Crystal structure of 4-(4-meth­oxy­phen­oxy)benzaldehyde
Source: Acta Crystallogr E Crystallogr Commun. 2015 Dec 6;71(Pt 12):o1021. doi: 10.1107/S2056989015022707 (PMC4719957; doi:10.1107/S2056989015022707)
Supplement: Supplementary file 2 [file e-71-o1021-Isup2.hkl]

data_I                                                                          
_shelx_title ' 3352b in P2(1)/c'                                                
_shelx_refln_list_code          4                                               
_shelx_F_calc_maximum      132.09                                               
_exptl_crystal_F_000       480.00                                               
_reflns_d_resolution_high  0.7331                                               
                                                                                
loop_                                                                           
 _space_group_symop_operation_xyz                                               
 'x, y, z'                                                                      
 '-x, y+1/2, -z+1/2'                                                            
 '-x, -y, -z'                                                                   
 'x, -y-1/2, z-1/2'                                                             
                                                                                
_cell_length_a    12.1297                                                       
_cell_length_b     7.6581                                                       
_cell_length_c    12.3577                                                       
_cell_angle_alpha  90.000                                                       
_cell_angle_beta  103.769                                                       
_cell_angle_gamma  90.000                                                       
                                                                                
_shelx_F_squared_multiplier     1.000                                           
                                                                                
loop_                                                                           
 _refln_index_h                                                                 
 _refln_index_k                                                                 
 _refln_index_l                                                                 
 _refln_F_squared_calc                                                          
 _refln_F_squared_meas                                                          
 _refln_F_squared_sigma                                                         
 _refln_observed_status                                                         
   2   0   0        519.32        376.01       116.15 o                         
   3   0   0       9418.75       8228.35       181.53 o                         
   4   0   0        610.07        639.52         8.02 o                         
   5   0   0         42.84         45.56         0.86 o                         
   6   0   0         88.45        103.96         4.33 o                         
   7   0   0         80.28         78.13         4.17 o                         
   8   0   0        118.44        121.13         5.45 o                         
   9   0   0        545.50        521.89        12.19 o                         
  10   0   0       1722.07       1674.61        23.42 o                         
  11   0   0         12.18         14.92         2.41 o                         
  12   0   0        117.63        116.15         7.06 o                         
  13   0   0          1.22          0.96         1.44 o                         
  14   0   0         23.76         25.99         2.61 o                         
  15   0   0         26.86         24.44         2.19 o                         
  16   0   0          1.44          2.57         1.23 o                         
   1   1   0       1998.76       1886.90        18.16 o                         
   2   1   0          9.99         11.38         0.29 o                         
   3   1   0       2536.89       2550.37        13.82 o                         
   4   1   0       3654.55       3569.68        25.64 o                         
   5   1   0         96.27         80.13         1.21 o                         
   6   1   0        164.76        151.14         2.27 o                         
   7   1   0        264.00        280.88         2.50 o                         
   8   1   0         72.21         73.68         2.20 o                         
   9   1   0        127.59        120.86         2.17 o                         
  10   1   0        256.87        250.65         5.11 o                         
  11   1   0        666.23        662.83         8.76 o                         
  12   1   0         42.91         44.22         2.43 o                         
  13   1   0          2.33          0.80         0.91 o                         
  14   1   0         70.37         72.14         2.96 o                         
  15   1   0          0.78          0.31         0.62 o                         
   0   2   0       4482.32       4405.13        85.27 o                         
   1   2   0      11783.82      10547.87       201.31 o                         
   2   2   0      16242.04      14628.35       140.22 o                         
   3   2   0       2604.45       2523.90         8.96 o                         
   4   2   0       1281.72       1241.69         7.60 o                         
   5   2   0         25.13         22.45         0.65 o                         
   6   2   0        342.36        356.11         4.84 o                         
   7   2   0          2.36          2.51         0.49 o                         
   8   2   0       1106.53       1084.31        10.73 o                         
   9   2   0        105.85        104.23         2.34 o                         
  10   2   0         34.70         34.30         1.95 o                         
  11   2   0         84.77         87.67         3.20 o                         
  12   2   0         96.53         95.46         3.03 o                         
  13   2   0         13.92         15.49         1.38 o                         
  14   2   0          0.66          0.47         0.61 o                         
  15   2   0          8.48          9.88         1.56 o                         
   1   3   0        933.65        975.08         4.36 o                         
   2   3   0         62.35         68.30         1.85 o                         
   3   3   0       1823.98       1863.45         8.84 o                         
   4   3   0       1186.31       1241.22         4.55 o                         
   5   3   0          0.40          1.11         0.30 o                         
   6   3   0       1315.24       1306.08        11.12 o                         
   7   3   0        117.05        137.91         2.66 o                         
   8   3   0        279.88        278.23         3.97 o                         
   9   3   0        742.97        746.47         9.16 o                         
  10   3   0         34.13         36.64         1.37 o                         
  11   3   0         42.67         41.55         1.90 o                         
  12   3   0          0.02         -0.27         0.67 o                         
  13   3   0         98.84         99.49         3.93 o                         
  14   3   0         36.76         36.70         3.87 o                         
  15   3   0         84.01         87.21         7.46 o                         
   0   4   0        518.99        522.29        11.10 o                         
   1   4   0        111.65        115.82         1.72 o                         
   2   4   0         84.39         97.24         2.95 o                         
   3   4   0       2428.97       2448.46         8.98 o                         
   4   4   0         15.92         20.16         1.04 o                         
   5   4   0        173.40        182.04         3.23 o                         
   6   4   0        392.03        406.52         3.67 o                         
   7   4   0        917.32        909.73         9.43 o                         
   8   4   0        131.04        129.23         2.61 o                         
   9   4   0         77.21         78.43         2.75 o                         
  10   4   0         83.15         85.26         3.00 o                         
  11   4   0          3.20          2.88         2.49 o                         
  12   4   0          7.59          9.16         1.64 o                         
  13   4   0        110.57        117.43         5.36 o                         
  14   4   0         17.97         16.10         2.31 o                         
   1   5   0          1.00          1.50         0.30 o                         
   2   5   0         36.29         42.54         1.86 o                         
   3   5   0         60.97         65.43         1.69 o                         
   4   5   0         40.92         42.14         1.10 o                         
   5   5   0        232.40        228.18         3.91 o                         
   6   5   0        557.60        553.62         7.13 o                         
   7   5   0        982.18        993.34        15.67 o                         
   8   5   0        109.08        107.07         3.45 o                         
   9   5   0        308.56        286.37         5.75 o                         
  10   5   0         76.30         80.13         3.13 o                         
  11   5   0          0.30          0.99         1.44 o                         
  12   5   0         52.10         53.01         3.65 o                         
  13   5   0         88.68         89.16         4.13 o                         
   0   6   0         16.06         17.33         1.02 o                         
   1   6   0          4.86          5.15         0.50 o                         
   2   6   0         47.75         51.61         1.80 o                         
   3   6   0          1.27         -0.07         0.47 o                         
   4   6   0         53.34         51.47         1.97 o                         
   5   6   0         27.05         27.80         1.53 o                         
   6   6   0         39.41         39.64         1.84 o                         
   7   6   0        218.57        218.91         5.00 o                         
   8   6   0        260.80        268.16         9.28 o                         
   9   6   0        329.38        316.38        10.44 o                         
  10   6   0        298.20        316.63        10.31 o                         
  11   6   0          7.29          6.10         1.29 o                         
  12   6   0         88.27         86.44         4.04 o                         
  13   6   0         32.26         36.46         3.52 o                         
   1   7   0         72.95         74.85         1.98 o                         
   2   7   0          7.96          7.34         0.79 o                         
   3   7   0         13.50         14.00         1.16 o                         
   4   7   0          0.15          0.28         0.56 o                         
   5   7   0         36.61         38.07         1.67 o                         
   6   7   0         76.62         79.58         2.48 o                         
   7   7   0         13.61         12.19         1.14 o                         
   8   7   0         12.79          9.51         1.11 o                         
   9   7   0         96.11         86.24         3.24 o                         
  10   7   0         29.93         20.37         1.97 o                         
  11   7   0         57.20         53.75         3.20 o                         
   0   8   0        287.18        297.60        11.71 o                         
   1   8   0         29.57         31.64         2.83 o                         
   2   8   0         45.58         46.40         2.53 o                         
   3   8   0          6.98          8.37         1.20 o                         
   4   8   0          2.06          2.07         0.76 o                         
   5   8   0         13.21         13.69         1.09 o                         
   6   8   0         91.78         96.28         3.34 o                         
   7   8   0          1.83          1.31         0.75 o                         
   8   8   0          5.31          4.93         1.13 o                         
   9   8   0        357.63        383.14         7.74 o                         
  10   8   0          9.48          8.59         1.37 o                         
   1   9   0          7.91          8.57         1.80 o                         
   2   9   0         35.73         35.30         4.25 o                         
   3   9   0          5.88          4.91         2.01 o                         
   4   9   0          5.18          4.71         4.57 o                         
   5   9   0         32.70         33.68         3.33 o                         
   6   9   0         26.81         29.51         2.42 o                         
   7   9   0          1.94          2.17         1.13 o                         
   8   9   0          4.04          4.95         1.07 o                         
   0  10   0         97.06         94.17         7.86 o                         
   1  10   0         52.26         51.48         4.19 o                         
   2  10   0         11.30          8.45         1.80 o                         
   3  10   0          3.75          7.77         1.80 o                         
   4  10   0          3.10          3.95         1.46 o                         
 -16   1   1         15.73         16.56         1.60 o                         
 -15   1   1          0.12          0.08         0.91 o                         
 -14   1   1        127.50        130.32         4.67 o                         
 -13   1   1        702.23        709.73        10.26 o                         
 -12   1   1        318.63        335.80         6.62 o                         
 -11   1   1       1247.28       1221.61        12.08 o                         
 -10   1   1        287.80        278.41         4.14 o                         
  -9   1   1          0.12          0.02         0.76 o                         
  -8   1   1         75.36         70.88         1.55 o                         
  -7   1   1          1.27          1.20         0.42 o                         
  -6   1   1          9.13          5.95         0.47 o                         
  -5   1   1        383.32        421.69         4.07 o                         
  -4   1   1        403.40        387.01         2.76 o                         
  -3   1   1       1126.29       1122.51         5.62 o                         
  -2   1   1      17447.59      15398.77       126.27 o                         
  -1   1   1         11.78         17.43         0.36 o                         
   1   1   1        317.02        332.10         2.79 o                         
   2   1   1       2187.35       2153.35         9.15 o                         
   3   1   1        682.34        647.22         5.06 o                         
   4   1   1        163.97        157.02         3.35 o                         
   5   1   1        344.88        339.96         4.72 o                         
   6   1   1        143.13        164.45         2.03 o                         
   7   1   1          6.33          8.53         0.52 o                         
   8   1   1         34.25         48.42         1.99 o                         
   9   1   1        576.21        565.91         7.06 o                         
  10   1   1        212.38        203.63         3.94 o                         
  11   1   1         99.62         99.74         2.89 o                         
  12   1   1          2.12          1.54         0.57 o                         
  13   1   1         26.18         24.66         1.53 o                         
  14   1   1         32.01         30.45         1.83 o                         
  15   1   1         25.23         21.98         1.75 o                         
 -15   2   1          3.54          1.71         1.05 o                         
 -14   2   1          1.93          1.90         0.87 o                         
 -13   2   1         53.21         48.25         2.77 o                         
 -12   2   1        191.49        194.73         5.16 o                         
 -11   2   1        390.77        379.17         6.84 o                         
 -10   2   1          1.31          1.54         0.67 o                         
  -9   2   1        164.01        153.75         2.92 o                         
  -8   2   1         62.67         55.22         1.70 o                         
  -7   2   1        338.33        296.43         3.80 o                         
  -6   2   1         83.09         86.99         1.92 o                         
  -5   2   1        457.83        477.84         4.25 o                         
  -4   2   1       1019.10       1028.13        11.65 o                         
  -3   2   1         28.33         29.36         0.88 o                         
  -2   2   1        989.28        950.63         4.20 o                         
  -1   2   1       8366.23       7763.50        98.56 o                         
   0   2   1       1213.13       1253.29        10.97 o                         
   1   2   1       3493.15       3454.46        26.89 o                         
   2   2   1       4136.50       4031.55        23.63 o                         
   3   2   1         31.33         28.97         0.59 o                         
   4   2   1        280.59        331.38         2.96 o                         
   5   2   1       1453.39       1505.48         8.60 o                         
   6   2   1          4.09          5.56         0.55 o                         
   7   2   1        430.65        438.14         4.69 o                         
   8   2   1         11.19         15.11         0.78 o                         
   9   2   1        801.63        787.19        11.28 o                         
  10   2   1        173.67        171.40         3.57 o                         
  11   2   1        176.55        177.50         3.87 o                         
  12   2   1          3.33          3.94         0.84 o                         
  13   2   1         16.56         15.56         1.22 o                         
  14   2   1          5.83          8.37         1.41 o                         
  15   2   1         18.38         19.65         2.04 o                         
 -15   3   1        107.39        111.59         5.73 o                         
 -14   3   1          3.98          5.18         1.13 o                         
 -13   3   1        219.43        219.21         5.87 o                         
 -12   3   1        236.10        237.55         7.48 o                         
 -11   3   1         19.02         18.39         1.56 o                         
 -10   3   1        930.61        925.10        11.86 o                         
  -9   3   1         62.27         60.51         2.02 o                         
  -8   3   1         36.10         29.77         1.39 o                         
  -7   3   1        361.94        331.68         4.26 o                         
  -6   3   1        254.30        255.54         4.22 o                         
  -5   3   1        809.68        787.47         6.70 o                         
  -4   3   1       1380.36       1507.86        10.86 o                         
  -3   3   1       2867.10       2958.10        21.77 o                         
  -2   3   1        624.63        641.81         6.43 o                         
  -1   3   1         44.45         54.04         1.09 o                         
   0   3   1        182.87        201.84         2.27 o                         
   1   3   1         45.44         38.11         1.29 o                         
   2   3   1        242.39        270.93         2.56 o                         
   3   3   1        879.39        915.32         9.38 o                         
   4   3   1        529.11        579.66         5.24 o                         
   5   3   1        227.23        212.95         2.14 o                         
   6   3   1         38.72         30.42         1.03 o                         
   7   3   1        362.07        350.70         4.93 o                         
   8   3   1         20.70         22.04         0.99 o                         
   9   3   1        171.84        172.38         2.79 o                         
  10   3   1         69.50         70.75         2.27 o                         
  11   3   1         25.99         24.73         1.84 o                         
  12   3   1         33.79         35.94         1.98 o                         
  13   3   1         28.96         32.90         2.39 o                         
  14   3   1          3.35          1.68         1.84 o                         
  15   3   1         19.02         18.45         2.54 o                         
 -15   4   1         43.84         37.06         4.49 o                         
 -14   4   1         12.46         10.22         2.17 o                         
 -13   4   1          0.35          0.72         1.02 o                         
 -12   4   1         85.66         87.61         4.59 o                         
 -11   4   1         29.75         28.75         2.54 o                         
 -10   4   1         14.99         15.20         2.09 o                         
  -9   4   1        218.09        224.04         4.76 o                         
  -8   4   1        598.61        584.91         7.46 o                         
  -7   4   1        664.63        640.61         7.57 o                         
  -6   4   1         39.59         31.86         1.87 o                         
  -5   4   1        531.00        503.87         5.88 o                         
  -4   4   1       1161.60       1141.73        10.33 o                         
  -3   4   1       2072.35       2114.00         8.55 o                         
  -2   4   1       2162.98       2257.95        14.61 o                         
  -1   4   1        813.05        873.12         8.27 o                         
   0   4   1         28.29         29.44         2.15 o                         
   1   4   1         11.29         12.80         0.61 o                         
   2   4   1        556.72        641.61         5.45 o                         
   3   4   1        115.25        116.33         1.98 o                         
   4   4   1        587.82        603.39         4.42 o                         
   5   4   1         36.69         41.54         1.88 o                         
   6   4   1         70.63         67.32         1.57 o                         
   7   4   1       1305.92       1296.76        11.62 o                         
   8   4   1        728.38        703.96         7.07 o                         
   9   4   1         12.71         12.24         1.12 o                         
  10   4   1        124.64        123.20         3.70 o                         
  11   4   1        125.53        120.65         4.19 o                         
  12   4   1         11.92         13.85         1.53 o                         
  13   4   1         57.67         62.88         4.36 o                         
  14   4   1          8.16         10.22         2.10 o                         
 -14   5   1         15.25         14.00         2.33 o                         
 -13   5   1         37.60         38.41         3.31 o                         
 -12   5   1        133.16        143.60         6.05 o                         
 -11   5   1         43.71         41.67         3.27 o                         
 -10   5   1         78.64         77.23         5.19 o                         
  -9   5   1        172.87        168.20         4.50 o                         
  -8   5   1         71.64         69.71         2.82 o                         
  -7   5   1          4.19          4.18         0.61 o                         
  -6   5   1         51.08         47.14         2.07 o                         
  -5   5   1         40.60         46.64         1.76 o                         
  -4   5   1       1244.04       1204.38         8.46 o                         
  -3   5   1         32.92         40.53         1.44 o                         
  -2   5   1          2.01          2.17         0.58 o                         
  -1   5   1        959.46        944.49         5.88 o                         
   0   5   1         39.38         34.37         1.22 o                         
   1   5   1         42.64         40.09         0.92 o                         
   2   5   1        193.50        193.05         2.58 o                         
   3   5   1         21.18         26.19         0.97 o                         
   4   5   1        225.19        226.30         3.41 o                         
   5   5   1        214.38        214.60         3.47 o                         
   6   5   1         94.97        100.24         2.73 o                         
   7   5   1        323.04        308.11         5.66 o                         
   8   5   1          8.03          9.47         1.16 o                         
   9   5   1         41.58         38.57         1.90 o                         
  10   5   1         52.10         52.13         3.18 o                         
  11   5   1          6.23          7.80         1.20 o                         
  12   5   1          6.03          6.32         1.24 o                         
  13   5   1          0.45          0.82         1.44 o                         
 -13   6   1          1.23          1.12         1.16 o                         
 -12   6   1         26.25         27.16         4.09 o                         
 -11   6   1         37.06         36.00         6.58 o                         
 -10   6   1         13.23         15.57         1.53 o                         
  -9   6   1         74.21         67.68         3.06 o                         
  -8   6   1        298.82        290.25         6.16 o                         
  -7   6   1        232.56        222.71         4.91 o                         
  -6   6   1          7.24          9.60         0.95 o                         
  -5   6   1         23.22         22.91         1.37 o                         
  -4   6   1       1231.45       1217.27        11.42 o                         
  -3   6   1         14.17         17.09         1.37 o                         
  -2   6   1          0.26         -0.83         0.56 o                         
  -1   6   1        256.14        258.84         3.60 o                         
   0   6   1        484.50        545.14         4.49 o                         
   1   6   1          2.76          1.95         0.43 o                         
   2   6   1          4.23          6.93         0.58 o                         
   3   6   1          0.46          0.77         0.86 o                         
   4   6   1          6.79          6.07         0.71 o                         
   5   6   1        123.35        131.86         2.93 o                         
   6   6   1        677.93        661.13         6.76 o                         
   7   6   1          1.39          1.44         0.81 o                         
   8   6   1          7.86          6.93         1.00 o                         
   9   6   1         90.57         78.28         2.85 o                         
  10   6   1         70.42         73.61         3.45 o                         
  11   6   1         13.23         17.72         1.83 o                         
  12   6   1          6.13          8.15         1.80 o                         
 -12   7   1          7.90          6.58         1.27 o                         
 -11   7   1        385.83        383.95        10.46 o                         
 -10   7   1          0.13          2.51         0.99 o                         
  -9   7   1          3.30          1.88         0.77 o                         
  -8   7   1        114.96        108.99         4.04 o                         
  -7   7   1          3.83          4.43         2.17 o                         
  -6   7   1         12.27         10.10         1.06 o                         
  -5   7   1        354.33        355.19         5.63 o                         
  -4   7   1        741.22        732.37        14.22 o                         
  -3   7   1        129.20        125.79         4.62 o                         
  -2   7   1        287.74        296.04         3.95 o                         
  -1   7   1         67.02         67.89         1.81 o                         
   0   7   1        318.82        313.44         4.65 o                         
   1   7   1          0.15          1.48         0.50 o                         
   2   7   1          1.58          2.55         0.57 o                         
   3   7   1          1.77          2.93         0.63 o                         
   4   7   1          4.80          5.10         0.70 o                         
   5   7   1         55.68         53.45         2.01 o                         
   6   7   1        265.60        263.56         4.54 o                         
   7   7   1         10.78         15.36         1.29 o                         
   8   7   1         28.61         32.36         1.92 o                         
   9   7   1          2.30          0.57         1.28 o                         
  10   7   1         91.25         93.17         4.03 o                         
  11   7   1        102.90         96.96         6.50 o                         
 -10   8   1          7.57          6.12         1.02 o                         
  -9   8   1          5.57          3.96         0.86 o                         
  -8   8   1         28.69         31.27         2.04 o                         
  -7   8   1         11.55         10.47         1.45 o                         
  -6   8   1         19.14         19.73         1.57 o                         
  -5   8   1        215.84        204.84         4.62 o                         
  -4   8   1          3.72          3.60         1.00 o                         
  -3   8   1          0.02          1.65         1.12 o                         
  -2   8   1        374.73        381.23        10.59 o                         
  -1   8   1        202.69        211.27         7.03 o                         
   0   8   1         41.39         45.43         3.40 o                         
   1   8   1         82.21         87.13         3.42 o                         
   2   8   1          4.40          5.00         1.09 o                         
   3   8   1          0.47         -1.29         0.86 o                         
   4   8   1         74.12         73.53         2.44 o                         
   5   8   1        136.66        144.67         3.49 o                         
   6   8   1          0.10          0.36         0.56 o                         
   7   8   1         12.52         11.33         1.20 o                         
   8   8   1         46.77         47.22         2.89 o                         
   9   8   1         24.08         24.42         2.66 o                         
  10   8   1         22.67         13.32         1.73 o                         
  -8   9   1          0.38         -1.14         1.06 o                         
  -7   9   1         19.56         21.19         2.65 o                         
  -6   9   1         32.86         33.13         3.35 o                         
  -5   9   1          0.16          0.39         1.84 o                         
  -4   9   1         77.80         71.83         4.59 o                         
  -3   9   1          6.96          5.74         2.81 o                         
  -2   9   1        183.89        195.94         7.43 o                         
  -1   9   1         83.82         87.06         5.13 o                         
   0   9   1          0.52          1.36         1.07 o                         
   1   9   1          2.41          3.04         1.46 o                         
   2   9   1         83.79         81.33         4.81 o                         
   3   9   1         34.57         35.87         3.35 o                         
   4   9   1         63.89         67.71         3.41 o                         
   5   9   1         10.44          7.32         1.39 o                         
   6   9   1          7.59          6.28         1.36 o                         
   7   9   1         75.81         79.86         5.62 o                         
  -4  10   1         29.89         29.39         4.01 o                         
  -3  10   1         74.56         77.45         5.16 o                         
  -2  10   1         13.77         14.00         2.27 o                         
  -1  10   1         35.16         42.84         3.85 o                         
   0  10   1         16.04         15.40         2.44 o                         
   1  10   1         73.41         85.25         5.21 o                         
   2  10   1        101.36        113.79         6.06 o                         
   3  10   1         21.22         24.98         5.86 o                         
   4  10   1          9.00         14.28         3.21 o                         
 -16   0   2        404.98        443.17        11.49 o                         
 -15   0   2        386.16        399.16        15.40 o                         
 -14   0   2        100.01         93.53         7.22 o                         
 -13   0   2       1442.12       1444.23        26.31 o                         
 -12   0   2        259.17        254.13        10.43 o                         
 -11   0   2        163.88        156.10         7.70 o                         
 -10   0   2         40.12         37.22         3.69 o                         
  -9   0   2         31.20         37.49         1.93 o                         
  -8   0   2          2.52          1.07         1.52 o                         
  -7   0   2        290.74        257.25         4.24 o                         
  -6   0   2         16.16          9.81         0.67 o                         
  -5   0   2         67.71         74.71         1.61 o                         
  -4   0   2       4535.09       4147.20        14.61 o                         
  -3   0   2        548.27        568.29         5.94 o                         
  -2   0   2        225.98        204.10         2.53 o                         
  -1   0   2       2588.05       2475.88        21.98 o                         
   0   0   2        224.50        216.90         1.60 o                         
   1   0   2        673.23        676.21         3.19 o                         
   2   0   2         26.39         35.38         0.46 o                         
   3   0   2       5141.60       4808.99        84.58 o                         
   4   0   2        170.53        184.44         3.51 o                         
   5   0   2        680.80        705.40         7.60 o                         
   6   0   2       7000.60       6723.40       124.26 o                         
   7   0   2       1072.76       1073.86        11.06 o                         
   8   0   2        113.00        111.48         3.79 o                         
   9   0   2        617.78        607.20         9.53 o                         
  10   0   2         62.17         68.76         3.40 o                         
  11   0   2         58.17         54.86         3.23 o                         
  12   0   2         14.89         14.16         1.80 o                         
  13   0   2          5.45          7.68         2.01 o                         
  14   0   2         20.00         22.30         2.42 o                         
  15   0   2         17.30         20.43         2.50 o                         
 -16   1   2          2.63          2.59         1.62 o                         
 -15   1   2        114.18        118.89         4.74 o                         
 -14   1   2          0.26         -0.51         0.80 o                         
 -13   1   2        389.32        395.66         7.80 o                         
 -12   1   2         66.77         64.76         3.05 o                         
 -11   1   2        432.33        431.65         7.28 o                         
 -10   1   2         95.18         95.04         2.65 o                         
  -9   1   2        153.96        157.77         3.30 o                         
  -8   1   2        263.53        270.32         5.74 o                         
  -7   1   2        301.24        304.84         4.24 o                         
  -6   1   2        531.39        554.07         5.69 o                         
  -5   1   2       1803.77       1890.26         9.32 o                         
  -4   1   2       1171.94       1196.52         5.21 o                         
  -3   1   2       3857.70       3893.24        47.07 o                         
  -2   1   2       4165.19       4032.17        38.51 o                         
  -1   1   2        892.77        885.06         4.33 o                         
   0   1   2          1.14          1.86         0.12 o                         
   1   1   2         10.99         14.44         0.27 o                         
   2   1   2        586.44        557.93         3.19 o                         
   3   1   2       1242.40       1274.67         6.48 o                         
   4   1   2        126.99        138.70         2.60 o                         
   5   1   2        815.56        846.57         5.65 o                         
   6   1   2         48.55         50.77         0.99 o                         
   7   1   2        102.83         85.48         1.92 o                         
   8   1   2         43.40         47.97         1.54 o                         
   9   1   2         86.02         81.93         2.61 o                         
  10   1   2         34.37         36.15         1.52 o                         
  11   1   2         21.99         21.20         1.23 o                         
  12   1   2          8.21          8.56         0.89 o                         
  13   1   2          3.20          2.70         0.84 o                         
  14   1   2          0.03          2.77         0.82 o                         
  15   1   2          1.82          2.70         1.16 o                         
 -16   2   2         49.65         59.25         3.54 o                         
 -15   2   2        436.39        466.46         9.37 o                         
 -14   2   2         84.45         86.36         3.91 o                         
 -13   2   2        172.39        171.63         5.17 o                         
 -12   2   2        285.87        273.44         6.25 o                         
 -11   2   2         45.09         45.70         2.46 o                         
 -10   2   2         63.77         63.79         2.11 o                         
  -9   2   2        496.79        470.72         7.53 o                         
  -8   2   2         36.81         39.04         1.52 o                         
  -7   2   2          3.83          5.29         0.59 o                         
  -6   2   2        224.63        177.50         2.88 o                         
  -5   2   2          2.14         14.96         3.40 o                         
  -4   2   2        102.08        110.52         1.77 o                         
  -3   2   2       1826.07       1782.67        10.35 o                         
  -2   2   2       3953.84       3885.56        54.00 o                         
  -1   2   2       1064.96       1030.50         5.75 o                         
   0   2   2        208.77        201.58         1.82 o                         
   1   2   2        909.23        915.51         9.41 o                         
   2   2   2        899.92        888.73         8.21 o                         
   3   2   2        101.77        113.05         1.55 o                         
   4   2   2       2780.84       2790.69        10.13 o                         
   5   2   2        145.60        146.01         1.94 o                         
   6   2   2        133.46        144.85         2.71 o                         
   7   2   2       2041.80       2044.51        17.74 o                         
   8   2   2        352.82        338.77         4.62 o                         
   9   2   2        382.90        383.08         4.57 o                         
  10   2   2          9.78         10.43         0.85 o                         
  11   2   2          2.58          3.14         0.57 o                         
  12   2   2         41.78         44.20         1.90 o                         
  13   2   2          2.70          2.75         0.99 o                         
  14   2   2         21.16         25.89         2.14 o                         
  15   2   2          2.35          2.26         1.36 o                         
 -15   3   2          5.55          7.83         1.34 o                         
 -14   3   2        242.78        248.89         7.95 o                         
 -13   3   2         44.88         45.41         2.78 o                         
 -12   3   2        157.01        155.97         4.78 o                         
 -11   3   2         37.74         37.68         1.79 o                         
 -10   3   2          5.48          5.39         0.71 o                         
  -9   3   2        679.24        673.07        10.17 o                         
  -8   3   2        646.36        632.16         7.34 o                         
  -7   3   2         32.46         34.12         0.94 o                         
  -6   3   2        181.59        176.94         2.10 o                         
  -5   3   2        783.16        735.36         4.30 o                         
  -4   3   2       1608.19       1682.26         7.64 o                         
  -3   3   2       1256.11       1307.50        10.58 o                         
  -2   3   2        134.30        147.53         1.73 o                         
  -1   3   2         27.56         26.81         0.66 o                         
   0   3   2       1497.34       1491.85         5.78 o                         
   1   3   2        111.42        112.99         1.81 o                         
   2   3   2         66.53         77.49         1.28 o                         
   3   3   2        384.69        397.51         3.70 o                         
   4   3   2         21.90         24.34         0.58 o                         
   5   3   2         13.53          9.95         0.70 o                         
   6   3   2        401.98        389.98         4.88 o                         
   7   3   2         11.08          8.20         0.63 o                         
   8   3   2         96.82         93.87         2.14 o                         
   9   3   2         32.54         32.72         1.14 o                         
  10   3   2         42.25         44.56         1.70 o                         
  11   3   2         58.08         56.96         2.03 o                         
  12   3   2         37.92         39.54         3.23 o                         
  13   3   2          2.94          2.48         1.36 o                         
  14   3   2         42.60         41.60         4.89 o                         
 -15   4   2          0.31          1.04         1.39 o                         
 -14   4   2         19.45         19.14         2.55 o                         
 -13   4   2         33.48         32.64         3.00 o                         
 -12   4   2         17.15         20.37         2.39 o                         
 -11   4   2         32.52         33.74         2.24 o                         
 -10   4   2        419.30        424.04         7.71 o                         
  -9   4   2        204.36        193.89         4.58 o                         
  -8   4   2        177.01        175.86         4.19 o                         
  -7   4   2        221.96        201.38         4.34 o                         
  -6   4   2        199.03        179.36         3.91 o                         
  -5   4   2        580.64        560.95         4.37 o                         
  -4   4   2        665.69        617.67         3.80 o                         
  -3   4   2         58.65         55.78         2.31 o                         
  -2   4   2         17.49         24.80         1.30 o                         
  -1   4   2        501.73        508.74         4.12 o                         
   0   4   2        489.87        511.55         3.97 o                         
   1   4   2         11.82         15.20         0.62 o                         
   2   4   2         54.04         52.58         1.01 o                         
   3   4   2        690.70        716.75         5.48 o                         
   4   4   2          5.67          8.57         0.79 o                         
   5   4   2        225.02        209.46         2.52 o                         
   6   4   2        226.05        210.51         2.88 o                         
   7   4   2          0.09          0.21         0.36 o                         
   8   4   2         70.41         70.43         2.22 o                         
   9   4   2        142.37        149.41         2.86 o                         
  10   4   2         18.39         16.05         1.56 o                         
  11   4   2          2.84          3.10         0.89 o                         
  12   4   2         29.85         25.02         2.78 o                         
  13   4   2         80.59         76.43         4.81 o                         
  14   4   2         25.97         30.68         3.27 o                         
 -14   5   2          4.77          1.33         1.30 o                         
 -13   5   2        102.20        105.67         5.53 o                         
 -12   5   2         10.01          9.24         1.73 o                         
 -11   5   2         48.19         50.18         2.69 o                         
 -10   5   2         31.82         32.85         2.14 o                         
  -9   5   2        199.76        198.36         4.94 o                         
  -8   5   2         18.51         19.16         1.49 o                         
  -7   5   2         40.49         41.76         2.16 o                         
  -6   5   2       1545.46       1501.93        18.48 o                         
  -5   5   2        208.51        197.51         3.40 o                         
  -4   5   2         97.90        108.04         3.10 o                         
  -3   5   2        338.95        360.84         5.47 o                         
  -2   5   2        177.16        205.66         3.94 o                         
  -1   5   2        461.86        473.11         4.33 o                         
   0   5   2        233.44        255.81         3.16 o                         
   1   5   2        336.71        372.18         3.38 o                         
   2   5   2         43.26         43.42         1.53 o                         
   3   5   2          2.62          3.94         0.59 o                         
   4   5   2          3.74          3.78         0.60 o                         
   5   5   2        222.16        217.89         3.55 o                         
   6   5   2        424.76        424.67         5.49 o                         
   7   5   2          4.61          3.88         0.69 o                         
   8   5   2         21.37         20.67         1.70 o                         
   9   5   2         43.37         39.42         2.32 o                         
  10   5   2         12.88         14.64         1.51 o                         
  11   5   2          0.34          1.29         1.36 o                         
  12   5   2         11.62         11.89         1.93 o                         
  13   5   2        107.28        116.98         6.18 o                         
 -13   6   2          0.02          0.96         1.84 o                         
 -12   6   2          1.36          1.63         1.60 o                         
 -11   6   2         15.61         17.66         2.25 o                         
 -10   6   2         10.94          9.54         1.35 o                         
  -9   6   2          0.08          0.27         0.82 o                         
  -8   6   2          0.34          1.58         0.89 o                         
  -7   6   2        163.78        160.79         3.72 o                         
  -6   6   2       1444.15       1446.31        18.38 o                         
  -5   6   2         87.50         84.18         2.80 o                         
  -4   6   2        125.68        128.87         3.70 o                         
  -3   6   2        469.24        472.56         6.78 o                         
  -2   6   2        656.90        671.78         7.76 o                         
  -1   6   2          1.65          2.95         0.48 o                         
   0   6   2         75.47         77.79         1.93 o                         
   1   6   2          4.63          5.24         0.35 o                         
   2   6   2          1.24          1.88         0.49 o                         
   3   6   2         33.10         34.07         1.99 o                         
   4   6   2        111.47        110.16         2.66 o                         
   5   6   2        255.94        260.94         4.19 o                         
   6   6   2         95.54         93.61         2.57 o                         
   7   6   2         64.42         62.60         2.44 o                         
   8   6   2         25.87         22.22         1.58 o                         
   9   6   2          5.82          5.15         1.00 o                         
  10   6   2         48.67         49.44         2.83 o                         
  11   6   2          7.36          6.39         1.58 o                         
  12   6   2          2.35          1.89         0.99 o                         
 -12   7   2         15.35         26.48         3.77 o                         
 -11   7   2         38.72         41.09         3.61 o                         
 -10   7   2          6.33          5.74         1.24 o                         
  -9   7   2         21.74         17.54         1.78 o                         
  -8   7   2         44.39         40.04         2.53 o                         
  -7   7   2         77.35         70.62         3.24 o                         
  -6   7   2         56.72         56.47         3.40 o                         
  -5   7   2         49.91         47.96         2.29 o                         
  -4   7   2          0.10         -0.06         0.60 o                         
  -3   7   2        142.77        141.53         3.99 o                         
  -2   7   2          0.88          2.29         0.62 o                         
  -1   7   2          4.51          3.87         0.84 o                         
   0   7   2         10.64         12.57         1.01 o                         
   1   7   2         94.61         94.43         2.67 o                         
   2   7   2          9.39          8.40         0.89 o                         
   3   7   2          2.65          2.12         0.69 o                         
   4   7   2         86.42         91.29         2.60 o                         
   5   7   2        224.09        226.14         4.17 o                         
   6   7   2         33.40         33.64         1.70 o                         
   7   7   2         10.83         10.89         1.08 o                         
   8   7   2          0.65         -0.63         0.88 o                         
   9   7   2          1.91          1.34         0.80 o                         
  10   7   2          3.12          3.11         1.36 o                         
  11   7   2         24.85         23.07         2.78 o                         
 -10   8   2          0.22          0.17         0.88 o                         
  -9   8   2          6.80          5.37         1.47 o                         
  -8   8   2         15.18          7.97         1.76 o                         
  -7   8   2        120.32        104.41         4.15 o                         
  -6   8   2        112.12        114.09         4.25 o                         
  -5   8   2          0.99         -1.07         0.82 o                         
  -4   8   2        169.62        175.77         6.64 o                         
  -3   8   2        156.85        161.31         6.30 o                         
  -2   8   2        136.84        139.52         5.84 o                         
  -1   8   2          1.45          1.19         0.89 o                         
   0   8   2        104.57        110.42         3.82 o                         
   1   8   2         19.08         17.28         1.61 o                         
   2   8   2          3.27          3.95         0.79 o                         
   3   8   2          1.26          2.89         0.94 o                         
   4   8   2          0.73          0.22         0.58 o                         
   5   8   2         82.61         81.59         2.68 o                         
   6   8   2          0.07          0.40         0.95 o                         
   7   8   2         21.55         24.17         1.60 o                         
   8   8   2          0.02          0.22         0.66 o                         
   9   8   2          5.43          6.03         1.84 o                         
  -8   9   2         10.87          8.56         3.13 o                         
  -7   9   2         16.94         16.25         2.73 o                         
  -6   9   2        113.94        108.64         5.73 o                         
  -5   9   2         38.10         36.60         4.41 o                         
  -4   9   2         12.48          8.85         3.13 o                         
  -3   9   2         19.50         17.29         2.26 o                         
  -2   9   2         58.96         54.69         3.97 o                         
  -1   9   2         37.63         36.16         3.23 o                         
   0   9   2        104.50        106.54         5.50 o                         
   1   9   2         99.26        103.13         5.44 o                         
   2   9   2         92.97         89.57         5.02 o                         
   3   9   2        169.83        179.18         5.79 o                         
   4   9   2         12.94         12.43         1.74 o                         
   5   9   2         14.32         14.04         1.44 o                         
   6   9   2          6.47          4.73         1.01 o                         
   7   9   2         25.51         24.62         2.27 o                         
  -4  10   2          5.85          6.82         1.82 o                         
  -3  10   2          1.36          1.13         3.29 o                         
  -2  10   2          9.28         11.57         3.61 o                         
  -1  10   2         17.32         19.67         3.13 o                         
   0  10   2         68.46         75.67         5.05 o                         
   1  10   2         61.09         60.51         4.41 o                         
   2  10   2          0.36          0.25         2.97 o                         
   3  10   2         93.55         98.71         4.50 o                         
 -16   1   3          1.94          3.56         1.28 o                         
 -15   1   3          0.35         -0.48         1.02 o                         
 -14   1   3         34.84         34.48         2.58 o                         
 -13   1   3        121.30        122.59         4.68 o                         
 -12   1   3         64.86         60.64         2.96 o                         
 -11   1   3          0.74          0.29         0.63 o                         
 -10   1   3          0.61          0.77         0.64 o                         
  -9   1   3         25.59         22.25         1.41 o                         
  -8   1   3        186.56        174.45         3.54 o                         
  -7   1   3        709.86        711.49         7.08 o                         
  -6   1   3       2272.21       2424.76        15.42 o                         
  -5   1   3        744.54        768.76         4.85 o                         
  -4   1   3       1527.01       1570.84        16.35 o                         
  -3   1   3        120.41        117.85         1.86 o                         
  -2   1   3         13.29         21.23         0.62 o                         
  -1   1   3        294.87        301.33         2.89 o                         
   0   1   3        112.23        136.21         1.26 o                         
   1   1   3        105.48        108.00         1.09 o                         
   2   1   3        421.02        415.85         2.22 o                         
   3   1   3        501.88        491.60         2.89 o                         
   4   1   3       1572.08       1717.28         6.70 o                         
   5   1   3         24.81         23.68         0.55 o                         
   6   1   3         88.34        103.17         2.46 o                         
   7   1   3          0.46          0.68         0.31 o                         
   8   1   3          1.17          2.23         0.39 o                         
   9   1   3          2.29          3.00         0.49 o                         
  10   1   3          6.65          4.77         0.61 o                         
  11   1   3         22.24         22.16         1.29 o                         
  12   1   3          1.05         -0.58         0.59 o                         
  13   1   3          1.51          1.24         0.63 o                         
  14   1   3         85.74         97.52         3.58 o                         
  15   1   3         18.15         17.07         1.59 o                         
 -16   2   3          0.07          0.09         1.15 o                         
 -15   2   3          5.37          6.39         1.40 o                         
 -14   2   3         13.45         13.58         1.67 o                         
 -13   2   3         59.10         58.60         3.11 o                         
 -12   2   3         47.40         45.63         2.62 o                         
 -11   2   3        132.46        135.26         3.30 o                         
 -10   2   3        673.83        660.13         6.96 o                         
  -9   2   3        107.29        120.20         2.87 o                         
  -8   2   3         39.98         39.54         1.60 o                         
  -7   2   3        217.02        251.58         3.74 o                         
  -6   2   3        439.32        461.62         5.34 o                         
  -5   2   3        600.08        639.31         7.55 o                         
  -4   2   3       1366.26       1432.65         8.75 o                         
  -3   2   3         84.68         89.34         1.66 o                         
  -2   2   3          3.54          3.65         0.32 o                         
  -1   2   3       1139.78       1127.26         4.97 o                         
   0   2   3         12.03         12.08         0.39 o                         
   1   2   3         92.48         97.30         1.26 o                         
   2   2   3        185.10        207.04         1.36 o                         
   3   2   3        313.10        347.42         2.19 o                         
   4   2   3          1.25          4.06         0.26 o                         
   5   2   3        226.44        266.79         2.34 o                         
   6   2   3         23.25         21.27         0.72 o                         
   7   2   3          8.84          6.88         0.44 o                         
   8   2   3         48.45         55.74         1.30 o                         
   9   2   3          0.04          0.31         0.35 o                         
  10   2   3          6.65          6.30         0.79 o                         
  11   2   3          4.67          3.77         0.59 o                         
  12   2   3          4.00          5.40         0.86 o                         
  13   2   3          1.71          0.73         0.60 o                         
  14   2   3         15.34         20.26         2.49 o                         
 -15   3   3         23.93         16.84         2.42 o                         
 -14   3   3        141.06        151.07         5.27 o                         
 -13   3   3         11.84         17.53         1.79 o                         
 -12   3   3          5.80          6.79         1.13 o                         
 -11   3   3         30.27         32.92         2.27 o                         
 -10   3   3         18.72         17.83         1.42 o                         
  -9   3   3         46.62         49.00         2.66 o                         
  -8   3   3         65.77         74.27         2.64 o                         
  -7   3   3         97.82        112.69         3.08 o                         
  -6   3   3        209.42        205.28         2.81 o                         
  -5   3   3         23.20         25.63         1.00 o                         
  -4   3   3       2526.67       2748.44         9.96 o                         
  -3   3   3         60.81         65.13         1.05 o                         
  -2   3   3        297.07        298.99         2.55 o                         
  -1   3   3          0.89          0.44         0.25 o                         
   0   3   3        378.80        388.76         6.42 o                         
   1   3   3        151.92        175.66         2.96 o                         
   2   3   3        432.55        491.07         5.92 o                         
   3   3   3        518.25        552.51         6.44 o                         
   4   3   3         90.21         91.71         1.18 o                         
   5   3   3        205.95        219.13         2.44 o                         
   6   3   3        195.51        185.54         2.22 o                         
   7   3   3         25.51         27.91         0.94 o                         
   8   3   3         33.81         37.98         1.37 o                         
   9   3   3         27.26         24.29         1.19 o                         
  10   3   3         30.86         32.91         1.47 o                         
  11   3   3         56.43         47.97         3.46 o                         
  12   3   3         40.30         40.42         3.28 o                         
  13   3   3         59.55         62.49         4.25 o                         
  14   3   3          0.49          1.13         1.28 o                         
 -15   4   3        199.60        227.60         8.45 o                         
 -14   4   3         84.94         98.19         5.44 o                         
 -13   4   3         40.86         45.19         3.62 o                         
 -12   4   3         34.25         32.16         2.88 o                         
 -11   4   3         44.39         43.90         2.44 o                         
 -10   4   3         41.86         43.80         2.33 o                         
  -9   4   3         14.73         10.90         1.22 o                         
  -8   4   3         65.54         57.55         2.52 o                         
  -7   4   3         66.38         67.12         2.56 o                         
  -6   4   3        163.19        168.01         3.89 o                         
  -5   4   3       1232.75       1319.49         7.52 o                         
  -4   4   3         57.19         65.08         1.36 o                         
  -3   4   3         77.63         86.77         2.28 o                         
  -2   4   3        414.74        403.92         3.85 o                         
  -1   4   3        506.79        556.88         9.23 o                         
   0   4   3        625.75        629.92         4.24 o                         
   1   4   3        119.32        134.74         3.88 o                         
   2   4   3         76.13         88.92         1.84 o                         
   3   4   3         28.32         33.37         0.97 o                         
   4   4   3        104.81        108.92         2.29 o                         
   5   4   3         27.52         27.30         0.88 o                         
   6   4   3          6.72          4.88         0.48 o                         
   7   4   3        175.71        174.25         2.37 o                         
   8   4   3          1.22          0.22         0.62 o                         
   9   4   3         27.55         29.37         1.84 o                         
  10   4   3         34.56         30.10         2.01 o                         
  11   4   3          5.52          3.37         1.25 o                         
  12   4   3          0.02          0.09         0.96 o                         
  13   4   3          6.75          6.10         1.70 o                         
 -14   5   3          0.08          1.93         1.36 o                         
 -13   5   3         56.21         65.30         4.48 o                         
 -12   5   3          6.53         11.55         2.81 o                         
 -11   5   3          0.86         -0.31         0.68 o                         
 -10   5   3         23.89         22.41         1.76 o                         
  -9   5   3        218.53        208.47         5.14 o                         
  -8   5   3          2.42          2.37         0.86 o                         
  -7   5   3         56.21         59.71         2.62 o                         
  -6   5   3         89.92        100.15         4.24 o                         
  -5   5   3        335.57        352.84         4.37 o                         
  -4   5   3        380.94        398.32         4.18 o                         
  -3   5   3          1.07          4.27         0.58 o                         
  -2   5   3         50.58         53.39         2.26 o                         
  -1   5   3        201.52        202.06         2.93 o                         
   0   5   3         22.21         24.28         0.93 o                         
   1   5   3        235.32        259.25         6.76 o                         
   2   5   3        347.16        334.91         3.54 o                         
   3   5   3        165.44        163.83         4.08 o                         
   4   5   3        162.52        149.96         2.91 o                         
   5   5   3        246.50        246.24         3.84 o                         
   6   5   3          4.65          4.72         0.62 o                         
   7   5   3          0.12         -0.52         0.56 o                         
   8   5   3         61.84         60.67         2.89 o                         
   9   5   3          0.26          0.02         0.72 o                         
  10   5   3          0.28          0.96         1.02 o                         
  11   5   3         55.02         57.08         4.08 o                         
  12   5   3          0.58          3.16         1.39 o                         
 -13   6   3         97.38        104.15         5.73 o                         
 -12   6   3          4.11          4.13         1.35 o                         
 -11   6   3          4.54          4.35         1.05 o                         
 -10   6   3          1.54          1.28         1.17 o                         
  -9   6   3          0.02          0.49         1.04 o                         
  -8   6   3          6.47          5.06         1.04 o                         
  -7   6   3          8.52         10.87         1.29 o                         
  -6   6   3          0.00         -0.20         0.79 o                         
  -5   6   3         20.62         23.80         1.20 o                         
  -4   6   3          0.32          1.80         0.68 o                         
  -3   6   3        152.61        146.05         3.75 o                         
  -2   6   3         46.60         48.83         2.06 o                         
  -1   6   3        152.84        157.41         2.80 o                         
   0   6   3          2.97          4.42         0.50 o                         
   1   6   3         11.48          8.83         0.82 o                         
   2   6   3        416.96        430.08         5.60 o                         
   3   6   3          9.59          7.84         0.86 o                         
   4   6   3          5.71          5.99         0.74 o                         
   5   6   3        156.76        146.88         3.20 o                         
   6   6   3          5.62          5.41         0.80 o                         
   7   6   3         38.37         40.31         2.01 o                         
   8   6   3          0.02          0.19         0.57 o                         
   9   6   3          2.12          1.70         0.85 o                         
  10   6   3          2.75          2.98         1.16 o                         
  11   6   3         12.69         12.65         2.49 o                         
  12   6   3         28.07         36.50         3.57 o                         
 -12   7   3          2.05          3.94         1.68 o                         
 -11   7   3          1.03          0.15         1.03 o                         
 -10   7   3          0.56          0.11         1.07 o                         
  -9   7   3          7.49          8.88         1.36 o                         
  -8   7   3        117.74        109.84         5.42 o                         
  -7   7   3        320.62        291.66         6.53 o                         
  -6   7   3         66.44         64.78         2.99 o                         
  -5   7   3         61.67         66.95         2.58 o                         
  -4   7   3        139.53        141.16         4.13 o                         
  -3   7   3         17.41         21.84         1.70 o                         
  -2   7   3         32.65         35.91         4.17 o                         
  -1   7   3          9.05         10.51         1.68 o                         
   0   7   3         12.82         10.98         0.97 o                         
   1   7   3         73.56         73.17         2.40 o                         
   2   7   3          7.90          8.66         0.94 o                         
   3   7   3        476.40        488.63         7.91 o                         
   4   7   3          0.18          0.10         0.53 o                         
   5   7   3        259.46        258.54         4.56 o                         
   6   7   3          8.97          7.84         0.87 o                         
   7   7   3          0.01          1.04         0.70 o                         
   8   7   3         19.85         18.95         1.60 o                         
   9   7   3          0.51          0.92         1.93 o                         
  10   7   3          3.07          3.22         1.35 o                         
 -10   8   3          0.00         -0.47         0.83 o                         
  -9   8   3          2.14         -0.39         1.42 o                         
  -8   8   3        101.88         92.63         4.04 o                         
  -7   8   3         56.77         54.23         3.06 o                         
  -6   8   3        174.41        157.88         6.41 o                         
  -5   8   3         18.67         19.75         1.99 o                         
  -4   8   3          0.00         -0.10         1.36 o                         
  -3   8   3         14.20         15.41         2.21 o                         
  -2   8   3          0.47         -1.73         1.16 o                         
  -1   8   3         30.64         31.24         2.10 o                         
   0   8   3          0.00         -0.39         0.89 o                         
   1   8   3         47.24         46.01         2.63 o                         
   2   8   3         15.23         13.41         1.53 o                         
   3   8   3        229.75        232.87         4.86 o                         
   4   8   3        401.26        413.15         5.98 o                         
   5   8   3         51.26         48.45         2.13 o                         
   6   8   3          3.02          2.10         0.74 o                         
   7   8   3         14.15         13.59         1.23 o                         
   8   8   3         18.67         20.61         2.25 o                         
   9   8   3          0.02          0.19         1.20 o                         
  -8   9   3         48.04         44.35         3.74 o                         
  -7   9   3         48.10         41.71         4.57 o                         
  -6   9   3          1.55         -1.28         4.01 o                         
  -5   9   3          3.05          4.27         1.26 o                         
  -4   9   3          4.33          2.01         1.00 o                         
  -3   9   3          0.01          1.14         1.28 o                         
  -2   9   3         39.40         37.83         3.40 o                         
  -1   9   3         10.13          8.98         1.76 o                         
   0   9   3          0.03          2.50         1.53 o                         
   1   9   3         72.05         67.62         4.36 o                         
   2   9   3         19.27         17.39         2.47 o                         
   3   9   3         19.58         24.70         2.99 o                         
   4   9   3         92.04         90.92         3.50 o                         
   5   9   3         13.51         12.29         1.37 o                         
   6   9   3         39.05         36.02         2.27 o                         
  -4  10   3         29.87         31.49         3.46 o                         
  -3  10   3          6.51          6.27         1.58 o                         
  -2  10   3          9.64          8.84         1.92 o                         
  -1  10   3          0.26          3.00         1.76 o                         
   0  10   3          4.73          2.67         1.30 o                         
   1  10   3         67.90         67.43         4.71 o                         
   2  10   3        140.16        148.67         6.91 o                         
 -16   0   4         33.80         34.10         4.17 o                         
 -15   0   4          0.31          0.16         1.60 o                         
 -14   0   4         32.09         30.00         4.33 o                         
 -13   0   4          4.69          6.26         2.09 o                         
 -12   0   4         24.70         23.26         3.37 o                         
 -11   0   4         91.71         87.86         4.81 o                         
 -10   0   4        235.53        258.78         5.69 o                         
  -9   0   4        264.12        273.98         5.66 o                         
  -8   0   4       1614.30       1782.00        13.84 o                         
  -7   0   4       2181.01       2358.70        26.71 o                         
  -6   0   4        267.52        290.46         5.16 o                         
  -5   0   4        129.09        155.83         3.65 o                         
  -4   0   4          0.05          0.16         0.45 o                         
  -3   0   4          5.24          5.13         0.96 o                         
  -2   0   4        283.15        250.92         5.62 o                         
  -1   0   4       2461.68       2333.19        10.52 o                         
   0   0   4         91.20        118.46         1.58 o                         
   1   0   4        750.58        786.51         6.67 o                         
   2   0   4          0.05          3.11         0.35 o                         
   3   0   4       1571.12       1598.45        10.63 o                         
   4   0   4         80.80         94.86         1.45 o                         
   5   0   4       1007.74       1035.21        15.14 o                         
   6   0   4        155.91        142.81         4.02 o                         
   7   0   4          0.19          0.74         0.88 o                         
   8   0   4         32.31         32.23         2.21 o                         
   9   0   4         48.25         47.88         2.78 o                         
  10   0   4         23.65         22.93         2.10 o                         
  11   0   4        101.08         91.79         4.31 o                         
  12   0   4        110.27        102.15         4.81 o                         
  13   0   4         73.42         72.65         4.24 o                         
  14   0   4          3.28          1.70         0.96 o                         
 -16   1   4          1.88          2.28         1.01 o                         
 -15   1   4          2.91         -0.43         2.09 o                         
 -14   1   4          2.71          1.62         0.94 o                         
 -13   1   4          3.03          2.67         0.89 o                         
 -12   1   4        169.98        168.63         4.97 o                         
 -11   1   4         38.12         35.12         1.72 o                         
 -10   1   4          3.05          3.50         0.76 o                         
  -9   1   4          3.19          3.24         1.03 o                         
  -8   1   4          1.91          3.31         0.88 o                         
  -7   1   4        452.98        482.97         5.00 o                         
  -6   1   4          0.01         -0.41         0.51 o                         
  -5   1   4        451.56        516.76         4.73 o                         
  -4   1   4        151.09        160.12         2.50 o                         
  -3   1   4        953.07        958.83         6.18 o                         
  -2   1   4        180.17        183.20         1.88 o                         
  -1   1   4        386.12        393.48         5.35 o                         
   0   1   4          1.98          3.36         0.22 o                         
   1   1   4         34.17         47.48         0.89 o                         
   2   1   4        458.86        460.42         2.85 o                         
   3   1   4        423.22        479.19         2.83 o                         
   4   1   4        183.02        206.05         1.55 o                         
   5   1   4         33.60         32.86         0.98 o                         
   6   1   4         39.20         35.33         0.70 o                         
   7   1   4        108.21        104.69         1.35 o                         
   8   1   4         22.85         22.59         1.05 o                         
   9   1   4         29.93         24.36         1.20 o                         
  10   1   4          0.27          0.51         0.50 o                         
  11   1   4         21.87         18.06         1.42 o                         
  12   1   4          0.34          1.42         0.63 o                         
  13   1   4         34.64         35.53         2.16 o                         
  14   1   4         12.95         12.39         1.71 o                         
 -16   2   4         91.35        105.12         4.78 o                         
 -15   2   4        108.36        113.83         4.78 o                         
 -14   2   4          0.44          1.39         0.94 o                         
 -13   2   4         55.80         57.58         3.09 o                         
 -12   2   4         58.11         61.25         3.05 o                         
 -11   2   4          1.50          1.59         0.60 o                         
 -10   2   4         28.20         22.31         1.38 o                         
  -9   2   4        436.04        484.41         5.93 o                         
  -8   2   4         12.68         14.02         1.18 o                         
  -7   2   4         34.30         32.54         1.62 o                         
  -6   2   4       1019.74       1181.38         9.29 o                         
  -5   2   4         21.97         19.40         0.84 o                         
  -4   2   4         22.36         18.22         1.05 o                         
  -3   2   4        448.84        458.59         4.08 o                         
  -2   2   4         31.60         45.67         1.27 o                         
  -1   2   4        107.65        110.12         2.06 o                         
   0   2   4        434.48        436.13         4.92 o                         
   1   2   4         39.24         36.55         0.86 o                         
   2   2   4        279.17        271.41         2.26 o                         
   3   2   4        365.37        366.87         2.01 o                         
   4   2   4          2.59          1.94         0.21 o                         
   5   2   4        168.22        158.50         1.73 o                         
   6   2   4         68.58         67.04         1.30 o                         
   7   2   4          0.59          1.37         0.29 o                         
   8   2   4          7.16          8.07         0.69 o                         
   9   2   4          0.76          1.20         0.39 o                         
  10   2   4          6.71          1.87         0.60 o                         
  11   2   4         13.51         13.87         1.21 o                         
  12   2   4          0.55         -0.11         0.59 o                         
  13   2   4         20.00         11.48         3.37 o                         
  14   2   4         10.52         13.71         2.21 o                         
 -15   3   4         11.57         13.05         5.29 o                         
 -14   3   4          5.78          7.08         1.69 o                         
 -13   3   4          2.31          2.20         2.41 o                         
 -12   3   4         52.26         49.33         3.46 o                         
 -11   3   4         65.89         68.82         2.90 o                         
 -10   3   4        122.44        110.15         3.52 o                         
  -9   3   4        202.78        186.02         5.58 o                         
  -8   3   4        126.36        137.47         3.72 o                         
  -7   3   4         52.12         51.21         2.21 o                         
  -6   3   4        119.83        122.74         2.45 o                         
  -5   3   4        124.76        128.71         2.42 o                         
  -4   3   4         10.90         12.56         0.77 o                         
  -3   3   4        397.03        458.13         4.34 o                         
  -2   3   4        823.11        869.32         5.79 o                         
  -1   3   4          4.68          4.47         0.31 o                         
   0   3   4        537.14        528.64         7.93 o                         
   1   3   4        788.12        820.00         5.65 o                         
   2   3   4          0.17          0.12         0.29 o                         
   3   3   4        114.14        148.83         2.10 o                         
   4   3   4         30.49         30.15         0.69 o                         
   5   3   4         25.10         25.99         0.70 o                         
   6   3   4          8.41          4.87         0.43 o                         
   7   3   4         33.94         27.59         0.95 o                         
   8   3   4          1.30          1.76         0.40 o                         
   9   3   4         93.41         84.56         2.16 o                         
  10   3   4         57.67         51.13         3.16 o                         
  11   3   4         30.54         25.06         2.49 o                         
  12   3   4         24.98         23.84         2.72 o                         
  13   3   4        118.30        125.52         6.24 o                         
 -15   4   4          1.16          1.76         1.47 o                         
 -14   4   4         46.63         58.36         4.31 o                         
 -13   4   4         10.44         11.72         2.10 o                         
 -12   4   4         20.76         17.66         2.27 o                         
 -11   4   4         52.98         45.21         2.55 o                         
 -10   4   4        144.04        135.11         4.14 o                         
  -9   4   4          1.81          2.29         0.82 o                         
  -8   4   4        126.88        105.18         2.21 o                         
  -7   4   4         22.63         30.65         1.21 o                         
  -6   4   4          6.90          5.74         0.65 o                         
  -5   4   4          3.66          2.02         0.44 o                         
  -4   4   4        268.74        274.91         2.96 o                         
  -3   4   4        285.14        288.79         3.93 o                         
  -2   4   4        126.63        141.02         2.59 o                         
  -1   4   4         30.25         24.53         0.76 o                         
   0   4   4        276.18        266.66         3.65 o                         
   1   4   4        689.62        729.55         6.05 o                         
   2   4   4        723.74        767.09         6.28 o                         
   3   4   4         17.58         21.48         0.99 o                         
   4   4   4          6.23          5.33         0.51 o                         
   5   4   4          5.24          5.27         0.42 o                         
   6   4   4          0.63          0.69         0.35 o                         
   7   4   4         38.78         30.90         1.16 o                         
   8   4   4         17.87         15.02         1.34 o                         
   9   4   4          0.11          0.27         0.92 o                         
  10   4   4         29.61         26.29         2.72 o                         
  11   4   4          4.22          6.81         2.25 o                         
  12   4   4         89.84        104.87         5.67 o                         
  13   4   4          8.95         10.99         2.16 o                         
 -14   5   4         12.63         10.05         1.96 o                         
 -13   5   4          0.54         -0.03         0.96 o                         
 -12   5   4         13.54         17.42         2.38 o                         
 -11   5   4         11.55         13.15         1.51 o                         
 -10   5   4         67.92         73.64         3.22 o                         
  -9   5   4         34.30         34.18         2.16 o                         
  -8   5   4        144.83        127.85         4.01 o                         
  -7   5   4         76.63         74.73         2.96 o                         
  -6   5   4          4.83          7.31         1.04 o                         
  -5   5   4         12.04         10.26         0.72 o                         
  -4   5   4         11.52         10.54         0.95 o                         
  -3   5   4         73.82         83.39         2.30 o                         
  -2   5   4        132.96        140.49         2.85 o                         
  -1   5   4         40.94         34.47         1.14 o                         
   0   5   4        396.85        420.89         5.00 o                         
   1   5   4         46.32         47.41         1.95 o                         
   2   5   4         25.17         24.61         1.00 o                         
   3   5   4         32.49         30.66         1.31 o                         
   4   5   4        110.88        106.50         2.27 o                         
   5   5   4         16.79         18.14         0.98 o                         
   6   5   4         33.87         29.79         1.26 o                         
   7   5   4         77.29         65.68         2.08 o                         
   8   5   4         51.35         46.20         2.14 o                         
   9   5   4         14.51         11.70         1.93 o                         
  10   5   4         17.99         17.60         2.32 o                         
  11   5   4         50.19         43.36         4.17 o                         
  12   5   4         26.25         33.92         5.21 o                         
 -13   6   4          0.81         -0.09         1.23 o                         
 -12   6   4          1.47          0.73         1.60 o                         
 -11   6   4         25.39         30.51         2.37 o                         
 -10   6   4         44.82         47.38         2.81 o                         
  -9   6   4          4.42          3.11         0.79 o                         
  -8   6   4         99.00         97.10         3.67 o                         
  -7   6   4        150.31        138.88         4.25 o                         
  -6   6   4        198.04        188.13         4.79 o                         
  -5   6   4          0.75         -0.11         0.63 o                         
  -4   6   4          6.66          6.26         0.79 o                         
  -3   6   4         46.44         49.24         1.90 o                         
  -2   6   4          7.64          8.54         1.00 o                         
  -1   6   4          0.00          0.50         0.34 o                         
   0   6   4        595.25        628.67        11.29 o                         
   1   6   4          2.66          2.84         0.84 o                         
   2   6   4          8.67          7.37         0.83 o                         
   3   6   4        276.31        290.59         4.34 o                         
   4   6   4        244.39        228.83         3.93 o                         
   5   6   4          0.48          0.26         0.48 o                         
   6   6   4         41.47         37.05         1.53 o                         
   7   6   4         16.71         12.99         1.05 o                         
   8   6   4         16.29         16.76         1.78 o                         
   9   6   4          3.62          3.32         1.16 o                         
  10   6   4         69.19         69.71         7.38 o                         
  11   6   4          2.18          3.45         1.21 o                         
 -12   7   4          0.01          0.88         2.09 o                         
 -11   7   4         13.75         13.49         1.78 o                         
 -10   7   4          2.21          1.56         0.80 o                         
  -9   7   4          5.16          5.06         1.10 o                         
  -8   7   4         91.59         91.34         3.78 o                         
  -7   7   4         33.92         28.59         2.10 o                         
  -6   7   4          5.14          2.41         0.80 o                         
  -5   7   4         16.13         14.85         1.41 o                         
  -4   7   4         13.21         12.85         1.16 o                         
  -3   7   4         35.61         33.35         2.25 o                         
  -2   7   4         20.85         20.78         1.83 o                         
  -1   7   4         15.37         14.29         1.82 o                         
   0   7   4        125.60        134.21         4.63 o                         
   1   7   4         88.66         85.11         2.66 o                         
   2   7   4         10.93         12.30         1.16 o                         
   3   7   4        140.45        137.55         3.26 o                         
   4   7   4        121.49        115.54         3.02 o                         
   5   7   4         83.12         74.63         2.47 o                         
   6   7   4          7.28          5.16         0.73 o                         
   7   7   4        116.52        117.86         3.82 o                         
   8   7   4          5.34          5.39         1.16 o                         
   9   7   4          0.00          2.96         1.19 o                         
  10   7   4         33.03         35.22         3.40 o                         
 -10   8   4          8.11         11.46         1.69 o                         
  -9   8   4          0.70          0.10         0.94 o                         
  -8   8   4        221.89        230.96         8.17 o                         
  -7   8   4          0.58          0.80         1.13 o                         
  -6   8   4         14.70         11.32         2.04 o                         
  -5   8   4         19.80         20.68         2.89 o                         
  -4   8   4          4.50          2.56         0.98 o                         
  -3   8   4          5.62          4.72         1.01 o                         
  -2   8   4          8.57          8.16         1.30 o                         
  -1   8   4          1.78          2.60         0.82 o                         
   0   8   4          0.09         -0.17         0.77 o                         
   1   8   4         38.30         41.63         3.20 o                         
   2   8   4        262.86        274.58         7.92 o                         
   3   8   4          0.03         -0.99         0.66 o                         
   4   8   4          9.27          7.86         0.91 o                         
   5   8   4         26.96         25.04         1.75 o                         
   6   8   4          0.74          0.54         0.76 o                         
   7   8   4          6.00          4.87         1.04 o                         
   8   8   4          7.35          6.04         1.23 o                         
  -8   9   4         29.98         25.03         2.89 o                         
  -7   9   4         12.43          7.20         3.93 o                         
  -6   9   4          4.99          7.18         1.85 o                         
  -5   9   4         28.43         26.96         2.99 o                         
  -4   9   4         11.24         11.56         1.56 o                         
  -3   9   4          7.57          8.97         1.51 o                         
  -2   9   4         68.78         69.90         3.71 o                         
  -1   9   4         22.76         21.29         2.04 o                         
   0   9   4         45.11         47.45         2.99 o                         
   1   9   4         22.21         21.71         2.02 o                         
   2   9   4         12.61         11.84         1.50 o                         
   3   9   4          1.03          2.66         0.79 o                         
   4   9   4         25.13         27.17         1.79 o                         
   5   9   4         68.22         68.07         2.77 o                         
   6   9   4         39.57         39.43         2.43 o                         
  -3  10   4          6.92         11.23         3.21 o                         
  -2  10   4         22.16         23.28         2.40 o                         
  -1  10   4          3.74          3.18         1.18 o                         
   0  10   4          0.12          1.10         1.47 o                         
   1  10   4         12.13         14.78         1.90 o                         
 -16   1   5          2.70          1.75         1.04 o                         
 -15   1   5          5.01          2.96         1.68 o                         
 -14   1   5         12.72         13.20         1.69 o                         
 -13   1   5          3.63          4.57         1.11 o                         
 -12   1   5         91.68         83.08         2.84 o                         
 -11   1   5          0.88          2.73         0.65 o                         
 -10   1   5        263.50        256.20         4.60 o                         
  -9   1   5          0.01          0.83         0.45 o                         
  -8   1   5         38.83         29.04         1.39 o                         
  -7   1   5         17.53         19.00         1.10 o                         
  -6   1   5        263.86        297.33         4.00 o                         
  -5   1   5         77.29         70.97         1.88 o                         
  -4   1   5         47.70         60.99         1.77 o                         
  -3   1   5         77.04         66.40         1.30 o                         
  -2   1   5        165.03        178.60         2.17 o                         
  -1   1   5          7.48          7.81         1.01 o                         
   0   1   5       1447.54       1576.94         7.08 o                         
   1   1   5         93.85         91.56         1.28 o                         
   2   1   5        216.70        232.90         1.91 o                         
   3   1   5         49.40         51.15         0.85 o                         
   4   1   5         19.09         25.58         0.72 o                         
   5   1   5          8.22          3.86         0.25 o                         
   6   1   5        103.44        106.20         1.33 o                         
   7   1   5          1.11          0.41         0.31 o                         
   8   1   5          5.49          4.21         0.52 o                         
   9   1   5         53.12         43.67         1.95 o                         
  10   1   5        181.59        165.76         3.97 o                         
  11   1   5        118.99        117.07         3.52 o                         
  12   1   5          4.27          4.63         0.94 o                         
  13   1   5          2.05          0.74         0.75 o                         
  14   1   5         55.67         51.89         3.24 o                         
 -16   2   5         33.41         41.82         3.90 o                         
 -15   2   5         26.51         26.42         2.39 o                         
 -14   2   5         38.15         35.56         2.66 o                         
 -13   2   5          1.94          2.60         1.07 o                         
 -12   2   5          5.59          4.45         0.78 o                         
 -11   2   5         57.17         44.08         2.33 o                         
 -10   2   5         14.44         10.95         1.23 o                         
  -9   2   5         56.19         50.72         2.33 o                         
  -8   2   5        114.35        132.46         3.76 o                         
  -7   2   5        173.27        189.23         2.79 o                         
  -6   2   5         76.29         72.16         1.52 o                         
  -5   2   5         46.05         54.11         2.01 o                         
  -4   2   5        152.54        147.64         3.34 o                         
  -3   2   5          6.12          5.57         0.53 o                         
  -2   2   5        374.54        418.47         5.88 o                         
  -1   2   5          3.52          2.56         0.29 o                         
   0   2   5         37.72         39.95         0.91 o                         
   1   2   5        512.61        595.26         4.09 o                         
   2   2   5        289.29        315.45         2.20 o                         
   3   2   5         40.03         41.68         0.70 o                         
   4   2   5         70.86         68.64         1.02 o                         
   5   2   5        105.35        102.78         1.43 o                         
   6   2   5          0.09          0.20         0.21 o                         
   7   2   5         12.90          7.18         0.62 o                         
   8   2   5         23.42         26.28         1.47 o                         
   9   2   5         23.22         19.02         1.30 o                         
  10   2   5         20.34         21.21         1.46 o                         
  11   2   5        245.52        248.61         6.68 o                         
  12   2   5          5.52          3.37         1.44 o                         
  13   2   5          3.32          2.98         1.44 o                         
 -15   3   5         17.39         21.76         2.81 o                         
 -14   3   5          2.05         -0.40         1.44 o                         
 -13   3   5         23.20         24.70         2.78 o                         
 -12   3   5         18.32         17.24         1.60 o                         
 -11   3   5          0.23         -0.05         0.71 o                         
 -10   3   5         14.19         14.33         1.36 o                         
  -9   3   5        226.59        207.18         4.81 o                         
  -8   3   5          2.41          6.10         0.95 o                         
  -7   3   5         23.66         28.06         1.69 o                         
  -6   3   5        189.57        182.69         4.00 o                         
  -5   3   5         74.73         68.13         1.91 o                         
  -4   3   5          2.11          0.35         0.37 o                         
  -3   3   5        366.54        404.12         4.35 o                         
  -2   3   5         52.09         51.31         1.48 o                         
  -1   3   5         45.22         49.40         1.87 o                         
   0   3   5        213.75        220.25         2.21 o                         
   1   3   5        266.34        288.97         2.52 o                         
   2   3   5          2.31          2.08         0.19 o                         
   3   3   5         51.90         58.63         1.08 o                         
   4   3   5        141.45        142.53         1.57 o                         
   5   3   5         89.92         98.52         1.39 o                         
   6   3   5          0.99          1.50         0.30 o                         
   7   3   5         19.68         19.21         0.95 o                         
   8   3   5        206.10        170.31         3.53 o                         
   9   3   5          0.24         -0.11         0.65 o                         
  10   3   5         12.75         13.55         1.98 o                         
  11   3   5         41.48         29.74         5.62 o                         
  12   3   5         22.81         22.38         2.66 o                         
  13   3   5          0.36         -0.53         1.16 o                         
 -15   4   5          0.01         -0.21         1.41 o                         
 -14   4   5         23.19         23.46         2.95 o                         
 -13   4   5         44.87         42.34         3.57 o                         
 -12   4   5          9.29         10.83         1.36 o                         
 -11   4   5         24.72         24.18         1.94 o                         
 -10   4   5         28.17         36.67         3.53 o                         
  -9   4   5          0.95          6.65         1.02 o                         
  -8   4   5          1.06          1.49         0.49 o                         
  -7   4   5          0.93          1.38         0.47 o                         
  -6   4   5          1.44          0.06         0.41 o                         
  -5   4   5         21.28         19.33         1.06 o                         
  -4   4   5          7.50          8.57         0.72 o                         
  -3   4   5         25.74         24.43         1.16 o                         
  -2   4   5         84.29         72.16         2.16 o                         
  -1   4   5         87.99         98.48         1.90 o                         
   0   4   5         95.44         89.87         1.61 o                         
   1   4   5         42.22         33.80         1.35 o                         
   2   4   5          4.42          3.28         0.63 o                         
   3   4   5          5.69          4.87         0.50 o                         
   4   4   5         36.63         30.11         1.01 o                         
   5   4   5        101.83         91.03         1.73 o                         
   6   4   5         41.49         42.07         1.24 o                         
   7   4   5          0.15          0.30         0.41 o                         
   8   4   5         39.96         28.30         2.55 o                         
   9   4   5        326.81        308.84         8.68 o                         
  10   4   5          0.26          1.01         0.85 o                         
  11   4   5          0.03         -0.55         1.07 o                         
  12   4   5          1.06          3.48         1.21 o                         
 -14   5   5          0.99          0.56         1.36 o                         
 -13   5   5         33.71         42.59         3.69 o                         
 -12   5   5         22.42         25.70         2.43 o                         
 -11   5   5          6.42          6.88         1.20 o                         
 -10   5   5         70.37         66.59         3.19 o                         
  -9   5   5         38.88         34.88         2.22 o                         
  -8   5   5         20.91         16.40         1.50 o                         
  -7   5   5        140.30        130.47         3.95 o                         
  -6   5   5         17.93         19.47         1.50 o                         
  -5   5   5         38.59         40.50         2.03 o                         
  -4   5   5        187.11        178.86         2.60 o                         
  -3   5   5          0.52          0.84         0.54 o                         
  -2   5   5         15.34         15.43         0.96 o                         
  -1   5   5          0.00          0.87         0.26 o                         
   0   5   5          7.51         10.64         0.87 o                         
   1   5   5        105.36        102.87         2.61 o                         
   2   5   5        300.28        281.65         4.30 o                         
   3   5   5        156.73        166.90         2.84 o                         
   4   5   5          7.10          4.25         0.57 o                         
   5   5   5        116.07        102.26         2.31 o                         
   6   5   5          0.08          0.06         0.47 o                         
   7   5   5          7.35          4.39         0.97 o                         
   8   5   5          8.17          9.94         1.37 o                         
   9   5   5         29.11         24.87         2.55 o                         
  10   5   5          5.68         10.68         1.87 o                         
  11   5   5          7.32          7.17         1.69 o                         
 -13   6   5         12.20          9.56         2.57 o                         
 -12   6   5         44.61         42.07         2.85 o                         
 -11   6   5         62.09         64.13         3.66 o                         
 -10   6   5          9.08         13.96         1.65 o                         
  -9   6   5         36.02         34.42         2.48 o                         
  -8   6   5          4.67          2.52         0.81 o                         
  -7   6   5         11.51          9.23         1.23 o                         
  -6   6   5          3.25          2.61         1.24 o                         
  -5   6   5          1.57          0.58         0.62 o                         
  -4   6   5         25.90         26.24         1.99 o                         
  -3   6   5         44.81         46.02         1.90 o                         
  -2   6   5          0.95          1.03         1.11 o                         
  -1   6   5          0.01         -0.33         0.43 o                         
   0   6   5          2.00          0.90         0.56 o                         
   1   6   5          2.26          2.02         0.59 o                         
   2   6   5         95.50         99.44         2.53 o                         
   3   6   5          6.17          5.34         0.65 o                         
   4   6   5         15.98         14.57         0.98 o                         
   5   6   5         82.36         77.97         2.19 o                         
   6   6   5         41.30         37.11         1.57 o                         
   7   6   5          8.80         10.35         1.36 o                         
   8   6   5          2.79         -0.38         0.83 o                         
   9   6   5         35.12         31.38         3.12 o                         
  10   6   5          7.10          2.27         2.65 o                         
  11   6   5         12.59         21.34         3.69 o                         
 -12   7   5         19.83         26.67         3.06 o                         
 -11   7   5        124.07        140.51         5.21 o                         
 -10   7   5         17.77         24.81         2.22 o                         
  -9   7   5          4.72          4.43         1.12 o                         
  -8   7   5         75.06         62.99         3.23 o                         
  -7   7   5          6.18          3.21         1.00 o                         
  -6   7   5          8.09          8.12         1.22 o                         
  -5   7   5          4.90          5.65         1.50 o                         
  -4   7   5          8.44          8.50         1.64 o                         
  -3   7   5         34.29         32.16         2.22 o                         
  -2   7   5        127.90        132.53         5.48 o                         
  -1   7   5        145.17        138.99         3.43 o                         
   0   7   5          1.41          1.07         0.50 o                         
   1   7   5        104.58        101.29         2.72 o                         
   2   7   5         94.46         87.26         2.58 o                         
   3   7   5         22.90         19.90         1.19 o                         
   4   7   5         95.74         93.70         2.53 o                         
   5   7   5          9.89          6.38         0.74 o                         
   6   7   5         18.13         15.02         1.23 o                         
   7   7   5          0.49         -0.40         0.75 o                         
   8   7   5         83.97         87.32         6.53 o                         
   9   7   5         15.78         14.93         2.26 o                         
 -10   8   5         51.68         50.67         4.14 o                         
  -9   8   5          1.07          4.56         1.62 o                         
  -8   8   5          0.24          0.93         1.28 o                         
  -7   8   5          0.44          2.33         2.01 o                         
  -6   8   5         61.38         60.86         4.25 o                         
  -5   8   5          0.03         -0.23         1.31 o                         
  -4   8   5          1.55          1.62         2.97 o                         
  -3   8   5         52.80         50.74         2.98 o                         
  -2   8   5          6.41          5.63         1.37 o                         
  -1   8   5          2.00          2.92         1.20 o                         
   0   8   5        147.65        137.87         5.27 o                         
   1   8   5         54.51         58.29         2.63 o                         
   2   8   5         37.79         32.10         1.97 o                         
   3   8   5        141.66        137.32         3.92 o                         
   4   8   5          5.07          3.98         0.69 o                         
   5   8   5          5.77          4.55         0.91 o                         
   6   8   5          0.23          0.48         0.90 o                         
   7   8   5          0.22          0.34         0.79 o                         
   8   8   5          1.06          0.10         1.04 o                         
  -7   9   5         50.63         56.32         6.66 o                         
  -6   9   5          0.85          2.80         1.41 o                         
  -5   9   5          0.63          0.80         1.25 o                         
  -4   9   5          1.86          2.73         1.47 o                         
  -3   9   5         22.08         17.63         1.86 o                         
  -2   9   5         35.88         33.38         2.62 o                         
  -1   9   5          0.00         -1.11         0.74 o                         
   0   9   5        195.80        189.92         5.03 o                         
   1   9   5         59.29         53.26         2.68 o                         
   2   9   5         91.32         84.92         3.42 o                         
   3   9   5          0.01          1.14         0.75 o                         
   4   9   5          5.20          4.79         0.97 o                         
   5   9   5          0.16          0.71         1.39 o                         
 -16   0   6          5.43          4.05         2.41 o                         
 -15   0   6         19.90         15.88         3.53 o                         
 -14   0   6        177.10        176.48        10.27 o                         
 -13   0   6          8.43          8.50         2.41 o                         
 -12   0   6         97.30         95.69         4.15 o                         
 -11   0   6          2.54          3.43         1.04 o                         
 -10   0   6         32.85         37.38         2.46 o                         
  -9   0   6          0.02          0.18         0.62 o                         
  -8   0   6          4.44         10.79         1.39 o                         
  -7   0   6        274.14        247.81         5.59 o                         
  -6   0   6         25.16         23.26         2.41 o                         
  -5   0   6         15.71         20.05         2.25 o                         
  -4   0   6        297.41        311.24         8.02 o                         
  -3   0   6         15.48         18.45         2.09 o                         
  -2   0   6       5935.94       6257.40        24.63 o                         
  -1   0   6         40.09         45.88         1.41 o                         
   0   0   6       1092.06       1257.02         6.84 o                         
   1   0   6       4264.42       4380.40        18.47 o                         
   2   0   6        424.98        484.95         5.42 o                         
   3   0   6         90.84         92.72         2.40 o                         
   4   0   6        123.66        154.53         2.72 o                         
   5   0   6        122.80        124.23         4.00 o                         
   6   0   6        115.58         94.97         7.26 o                         
   7   0   6         82.36         64.01         3.17 o                         
   8   0   6        160.30        130.42         4.63 o                         
   9   0   6          7.86          7.66         1.25 o                         
  10   0   6          8.97          4.80         1.07 o                         
  11   0   6         31.09         38.17         3.05 o                         
  12   0   6         46.95         47.69         3.49 o                         
  13   0   6         67.07         62.87         4.13 o                         
 -16   1   6          0.05          0.44         0.93 o                         
 -15   1   6          5.57          8.43         1.51 o                         
 -14   1   6          5.22          6.53         1.28 o                         
 -13   1   6         60.56         54.15         3.11 o                         
 -12   1   6         23.60         20.25         1.55 o                         
 -11   1   6          9.22          9.70         1.10 o                         
 -10   1   6         33.32         33.74         1.82 o                         
  -9   1   6         11.44         11.06         0.94 o                         
  -8   1   6          0.00          0.13         0.46 o                         
  -7   1   6         15.30         14.22         1.02 o                         
  -6   1   6          0.19          0.75         0.42 o                         
  -5   1   6         86.17         94.06         2.31 o                         
  -4   1   6         94.67         98.43         2.59 o                         
  -3   1   6        348.37        361.06         3.82 o                         
  -2   1   6        231.40        240.80         2.86 o                         
  -1   1   6       1080.62       1213.56         5.94 o                         
   0   1   6        196.40        245.19         2.18 o                         
   1   1   6        154.52        168.61         1.60 o                         
   2   1   6          0.07          0.14         0.18 o                         
   3   1   6         24.37         27.91         0.68 o                         
   4   1   6        141.27        147.67         2.13 o                         
   5   1   6        124.93        121.40         1.72 o                         
   6   1   6         37.72         36.53         1.21 o                         
   7   1   6        113.23        104.52         2.80 o                         
   8   1   6         87.88         70.44         2.43 o                         
   9   1   6        242.64        216.17         4.45 o                         
  10   1   6         61.30         52.64         2.33 o                         
  11   1   6          0.00          0.98         0.60 o                         
  12   1   6          0.41         -0.58         0.69 o                         
  13   1   6          0.15          1.25         0.85 o                         
 -16   2   6         20.45         26.95         4.33 o                         
 -15   2   6         17.45         19.09         2.54 o                         
 -14   2   6          2.82          1.05         1.27 o                         
 -13   2   6          4.82          3.19         1.27 o                         
 -12   2   6         49.73         42.50         2.50 o                         
 -11   2   6         11.94         11.82         1.41 o                         
 -10   2   6         15.65         26.79         1.84 o                         
  -9   2   6          1.07          2.34         0.73 o                         
  -8   2   6         51.79         51.67         2.34 o                         
  -7   2   6         14.38         13.70         0.76 o                         
  -6   2   6        104.09         97.20         2.93 o                         
  -5   2   6        243.22        234.80         5.58 o                         
  -4   2   6        676.14        638.21         7.22 o                         
  -3   2   6        449.91        457.77         6.37 o                         
  -2   2   6        719.29        763.93         6.97 o                         
  -1   2   6        784.28        831.48         5.69 o                         
   0   2   6        787.17        880.90        10.51 o                         
   1   2   6        274.58        315.11         2.79 o                         
   2   2   6        429.08        461.48         3.08 o                         
   3   2   6        357.02        365.59         3.04 o                         
   4   2   6         79.45         97.83         1.55 o                         
   5   2   6         75.04         86.52         1.62 o                         
   6   2   6        331.17        308.85         4.91 o                         
   7   2   6         27.05         25.56         1.42 o                         
   8   2   6         97.74         88.51         2.69 o                         
   9   2   6         94.32         97.62         2.96 o                         
  10   2   6          0.63          0.77         0.68 o                         
  11   2   6          1.96          2.03         0.92 o                         
  12   2   6         23.26         29.25         2.31 o                         
  13   2   6          7.77         14.62         2.24 o                         
 -15   3   6          0.16         -0.22         1.84 o                         
 -14   3   6         57.43         61.91         4.42 o                         
 -13   3   6         23.51         23.13         2.66 o                         
 -12   3   6         18.07         17.91         1.76 o                         
 -11   3   6         53.66         38.87         2.42 o                         
 -10   3   6         37.11         31.96         2.07 o                         
  -9   3   6          3.41          3.59         0.80 o                         
  -8   3   6         12.86         12.85         1.25 o                         
  -7   3   6         31.43         30.70         1.82 o                         
  -6   3   6        352.76        402.98         5.01 o                         
  -5   3   6         52.35         61.56         1.92 o                         
  -4   3   6         55.98         55.53         1.79 o                         
  -3   3   6         77.42         72.11         1.96 o                         
  -2   3   6        781.53        830.22         5.10 o                         
  -1   3   6        213.63        248.06         3.22 o                         
   0   3   6        121.46        137.64         2.53 o                         
   1   3   6          2.46          3.22         0.33 o                         
   2   3   6          9.35         10.49         0.40 o                         
   3   3   6        148.49        153.23         1.68 o                         
   4   3   6        178.20        182.67         1.93 o                         
   5   3   6         87.85         95.56         1.39 o                         
   6   3   6          7.07          8.89         0.57 o                         
   7   3   6        337.94        289.07         5.73 o                         
   8   3   6         67.03         63.33         2.81 o                         
   9   3   6          3.84          2.45         0.86 o                         
  10   3   6          1.51          2.44         1.12 o                         
  11   3   6         40.00         37.08         3.29 o                         
  12   3   6         40.84         44.64         3.62 o                         
 -15   4   6          8.06         15.54         3.37 o                         
 -14   4   6          4.30          2.86         1.46 o                         
 -13   4   6          2.71          1.36         1.13 o                         
 -12   4   6         25.88         25.71         2.07 o                         
 -11   4   6        122.21        114.33         4.14 o                         
 -10   4   6         24.98         20.82         1.77 o                         
  -9   4   6        109.54        103.71         3.66 o                         
  -8   4   6         21.58         29.13         1.47 o                         
  -7   4   6          1.29          1.77         0.86 o                         
  -6   4   6         50.10         44.39         1.73 o                         
  -5   4   6        272.99        281.00         4.25 o                         
  -4   4   6        299.56        293.84         4.65 o                         
  -3   4   6          5.24          3.95         0.58 o                         
  -2   4   6        166.53        148.82         3.57 o                         
  -1   4   6         97.19        106.17         2.33 o                         
   0   4   6        144.92        151.68         2.05 o                         
   1   4   6        306.64        336.09         4.36 o                         
   2   4   6         69.49         72.06         1.83 o                         
   3   4   6         26.33         33.21         1.26 o                         
   4   4   6         38.13         45.03         1.25 o                         
   5   4   6         53.41         50.92         1.34 o                         
   6   4   6         13.08         10.71         0.89 o                         
   7   4   6          0.80          0.09         1.34 o                         
   8   4   6        219.83        215.91         7.20 o                         
   9   4   6          6.40          4.00         1.52 o                         
  10   4   6         11.91         10.64         1.92 o                         
  11   4   6         53.55         59.53         4.25 o                         
  12   4   6         22.67         22.30         3.69 o                         
 -14   5   6         78.43        110.15         9.31 o                         
 -13   5   6          6.29          8.07         1.80 o                         
 -12   5   6        103.97        124.60         4.66 o                         
 -11   5   6          1.24          1.25         0.81 o                         
 -10   5   6         49.74         47.78         2.71 o                         
  -9   5   6        208.83        180.01         5.11 o                         
  -8   5   6        119.54        118.01         4.00 o                         
  -7   5   6          1.87          1.55         0.53 o                         
  -6   5   6        164.72        165.45         4.42 o                         
  -5   5   6          4.51          4.90         0.85 o                         
  -4   5   6         32.54         33.10         1.79 o                         
  -3   5   6         81.42         79.61         2.64 o                         
  -2   5   6        483.59        497.17         9.02 o                         
  -1   5   6        108.61        113.49         2.77 o                         
   0   5   6          0.30         -0.02         0.48 o                         
   1   5   6         43.79         45.52         1.77 o                         
   2   5   6          3.45          1.95         0.58 o                         
   3   5   6          3.17          2.58         0.73 o                         
   4   5   6          0.00          0.27         0.40 o                         
   5   5   6         12.62         14.20         0.92 o                         
   6   5   6        101.16         82.77         3.21 o                         
   7   5   6        411.27        395.91         7.90 o                         
   8   5   6          2.49          4.73         1.36 o                         
   9   5   6          0.07          1.72         1.16 o                         
  10   5   6         84.28        100.08        10.19 o                         
  11   5   6          0.02          1.11         1.23 o                         
 -13   6   6        106.10        125.31         6.46 o                         
 -12   6   6         52.66         51.69         3.19 o                         
 -11   6   6          8.41          6.95         1.29 o                         
 -10   6   6          1.07          1.53         1.12 o                         
  -9   6   6        140.63        134.05         4.64 o                         
  -8   6   6         22.48         26.90         2.09 o                         
  -7   6   6         33.54         33.24         2.21 o                         
  -6   6   6         81.34         79.37         3.21 o                         
  -5   6   6         10.91         12.26         1.24 o                         
  -4   6   6         13.94         12.70         1.22 o                         
  -3   6   6        172.28        178.44         5.95 o                         
  -2   6   6          3.43          2.88         0.79 o                         
  -1   6   6        289.67        293.85         4.87 o                         
   0   6   6         45.57         43.64         1.89 o                         
   1   6   6          1.93          1.78         0.60 o                         
   2   6   6         11.85         11.30         0.97 o                         
   3   6   6         44.72         45.04         1.67 o                         
   4   6   6          6.08          4.71         0.62 o                         
   5   6   6          2.99          1.79         0.54 o                         
   6   6   6         26.75         28.89         1.63 o                         
   7   6   6          9.32          9.83         1.59 o                         
   8   6   6          8.00         12.24         1.98 o                         
   9   6   6         45.94         51.25         4.73 o                         
  10   6   6        341.80        363.55        10.77 o                         
 -11   7   6        245.14        280.40         7.47 o                         
 -10   7   6          0.40          1.85         0.94 o                         
  -9   7   6         38.73         41.11         2.74 o                         
  -8   7   6        224.08        227.00         6.11 o                         
  -7   7   6          0.15          0.83         0.92 o                         
  -6   7   6          1.68          0.18         1.00 o                         
  -5   7   6         24.69         24.63         2.61 o                         
  -4   7   6          0.41         -0.45         1.76 o                         
  -3   7   6         38.67         38.41         3.00 o                         
  -2   7   6         86.42         84.44         3.50 o                         
  -1   7   6        168.05        175.88         4.01 o                         
   0   7   6         27.15         28.86         1.66 o                         
   1   7   6          0.14         -0.39         0.66 o                         
   2   7   6         36.02         34.31         1.67 o                         
   3   7   6         12.69         16.23         1.10 o                         
   4   7   6          4.44          3.16         0.69 o                         
   5   7   6          1.23          0.91         0.65 o                         
   6   7   6          0.11          0.09         0.68 o                         
   7   7   6         37.01         50.15         2.70 o                         
   8   7   6          8.15          4.50         1.39 o                         
   9   7   6          9.93          5.94         2.57 o                         
 -10   8   6          4.15          3.69         1.93 o                         
  -9   8   6          0.09          1.36         1.23 o                         
  -8   8   6         11.97          7.93         2.97 o                         
  -7   8   6         22.89         28.52         3.12 o                         
  -6   8   6          0.12         -1.59         1.30 o                         
  -5   8   6          3.69          4.67         1.28 o                         
  -4   8   6         34.33         33.60         3.12 o                         
  -3   8   6         21.12         20.24         2.50 o                         
  -2   8   6          9.11          8.66         1.39 o                         
  -1   8   6         78.40         82.81         3.74 o                         
   0   8   6         10.80         10.89         1.15 o                         
   1   8   6          4.84          4.61         0.93 o                         
   2   8   6          0.76          0.18         0.63 o                         
   3   8   6          2.41          1.84         0.56 o                         
   4   8   6          0.08          0.14         0.80 o                         
   5   8   6          0.23         -0.70         0.65 o                         
   6   8   6         38.33         45.51         2.69 o                         
   7   8   6         10.85         11.10         1.35 o                         
  -7   9   6          0.87          0.48         1.76 o                         
  -6   9   6         23.99         29.16         4.65 o                         
  -5   9   6         29.44         31.89         3.43 o                         
  -4   9   6         12.17          7.27         1.66 o                         
  -3   9   6          1.34          0.11         1.35 o                         
  -2   9   6         16.26         14.58         2.99 o                         
  -1   9   6         10.84          9.14         1.27 o                         
   0   9   6        142.98        133.12         4.28 o                         
   1   9   6         64.57         65.22         3.03 o                         
   2   9   6          0.84          0.93         0.66 o                         
   3   9   6          4.57          5.45         1.18 o                         
   4   9   6         34.45         38.50         2.46 o                         
 -16   1   7         24.91         29.97         3.28 o                         
 -15   1   7        129.81        130.18         6.52 o                         
 -14   1   7          4.64          3.45         1.36 o                         
 -13   1   7        309.02        298.92         6.74 o                         
 -12   1   7        129.26        117.68         4.12 o                         
 -11   1   7         11.77         10.24         1.26 o                         
 -10   1   7        194.77        184.03         4.01 o                         
  -9   1   7         36.63         31.27         1.65 o                         
  -8   1   7         33.21         32.46         1.62 o                         
  -7   1   7          2.82          1.46         0.46 o                         
  -6   1   7         83.96         95.16         2.90 o                         
  -5   1   7        545.08        566.96         6.82 o                         
  -4   1   7         91.73        125.01         2.21 o                         
  -3   1   7        357.63        413.05         4.38 o                         
  -2   1   7       1006.78       1132.14         6.83 o                         
  -1   1   7        324.14        340.77         3.58 o                         
   0   1   7        118.00        141.80         1.79 o                         
   1   1   7          9.37         11.55         0.61 o                         
   2   1   7          6.53         14.82         0.55 o                         
   3   1   7         55.27         63.11         1.08 o                         
   4   1   7         52.28         51.60         1.06 o                         
   5   1   7          0.02          0.09         0.36 o                         
   6   1   7        670.60        685.28         7.18 o                         
   7   1   7        267.20        249.43         4.53 o                         
   8   1   7          7.98          9.88         0.98 o                         
   9   1   7        396.72        380.35         6.16 o                         
  10   1   7         58.49         59.53         2.62 o                         
  11   1   7          4.38          2.32         0.93 o                         
  12   1   7          0.57          2.73         1.05 o                         
 -15   2   7          0.02          0.64         1.44 o                         
 -14   2   7         12.55         11.07         2.04 o                         
 -13   2   7         14.09          9.17         1.37 o                         
 -12   2   7         28.01         27.09         2.08 o                         
 -11   2   7         34.88         32.26         2.12 o                         
 -10   2   7         34.54         28.76         1.98 o                         
  -9   2   7          2.28          3.54         0.79 o                         
  -8   2   7        102.61         90.69         3.23 o                         
  -7   2   7         63.58         63.27         2.56 o                         
  -6   2   7        152.27        145.65         3.67 o                         
  -5   2   7        350.38        308.15         6.35 o                         
  -4   2   7        312.11        336.08         6.40 o                         
  -3   2   7        741.23        838.22         7.96 o                         
  -2   2   7        313.43        319.78         4.83 o                         
  -1   2   7         24.29         25.34         1.37 o                         
   0   2   7        102.47        106.04         1.82 o                         
   1   2   7        141.78        169.38         2.11 o                         
   2   2   7       1178.88       1184.15         7.16 o                         
   3   2   7        743.38        702.77         4.29 o                         
   4   2   7         96.13         91.92         1.92 o                         
   5   2   7          0.54          0.58         0.36 o                         
   6   2   7         77.90         64.17         1.91 o                         
   7   2   7          3.12          6.92         0.80 o                         
   8   2   7        192.04        179.50         4.96 o                         
   9   2   7        114.49        113.88         4.07 o                         
  10   2   7         47.00         48.86         2.82 o                         
  11   2   7          2.58          2.75         0.86 o                         
  12   2   7         25.31         25.34         2.89 o                         
 -15   3   7        147.58        178.17         7.87 o                         
 -14   3   7          3.55          3.97         2.25 o                         
 -13   3   7         24.84         25.19         2.08 o                         
 -12   3   7         64.38         52.72         2.94 o                         
 -11   3   7         13.20          9.61         1.29 o                         
 -10   3   7        136.89        114.97         3.95 o                         
  -9   3   7        137.08        121.28         3.94 o                         
  -8   3   7          2.31          4.35         0.94 o                         
  -7   3   7          0.00          0.22         0.64 o                         
  -6   3   7          8.91         11.12         0.91 o                         
  -5   3   7        746.43        795.57         7.54 o                         
  -4   3   7        194.42        186.95         5.51 o                         
  -3   3   7        119.14        112.60         3.11 o                         
  -2   3   7         10.84          6.27         0.56 o                         
  -1   3   7          9.28          5.68         0.69 o                         
   0   3   7        286.12        286.97         4.23 o                         
   1   3   7         83.45         84.53         1.71 o                         
   2   3   7          5.43          3.52         0.45 o                         
   3   3   7         98.42         95.68         1.92 o                         
   4   3   7        183.36        179.71         2.36 o                         
   5   3   7         45.33         37.89         1.07 o                         
   6   3   7        228.46        235.04         3.94 o                         
   7   3   7        249.80        232.39         7.62 o                         
   8   3   7         96.06         91.04         3.54 o                         
   9   3   7         36.19         39.95         2.45 o                         
  10   3   7         14.56         12.53         3.37 o                         
  11   3   7          2.56          1.60         1.52 o                         
  12   3   7         49.46         53.03         4.13 o                         
 -14   4   7         15.81         22.54         2.95 o                         
 -13   4   7         41.11         47.34         2.97 o                         
 -12   4   7          7.18         10.93         1.46 o                         
 -11   4   7          8.50          6.77         1.23 o                         
 -10   4   7          1.94          2.29         1.15 o                         
  -9   4   7         36.85         30.61         2.10 o                         
  -8   4   7         94.52         94.75         2.75 o                         
  -7   4   7         26.75         19.31         1.27 o                         
  -6   4   7        530.43        506.77         8.48 o                         
  -5   4   7         87.56         85.38         2.48 o                         
  -4   4   7       1458.48       1448.00         9.83 o                         
  -3   4   7         70.54         66.13         2.55 o                         
  -2   4   7         68.57         72.58         1.77 o                         
  -1   4   7          0.41          0.56         0.44 o                         
   0   4   7        342.24        338.58         3.82 o                         
   1   4   7         15.62         17.30         1.17 o                         
   2   4   7         86.98         86.23         2.04 o                         
   3   4   7        133.82        133.62         2.50 o                         
   4   4   7         11.10         12.60         0.86 o                         
   5   4   7        635.62        607.82         5.54 o                         
   6   4   7        278.50        252.23         6.08 o                         
   7   4   7         14.01         11.70         1.76 o                         
   8   4   7         13.97         11.57         2.01 o                         
   9   4   7          9.31          8.39         1.69 o                         
  10   4   7         16.66         15.15         2.19 o                         
  11   4   7         80.34         90.42         5.33 o                         
 -14   5   7         46.10         54.67         4.59 o                         
 -13   5   7         19.15         28.77         2.45 o                         
 -12   5   7         45.98         47.30         3.01 o                         
 -11   5   7         24.67         20.21         2.08 o                         
 -10   5   7         22.88         17.43         1.74 o                         
  -9   5   7          0.37          0.29         0.75 o                         
  -8   5   7         47.47         53.84         2.78 o                         
  -7   5   7         12.81         22.05         1.38 o                         
  -6   5   7         34.48         27.85         1.53 o                         
  -5   5   7         33.37         32.83         1.62 o                         
  -4   5   7          7.72          5.96         1.17 o                         
  -3   5   7         65.74         62.86         3.35 o                         
  -2   5   7        165.54        162.69         5.33 o                         
  -1   5   7        154.25        149.54         4.91 o                         
   0   5   7        384.43        387.45         6.48 o                         
   1   5   7         39.07         38.81         1.70 o                         
   2   5   7          3.94          3.97         0.59 o                         
   3   5   7         38.19         37.25         1.43 o                         
   4   5   7         36.54         35.94         1.70 o                         
   5   5   7         91.64         86.85         2.62 o                         
   6   5   7          0.29          0.74         0.73 o                         
   7   5   7         39.03         35.88         2.55 o                         
   8   5   7        312.63        305.61         9.19 o                         
   9   5   7          3.74          5.53         1.59 o                         
  10   5   7         15.98         20.34         2.72 o                         
 -12   6   7          1.94          0.96         1.32 o                         
 -11   6   7          1.22          1.63         1.08 o                         
 -10   6   7         45.75         48.63         2.98 o                         
  -9   6   7          1.22          1.12         0.88 o                         
  -8   6   7          9.04         11.01         1.45 o                         
  -7   6   7         60.57         51.17         2.77 o                         
  -6   6   7        162.25        150.73         4.53 o                         
  -5   6   7         20.94         19.60         1.60 o                         
  -4   6   7          9.80          7.54         2.41 o                         
  -3   6   7         53.80         47.83         3.23 o                         
  -2   6   7        203.52        203.77         6.47 o                         
  -1   6   7        102.54        103.52         3.57 o                         
   0   6   7          3.45          2.67         0.66 o                         
   1   6   7         83.42         92.71         2.82 o                         
   2   6   7          8.86          9.80         0.91 o                         
   3   6   7          5.90          6.61         0.72 o                         
   4   6   7        154.66        146.85         3.54 o                         
   5   6   7          0.71          1.32         0.56 o                         
   6   6   7          2.09          2.29         0.71 o                         
   7   6   7        157.28        155.51         6.08 o                         
   8   6   7         86.16         94.59         4.35 o                         
   9   6   7          0.07          0.21         1.52 o                         
 -11   7   7          4.10          2.03         0.97 o                         
 -10   7   7         36.14         31.92         2.57 o                         
  -9   7   7          0.02          1.90         1.03 o                         
  -8   7   7          8.16         10.32         2.25 o                         
  -7   7   7         10.57         10.13         3.13 o                         
  -6   7   7         48.39         43.92         3.51 o                         
  -5   7   7         24.38         27.97         2.89 o                         
  -4   7   7        104.27         97.22         4.93 o                         
  -3   7   7          4.83          5.53         1.47 o                         
  -2   7   7        453.37        446.10        15.16 o                         
  -1   7   7         23.31         23.25         1.86 o                         
   0   7   7        135.70        140.83         3.76 o                         
   1   7   7          1.43          1.14         0.86 o                         
   2   7   7          0.01          0.05         0.51 o                         
   3   7   7          3.60          3.40         0.73 o                         
   4   7   7         14.45         15.28         1.27 o                         
   5   7   7          6.77          4.84         0.90 o                         
   6   7   7          5.04          6.02         1.08 o                         
   7   7   7          1.10          1.26         1.17 o                         
   8   7   7        233.68        272.79         7.63 o                         
  -9   8   7          8.98         12.63         4.01 o                         
  -8   8   7         26.75         28.56         4.57 o                         
  -7   8   7          3.57          2.57         2.01 o                         
  -6   8   7          7.47          7.90         1.82 o                         
  -5   8   7         12.26          9.64         1.93 o                         
  -4   8   7         21.94         26.30         2.89 o                         
  -3   8   7         28.44         26.46         2.78 o                         
  -2   8   7          0.35         -1.14         1.36 o                         
  -1   8   7        232.29        236.92         6.30 o                         
   0   8   7         12.07         13.15         1.58 o                         
   1   8   7          8.89          8.91         1.34 o                         
   2   8   7         13.98         14.03         1.47 o                         
   3   8   7          8.93          7.47         1.02 o                         
   4   8   7          0.02         -0.05         0.66 o                         
   5   8   7         19.02         20.78         1.88 o                         
   6   8   7         34.24         36.52         2.46 o                         
  -5   9   7          4.36          3.86         2.73 o                         
  -4   9   7          9.27          7.07         2.57 o                         
  -3   9   7         69.68         66.79         6.90 o                         
  -2   9   7         14.16         13.59         2.15 o                         
  -1   9   7         23.27         18.50         1.63 o                         
   0   9   7         45.53         41.82         2.46 o                         
   1   9   7         12.40         13.84         1.75 o                         
   2   9   7          2.13          1.84         0.84 o                         
   3   9   7          8.53          6.96         1.44 o                         
 -15   0   8        333.67        300.76         9.93 o                         
 -14   0   8         98.02         97.06         7.86 o                         
 -13   0   8          0.00         -1.91         1.27 o                         
 -12   0   8         90.30         90.68         5.05 o                         
 -11   0   8         94.14         84.87         5.45 o                         
 -10   0   8          4.97          5.29         1.60 o                         
  -9   0   8        191.23        180.65         7.70 o                         
  -8   0   8        125.79        120.49         6.10 o                         
  -7   0   8         44.86         38.66         3.53 o                         
  -6   0   8       1291.45       1176.94        18.61 o                         
  -5   0   8        120.60        110.86         5.62 o                         
  -4   0   8         98.64        122.57         5.78 o                         
  -3   0   8        429.81        439.43         5.26 o                         
  -2   0   8        184.26        212.61         3.57 o                         
  -1   0   8        133.90        138.32         2.80 o                         
   0   0   8         41.67         35.19         1.22 o                         
   1   0   8          1.91          2.96         0.35 o                         
   2   0   8         10.20          8.53         0.92 o                         
   3   0   8        400.52        344.07         5.47 o                         
   4   0   8       6469.97       6097.98        24.36 o                         
   5   0   8        138.79        137.18         3.75 o                         
   6   0   8         32.72         39.94         3.53 o                         
   7   0   8       2422.78       2288.76        27.03 o                         
   8   0   8        536.14        545.51        17.65 o                         
   9   0   8         53.15         56.09         3.51 o                         
  10   0   8          9.52         11.84         1.80 o                         
  11   0   8         34.28         36.60         3.04 o                         
  12   0   8          7.21         13.00         2.89 o                         
 -15   1   8          2.90          1.38         1.07 o                         
 -14   1   8         69.21         71.74         4.71 o                         
 -13   1   8         13.42         13.26         1.65 o                         
 -12   1   8         83.97         78.09         3.54 o                         
 -11   1   8          1.19          0.14         0.70 o                         
 -10   1   8        188.07        185.52         4.25 o                         
  -9   1   8          2.82          2.92         0.76 o                         
  -8   1   8        233.10        225.49         4.96 o                         
  -7   1   8        196.85        187.00         4.41 o                         
  -6   1   8        276.84        271.34         5.16 o                         
  -5   1   8         25.91         31.11         1.21 o                         
  -4   1   8        396.93        387.84         4.25 o                         
  -3   1   8         35.53         38.02         1.35 o                         
  -2   1   8         96.24         83.69         1.81 o                         
  -1   1   8         45.40         38.13         1.32 o                         
   0   1   8        380.25        392.23         2.83 o                         
   1   1   8        149.67        133.21         2.10 o                         
   2   1   8         54.10         47.14         1.18 o                         
   3   1   8          3.11          5.04         0.57 o                         
   4   1   8        184.50        171.11         3.35 o                         
   5   1   8        386.25        398.17         4.56 o                         
   6   1   8         19.46         20.39         1.36 o                         
   7   1   8         26.69         26.05         1.58 o                         
   8   1   8         34.52         39.03         1.96 o                         
   9   1   8         28.92         32.14         1.89 o                         
  10   1   8         13.57         13.34         1.50 o                         
  11   1   8        121.48        118.79         4.65 o                         
  12   1   8          2.03          3.32         1.01 o                         
 -15   2   8         37.30         41.38         3.85 o                         
 -14   2   8         26.49         20.90         2.89 o                         
 -13   2   8         20.60         15.95         1.74 o                         
 -12   2   8         64.21         56.45         3.04 o                         
 -11   2   8         22.46         18.61         1.72 o                         
 -10   2   8          2.70          1.69         0.86 o                         
  -9   2   8         25.84         23.29         1.79 o                         
  -8   2   8        124.67        112.95         3.70 o                         
  -7   2   8        110.12        106.01         3.42 o                         
  -6   2   8          1.58          1.12         0.62 o                         
  -5   2   8        443.85        429.57         7.88 o                         
  -4   2   8        580.65        557.54         8.73 o                         
  -3   2   8         42.98         47.92         2.06 o                         
  -2   2   8         32.26         31.16         1.62 o                         
  -1   2   8         53.56         55.08         1.84 o                         
   0   2   8         51.03         46.53         1.23 o                         
   1   2   8         67.61         71.10         1.49 o                         
   2   2   8       1161.94       1111.97         7.30 o                         
   3   2   8        201.60        202.50         2.58 o                         
   4   2   8        219.19        225.48         2.87 o                         
   5   2   8       2259.31       2158.66        11.76 o                         
   6   2   8        509.41        493.17         5.74 o                         
   7   2   8        271.49        266.80         4.82 o                         
   8   2   8        213.64        218.95         5.69 o                         
   9   2   8         22.66         22.82         1.90 o                         
  10   2   8        117.56        122.90         4.56 o                         
  11   2   8         14.55         10.61         1.56 o                         
 -15   3   8        122.07        145.83         7.20 o                         
 -14   3   8          0.03         -0.53         1.12 o                         
 -13   3   8          0.04         -0.82         1.05 o                         
 -12   3   8          6.43          9.94         1.51 o                         
 -11   3   8         85.14         71.39         3.38 o                         
 -10   3   8         92.49         90.86         3.68 o                         
  -9   3   8         38.29         32.40         2.10 o                         
  -8   3   8        243.60        214.84         5.21 o                         
  -7   3   8          0.08          0.24         0.68 o                         
  -6   3   8        321.03        316.29         5.12 o                         
  -5   3   8        441.89        424.53        10.40 o                         
  -4   3   8         25.27         21.02         1.48 o                         
  -3   3   8          6.10          7.52         0.95 o                         
  -2   3   8        465.83        463.75         6.47 o                         
  -1   3   8          3.29          1.76         0.68 o                         
   0   3   8        265.00        266.21         3.85 o                         
   1   3   8        789.68        785.39         6.60 o                         
   2   3   8         12.67         10.02         0.88 o                         
   3   3   8         11.68         12.03         0.72 o                         
   4   3   8         56.00         57.93         1.44 o                         
   5   3   8        474.20        477.46         7.31 o                         
   6   3   8         42.65         32.80         1.72 o                         
   7   3   8          0.44          1.50         0.73 o                         
   8   3   8         14.32         15.58         1.59 o                         
   9   3   8          0.01          1.12         1.02 o                         
  10   3   8        189.03        183.31         8.34 o                         
  11   3   8         38.61         41.71         3.79 o                         
 -14   4   8         30.02         37.43         3.79 o                         
 -13   4   8         12.22         13.97         2.00 o                         
 -12   4   8         36.28         28.41         2.61 o                         
 -11   4   8          1.40          1.54         0.89 o                         
 -10   4   8          0.10         -0.49         0.70 o                         
  -9   4   8        145.11        125.13         3.42 o                         
  -8   4   8         83.04         70.70         2.55 o                         
  -7   4   8         94.86         88.37         2.77 o                         
  -6   4   8          0.22          0.78         0.53 o                         
  -5   4   8        240.36        209.73         4.79 o                         
  -4   4   8          7.58          5.64         0.90 o                         
  -3   4   8        280.38        272.07         5.33 o                         
  -2   4   8         58.95         57.30         2.50 o                         
  -1   4   8          0.06          0.52         0.56 o                         
   0   4   8         44.79         45.45         2.19 o                         
   1   4   8        786.78        780.97         7.88 o                         
   2   4   8        197.55        187.18         4.10 o                         
   3   4   8         78.26         72.59         2.45 o                         
   4   4   8        104.21         93.61         2.25 o                         
   5   4   8         57.18         61.52         2.09 o                         
   6   4   8         96.95        102.46         4.08 o                         
   7   4   8        134.72        132.26         5.83 o                         
   8   4   8         17.70         17.37         2.21 o                         
   9   4   8         36.40         41.40         3.61 o                         
  10   4   8         48.04         44.64         3.93 o                         
 -13   5   8         96.63        112.15         5.22 o                         
 -12   5   8         46.66         49.76         3.11 o                         
 -11   5   8          0.06          2.22         1.08 o                         
 -10   5   8          0.00         -0.19         0.89 o                         
  -9   5   8         32.04         26.99         2.12 o                         
  -8   5   8        149.45        131.93         4.46 o                         
  -7   5   8          5.95          8.65         0.97 o                         
  -6   5   8        181.49        172.34         3.88 o                         
  -5   5   8          5.71          8.49         0.94 o                         
  -4   5   8         73.73         75.37         3.01 o                         
  -3   5   8        821.29        822.77        12.47 o                         
  -2   5   8        406.62        414.90         8.79 o                         
  -1   5   8        193.11        195.53         5.95 o                         
   0   5   8        112.44        111.89         3.60 o                         
   1   5   8        266.63        264.88         4.94 o                         
   2   5   8        190.67        191.76         4.21 o                         
   3   5   8         10.48         10.17         1.04 o                         
   4   5   8         19.32         15.43         1.16 o                         
   5   5   8          1.88          4.12         0.75 o                         
   6   5   8         32.68         29.95         2.34 o                         
   7   5   8        107.12        104.52         4.59 o                         
   8   5   8          0.41         -1.12         1.25 o                         
   9   5   8          0.07         -0.37         2.25 o                         
 -12   6   8         13.83         13.25         1.74 o                         
 -11   6   8          1.14          1.42         0.86 o                         
 -10   6   8          1.51          1.73         0.92 o                         
  -9   6   8          3.05          4.91         1.33 o                         
  -8   6   8         31.53         23.40         3.26 o                         
  -7   6   8         37.64         32.65         2.34 o                         
  -6   6   8        169.08        157.71         6.18 o                         
  -5   6   8        126.62        115.78         5.21 o                         
  -4   6   8        514.19        489.02        12.11 o                         
  -3   6   8        439.52        436.58         9.81 o                         
  -2   6   8        496.11        479.74        10.15 o                         
  -1   6   8        157.76        159.53         6.90 o                         
   0   6   8          0.44          0.20         0.69 o                         
   1   6   8          1.00          0.25         0.66 o                         
   2   6   8          2.36          1.29         0.69 o                         
   3   6   8          6.14          8.20         0.99 o                         
   4   6   8          0.20          0.20         0.64 o                         
   5   6   8         42.92         40.03         2.23 o                         
   6   6   8         30.38         26.57         2.28 o                         
   7   6   8          1.19          1.76         1.06 o                         
   8   6   8         73.82         74.38         4.00 o                         
 -11   7   8          0.04          3.37         2.25 o                         
 -10   7   8         35.25         41.65         4.25 o                         
  -9   7   8          0.16         -1.76         2.57 o                         
  -8   7   8          0.63          1.97         1.35 o                         
  -7   7   8         33.77         35.28         3.23 o                         
  -6   7   8         14.03         18.15         2.31 o                         
  -5   7   8         63.26         79.59         5.94 o                         
  -4   7   8         86.00         84.99         4.76 o                         
  -3   7   8          0.28         -1.47         1.23 o                         
  -2   7   8        263.08        267.29         8.74 o                         
  -1   7   8          0.59          1.79         1.16 o                         
   0   7   8         15.24         14.83         1.60 o                         
   1   7   8         18.96         19.08         1.78 o                         
   2   7   8          4.16          5.33         0.96 o                         
   3   7   8          7.99          6.34         0.95 o                         
   4   7   8          0.72          0.53         0.75 o                         
   5   7   8         42.56         38.19         2.36 o                         
   6   7   8          0.22          0.55         0.92 o                         
   7   7   8         14.43         12.63         1.61 o                         
  -8   8   8          0.71          2.04         1.53 o                         
  -7   8   8          3.29          2.29         1.12 o                         
  -6   8   8          4.43          4.64         1.66 o                         
  -5   8   8        306.76        308.43         9.81 o                         
  -4   8   8         34.20         36.66         3.33 o                         
  -3   8   8          3.80          3.58         1.35 o                         
  -2   8   8        397.93        395.00        10.72 o                         
  -1   8   8          8.23         10.67         1.93 o                         
   0   8   8          0.01         -1.42         1.12 o                         
   1   8   8          5.50          4.74         1.20 o                         
   2   8   8          4.34          4.28         0.98 o                         
   3   8   8         30.89         30.19         1.91 o                         
   4   8   8        107.83        107.86         3.54 o                         
   5   8   8          5.50          4.12         1.32 o                         
  -4   9   8         78.96         85.03         7.86 o                         
  -3   9   8         40.37         41.90         3.88 o                         
  -2   9   8          4.69          8.64         2.21 o                         
  -1   9   8          0.29          1.54         1.19 o                         
   0   9   8         12.60         13.51         1.86 o                         
   1   9   8         35.30         31.26         2.29 o                         
 -15   1   9          0.65         -0.86         1.21 o                         
 -14   1   9          1.42          2.31         1.19 o                         
 -13   1   9         11.78          9.60         1.38 o                         
 -12   1   9          3.95          3.06         1.28 o                         
 -11   1   9         48.35         45.37         2.58 o                         
 -10   1   9          3.60          4.47         1.09 o                         
  -9   1   9        311.62        307.77         6.26 o                         
  -8   1   9        734.11        711.51         9.23 o                         
  -7   1   9       1578.48       1547.16        13.18 o                         
  -6   1   9       1998.14       1907.29        14.29 o                         
  -5   1   9        223.20        229.29         3.50 o                         
  -4   1   9        452.85        442.29         4.92 o                         
  -3   1   9        298.19        284.64         3.95 o                         
  -2   1   9         59.39         71.29         1.79 o                         
  -1   1   9          4.45          3.45         0.40 o                         
   0   1   9         39.25         35.86         1.03 o                         
   1   1   9          1.50          1.17         0.34 o                         
   2   1   9       1392.25       1355.88        11.25 o                         
   3   1   9          0.33          0.81         0.50 o                         
   4   1   9        429.83        418.41         4.27 o                         
   5   1   9        207.93        209.68         3.29 o                         
   6   1   9        102.06        107.45         2.80 o                         
   7   1   9         11.94         10.79         1.11 o                         
   8   1   9         33.10         29.03         1.77 o                         
   9   1   9         16.40         14.14         1.62 o                         
  10   1   9          5.83          7.03         1.37 o                         
  11   1   9         12.53         18.30         2.06 o                         
 -15   2   9          2.70          2.75         1.41 o                         
 -14   2   9         16.71         15.92         2.50 o                         
 -13   2   9         38.27         32.28         2.47 o                         
 -12   2   9         83.98         78.93         3.70 o                         
 -11   2   9         35.22         36.32         2.50 o                         
 -10   2   9        455.53        440.02         8.07 o                         
  -9   2   9          0.95         -0.79         1.04 o                         
  -8   2   9        249.66        246.47         6.80 o                         
  -7   2   9        410.19        402.46         8.51 o                         
  -6   2   9         49.47         41.78         2.66 o                         
  -5   2   9         12.01         11.89         2.57 o                         
  -4   2   9        204.67        200.50         4.46 o                         
  -3   2   9        524.15        522.58         7.02 o                         
  -2   2   9         61.95         48.88         2.14 o                         
  -1   2   9         29.48         33.28         1.48 o                         
   0   2   9         52.01         45.80         1.76 o                         
   1   2   9         19.81         21.94         1.10 o                         
   2   2   9         15.33         15.34         0.89 o                         
   3   2   9       1411.37       1361.90         8.20 o                         
   4   2   9        155.15        149.95         2.75 o                         
   5   2   9          1.75          1.72         0.49 o                         
   6   2   9          1.25          2.53         0.64 o                         
   7   2   9         47.22         48.70         2.71 o                         
   8   2   9        113.39        117.05         4.37 o                         
   9   2   9        231.17        242.93         8.63 o                         
  10   2   9         10.56         13.24         1.70 o                         
  11   2   9          0.03          1.36         1.25 o                         
 -14   3   9         10.61         13.40         2.25 o                         
 -13   3   9        155.82        178.33         5.79 o                         
 -12   3   9         17.84         19.41         2.00 o                         
 -11   3   9        200.73        191.10         5.63 o                         
 -10   3   9          3.53          5.25         1.10 o                         
  -9   3   9        320.62        335.79         6.97 o                         
  -8   3   9          1.13          0.97         0.73 o                         
  -7   3   9        138.11        141.98         4.11 o                         
  -6   3   9       1015.26        996.97        12.98 o                         
  -5   3   9         94.22         94.48         3.24 o                         
  -4   3   9        307.28        290.79         5.58 o                         
  -3   3   9        700.74        678.46         8.44 o                         
  -2   3   9         35.62         34.44         1.90 o                         
  -1   3   9         30.05         38.44         2.00 o                         
   0   3   9         53.15         48.87         1.76 o                         
   1   3   9        803.16        777.79         6.93 o                         
   2   3   9         52.38         50.44         1.79 o                         
   3   3   9        321.88        328.02         4.42 o                         
   4   3   9         57.21         46.51         1.84 o                         
   5   3   9          6.20          6.61         0.92 o                         
   6   3   9         53.10         50.07         2.69 o                         
   7   3   9         45.14         48.67         2.97 o                         
   8   3   9          1.32         -0.51         0.73 o                         
   9   3   9          0.01          1.43         1.84 o                         
  10   3   9          0.84          1.81         1.23 o                         
 -14   4   9          5.96          5.35         2.49 o                         
 -13   4   9         53.02         51.77         3.29 o                         
 -12   4   9         79.83         85.28         4.09 o                         
 -11   4   9         29.98         31.70         2.44 o                         
 -10   4   9          4.55          0.83         0.95 o                         
  -9   4   9          0.12         -0.24         0.59 o                         
  -8   4   9          7.61          7.31         1.07 o                         
  -7   4   9         20.90         21.50         1.50 o                         
  -6   4   9          0.29          0.08         0.68 o                         
  -5   4   9        295.32        271.89         5.73 o                         
  -4   4   9         40.40         40.58         2.21 o                         
  -3   4   9        249.61        250.99         5.33 o                         
  -2   4   9          0.04          0.75         0.71 o                         
  -1   4   9        409.62        413.51         6.77 o                         
   0   4   9        657.79        644.76         6.70 o                         
   1   4   9        837.71        829.26         8.44 o                         
   2   4   9        413.86        409.76         5.93 o                         
   3   4   9         62.99         63.93         2.11 o                         
   4   4   9        187.63        176.12         3.64 o                         
   5   4   9        124.79        111.98         4.25 o                         
   6   4   9        116.68        115.18         4.50 o                         
   7   4   9         44.58         46.16         3.62 o                         
   8   4   9         41.66         34.51         3.23 o                         
   9   4   9          6.67          5.78         1.62 o                         
  10   4   9         23.70         33.21         4.49 o                         
 -13   5   9          7.26          4.78         1.46 o                         
 -12   5   9         81.99         84.44         4.15 o                         
 -11   5   9         26.72         21.78         2.13 o                         
 -10   5   9         14.75         16.50         1.84 o                         
  -9   5   9          0.15          0.33         0.73 o                         
  -8   5   9        177.23        178.84         5.27 o                         
  -7   5   9         22.17         26.08         1.64 o                         
  -6   5   9        165.12        159.44         5.04 o                         
  -5   5   9        344.08        341.99         6.69 o                         
  -4   5   9         50.94         47.19         2.49 o                         
  -3   5   9          6.74          6.70         1.08 o                         
  -2   5   9          2.50          3.31         1.07 o                         
  -1   5   9         50.13         50.06         3.12 o                         
   0   5   9        169.48        169.25         4.65 o                         
   1   5   9          6.17          6.73         0.94 o                         
   2   5   9         29.61         26.87         1.70 o                         
   3   5   9        255.74        262.71         5.15 o                         
   4   5   9          6.23          7.42         1.02 o                         
   5   5   9         25.28         27.67         2.29 o                         
   6   5   9         73.93         82.43         3.97 o                         
   7   5   9         40.32         39.07         2.87 o                         
   8   5   9          0.57         -0.22         0.96 o                         
   9   5   9          4.28          8.98         2.73 o                         
 -12   6   9          5.36          7.33         1.84 o                         
 -11   6   9          0.09          0.48         1.05 o                         
 -10   6   9          5.07          7.26         1.48 o                         
  -9   6   9         63.38         65.95         3.93 o                         
  -8   6   9          1.79          0.52         1.19 o                         
  -7   6   9         16.82         17.62         2.21 o                         
  -6   6   9          0.64          0.46         1.12 o                         
  -5   6   9         27.87         26.71         2.76 o                         
  -4   6   9         93.71         94.20         4.76 o                         
  -3   6   9          4.35          2.53         1.30 o                         
  -2   6   9          0.68          2.03         0.85 o                         
  -1   6   9         66.22         55.99         3.57 o                         
   0   6   9        729.39        721.15        10.18 o                         
   1   6   9         45.70         46.75         2.34 o                         
   2   6   9          0.23         -0.61         0.68 o                         
   3   6   9        422.40        415.31         6.94 o                         
   4   6   9          6.46          7.30         1.02 o                         
   5   6   9          1.01          2.59         1.08 o                         
   6   6   9          3.53          3.72         1.18 o                         
   7   6   9         19.40         21.63         2.25 o                         
 -10   7   9          4.46          7.98         2.33 o                         
  -9   7   9         19.00         12.92         2.21 o                         
  -8   7   9         13.06         18.60         2.49 o                         
  -7   7   9        137.07        137.79         6.46 o                         
  -6   7   9          4.50         10.66         2.33 o                         
  -5   7   9         24.76         20.19         2.60 o                         
  -4   7   9        436.28        416.65        10.72 o                         
  -3   7   9         37.94         37.62         3.29 o                         
  -2   7   9          0.23          1.36         1.12 o                         
  -1   7   9          1.24          1.46         1.20 o                         
   0   7   9         27.28         28.10         2.22 o                         
   1   7   9         34.31         36.00         2.15 o                         
   2   7   9        230.24        243.54         5.60 o                         
   3   7   9        169.10        174.34         4.31 o                         
   4   7   9        183.45        207.69         6.15 o                         
   5   7   9          0.54          0.09         1.00 o                         
   6   7   9          3.53          3.33         1.42 o                         
  -7   8   9        141.57        164.44        12.91 o                         
  -6   8   9         30.33         36.35         3.68 o                         
  -5   8   9          1.87          0.60         2.57 o                         
  -4   8   9         25.80         27.13         3.12 o                         
  -3   8   9          3.54          4.53         1.93 o                         
  -2   8   9         46.11         45.15         3.69 o                         
  -1   8   9          1.23          2.15         2.33 o                         
   0   8   9         18.67         22.12         2.72 o                         
   1   8   9          5.93          3.50         1.48 o                         
   2   8   9         90.05         87.01         3.60 o                         
   3   8   9         52.92         56.18         2.65 o                         
 -15   0  10         53.57         48.45         5.94 o                         
 -14   0  10          0.33          1.36         2.17 o                         
 -13   0  10          0.47          3.14         1.39 o                         
 -12   0  10         16.39         18.30         2.41 o                         
 -11   0  10        122.19        112.30         7.06 o                         
 -10   0  10        399.75        410.87        13.00 o                         
  -9   0  10       2868.12       2763.15        33.53 o                         
  -8   0  10       1293.75       1240.64        21.82 o                         
  -7   0  10        279.35        275.14         7.03 o                         
  -6   0  10        168.87        158.58         5.14 o                         
  -5   0  10        418.95        389.28         5.75 o                         
  -4   0  10        824.16        856.37         8.40 o                         
  -3   0  10          1.58          5.08         0.76 o                         
  -2   0  10         24.55         19.90         1.27 o                         
  -1   0  10         18.25         22.27         1.26 o                         
   0   0  10         19.75         15.86         0.91 o                         
   1   0  10        126.95        125.05         4.42 o                         
   2   0  10        173.76        181.55         5.32 o                         
   3   0  10        700.22        683.01         8.84 o                         
   4   0  10          0.45         -0.40         0.65 o                         
   5   0  10         12.35         11.50         1.31 o                         
   6   0  10        155.26        145.26         5.46 o                         
   7   0  10         24.06         23.46         2.35 o                         
   8   0  10         10.08         16.49         2.03 o                         
   9   0  10         95.85        115.90         5.32 o                         
  10   0  10        236.08        277.87        13.00 o                         
 -15   1  10          0.00          0.32         1.44 o                         
 -14   1  10          0.05         -0.54         2.09 o                         
 -13   1  10          7.62          7.26         1.57 o                         
 -12   1  10         65.15         58.61         3.84 o                         
 -11   1  10         96.55         97.76         3.92 o                         
 -10   1  10          0.52          1.72         1.11 o                         
  -9   1  10        238.48        242.15         5.80 o                         
  -8   1  10        738.35        738.56         9.82 o                         
  -7   1  10        135.07        131.96         4.48 o                         
  -6   1  10        282.90        276.22         5.70 o                         
  -5   1  10        160.85        161.26         4.66 o                         
  -4   1  10        209.03        192.52         4.17 o                         
  -3   1  10         63.23         58.57         1.89 o                         
  -2   1  10        218.93        184.75         2.79 o                         
  -1   1  10         30.60         21.81         0.95 o                         
   0   1  10        632.10        589.14         5.40 o                         
   1   1  10        634.30        605.98         6.21 o                         
   2   1  10        823.09        778.01         7.31 o                         
   3   1  10         41.34         39.60         1.88 o                         
   4   1  10         12.65         11.70         0.80 o                         
   5   1  10          0.76          1.15         0.64 o                         
   6   1  10          9.01          9.12         0.93 o                         
   7   1  10         22.89         24.09         1.83 o                         
   8   1  10          5.28         10.00         2.01 o                         
   9   1  10          2.58          3.52         1.06 o                         
  10   1  10         69.91         76.81         3.86 o                         
 -14   2  10          0.68          1.67         1.39 o                         
 -13   2  10         11.05         10.47         1.80 o                         
 -12   2  10          8.79          6.16         1.35 o                         
 -11   2  10        807.91        811.66        14.16 o                         
 -10   2  10          3.59          4.73         1.36 o                         
  -9   2  10        129.75        122.44         6.82 o                         
  -8   2  10        910.30        891.84        13.56 o                         
  -7   2  10          9.96          7.75         1.27 o                         
  -6   2  10         99.12         86.40         4.03 o                         
  -5   2  10        633.80        609.31        10.25 o                         
  -4   2  10         46.27         47.33         2.30 o                         
  -3   2  10          1.95          3.31         1.34 o                         
  -2   2  10        247.31        260.01         4.41 o                         
  -1   2  10        150.29        136.56         3.13 o                         
   0   2  10         54.14         55.67         2.36 o                         
   1   2  10        397.12        396.09         4.83 o                         
   2   2  10         32.05         28.77         1.49 o                         
   3   2  10         25.46         26.69         1.25 o                         
   4   2  10         13.93         14.46         1.01 o                         
   5   2  10          0.00          0.59         0.64 o                         
   6   2  10         38.69         39.18         2.12 o                         
   7   2  10          0.58          0.45         0.86 o                         
   8   2  10        195.05        208.70         7.19 o                         
   9   2  10          0.03          0.24         1.42 o                         
  10   2  10         14.92         16.32         1.90 o                         
 -14   3  10         63.74         65.01         3.70 o                         
 -13   3  10          1.64          3.42         1.22 o                         
 -12   3  10         69.61         65.24         3.54 o                         
 -11   3  10         27.09         28.10         2.29 o                         
 -10   3  10        463.41        488.31        10.94 o                         
  -9   3  10         53.10         60.93         3.85 o                         
  -8   3  10         60.94         56.94         3.57 o                         
  -7   3  10         69.17         71.25         3.05 o                         
  -6   3  10         23.49         23.92         1.81 o                         
  -5   3  10        452.41        420.54        10.19 o                         
  -4   3  10        282.54        265.47         5.58 o                         
  -3   3  10         11.13         12.65         1.34 o                         
  -2   3  10        137.45        118.93         3.61 o                         
  -1   3  10       1115.80       1090.25         9.48 o                         
   0   3  10        248.69        224.86         4.26 o                         
   1   3  10          4.95          2.88         0.71 o                         
   2   3  10          0.80          1.30         0.69 o                         
   3   3  10         71.84         67.58         2.55 o                         
   4   3  10        248.85        238.24         4.32 o                         
   5   3  10          2.01          1.55         0.61 o                         
   6   3  10          2.65          3.34         1.04 o                         
   7   3  10         50.62         50.98         5.94 o                         
   8   3  10         22.14         25.92         2.84 o                         
   9   3  10         35.03         37.24         3.46 o                         
 -13   4  10         24.03         15.44         1.90 o                         
 -12   4  10        108.99        100.12         4.43 o                         
 -11   4  10        135.15        138.59         5.08 o                         
 -10   4  10         21.96         23.24         2.04 o                         
  -9   4  10          8.30          7.64         1.25 o                         
  -8   4  10          6.56         10.70         1.36 o                         
  -7   4  10          1.25          0.05         0.83 o                         
  -6   4  10        243.17        244.83         6.92 o                         
  -5   4  10          7.79          5.68         1.07 o                         
  -4   4  10          2.12          1.34         1.23 o                         
  -3   4  10        146.99        139.55         4.21 o                         
  -2   4  10        305.81        290.41         5.97 o                         
  -1   4  10        730.46        737.82         8.28 o                         
   0   4  10         65.45         79.45         2.48 o                         
   1   4  10         63.65         59.36         2.38 o                         
   2   4  10         54.74         51.88         2.70 o                         
   3   4  10          0.21          0.86         0.90 o                         
   4   4  10         55.91         58.08         2.34 o                         
   5   4  10          0.96          0.80         0.89 o                         
   6   4  10          2.09          4.07         1.20 o                         
   7   4  10         86.29         96.57         6.18 o                         
   8   4  10          4.78          6.16         1.57 o                         
   9   4  10        108.18        124.02         8.98 o                         
 -12   5  10         78.87         91.40         4.46 o                         
 -11   5  10         81.61         82.76         4.06 o                         
 -10   5  10         71.94         86.14         4.23 o                         
  -9   5  10          8.24          6.66         1.18 o                         
  -8   5  10         43.01         45.09         3.46 o                         
  -7   5  10         17.45         21.91         1.90 o                         
  -6   5  10         91.47         94.38         3.69 o                         
  -5   5  10          2.87          3.87         1.10 o                         
  -4   5  10          6.83          6.29         1.08 o                         
  -3   5  10          0.83          2.12         1.09 o                         
  -2   5  10        642.65        623.69        11.37 o                         
  -1   5  10        132.36        121.63         4.98 o                         
   0   5  10        196.76        188.56         4.46 o                         
   1   5  10        132.01        127.96         3.70 o                         
   2   5  10          0.32         -0.11         0.67 o                         
   3   5  10         82.99         87.64         3.77 o                         
   4   5  10         71.65         69.34         3.82 o                         
   5   5  10         91.16         98.11         5.58 o                         
   6   5  10          6.49          2.62         1.88 o                         
   7   5  10         27.89         36.16         3.51 o                         
 -11   6  10         41.56         63.62         3.73 o                         
 -10   6  10         36.63         44.34         3.86 o                         
  -9   6  10         11.95         11.86         2.03 o                         
  -8   6  10          1.97          1.90         1.19 o                         
  -7   6  10         24.84         31.24         3.05 o                         
  -6   6  10          2.87          3.38         1.76 o                         
  -5   6  10          0.28         -0.48         0.91 o                         
  -4   6  10          0.00          0.62         2.01 o                         
  -3   6  10         10.75         11.18         1.92 o                         
  -2   6  10        289.07        297.00         8.44 o                         
  -1   6  10         20.09         18.61         2.15 o                         
   0   6  10         95.24         92.01         3.87 o                         
   1   6  10        257.24        270.27         5.69 o                         
   2   6  10        267.58        274.56         5.78 o                         
   3   6  10          2.94          1.95         0.73 o                         
   4   6  10        121.25        127.41         7.78 o                         
   5   6  10         94.73         98.62         4.56 o                         
   6   6  10          5.55          5.78         1.41 o                         
  -9   7  10          3.46          6.97         2.08 o                         
  -8   7  10        107.46        126.63         6.52 o                         
  -7   7  10          2.61          1.10         1.07 o                         
  -6   7  10          5.87          7.21         1.80 o                         
  -5   7  10          6.24          5.39         1.39 o                         
  -4   7  10         57.39         53.58         4.03 o                         
  -3   7  10          1.31          2.95         1.39 o                         
  -2   7  10         22.16         21.44         2.55 o                         
  -1   7  10          7.14          5.67         1.60 o                         
   0   7  10          2.14          2.29         1.62 o                         
   1   7  10         76.74         74.87         3.22 o                         
   2   7  10         17.77         16.28         1.49 o                         
   3   7  10          8.45          9.64         1.38 o                         
   4   7  10          0.36          1.09         0.97 o                         
  -6   8  10          4.70          8.02         3.21 o                         
  -5   8  10         23.94         22.46         2.89 o                         
  -4   8  10          9.45          6.36         3.69 o                         
  -3   8  10          4.52          3.64         1.76 o                         
  -2   8  10         12.55         17.31         2.49 o                         
  -1   8  10          2.39          3.14         1.30 o                         
   0   8  10         82.19         86.56         4.67 o                         
   1   8  10         53.41         56.90         3.17 o                         
 -14   1  11          0.14         -0.23         1.76 o                         
 -13   1  11          0.76          2.17         1.25 o                         
 -12   1  11          6.68          8.28         1.64 o                         
 -11   1  11         40.19         39.44         2.62 o                         
 -10   1  11          0.09          1.34         0.82 o                         
  -9   1  11          0.73          0.35         0.80 o                         
  -8   1  11         80.26         77.96         3.33 o                         
  -7   1  11         38.72         36.97         2.28 o                         
  -6   1  11        108.78        107.26         3.76 o                         
  -5   1  11         48.34         44.05         2.36 o                         
  -4   1  11         61.10         60.94         1.67 o                         
  -3   1  11         26.47         23.82         0.98 o                         
  -2   1  11        217.36        165.65         2.77 o                         
  -1   1  11         38.10         36.84         1.52 o                         
   0   1  11        450.63        382.27         5.22 o                         
   1   1  11        623.25        547.85         7.09 o                         
   2   1  11         52.21         47.08         1.96 o                         
   3   1  11         66.50         57.62         2.40 o                         
   4   1  11          0.19         -0.01         0.47 o                         
   5   1  11          0.96          0.60         0.70 o                         
   6   1  11          1.78          0.50         0.71 o                         
   7   1  11         53.48         61.90         3.33 o                         
   8   1  11         45.68         56.51         3.26 o                         
   9   1  11         21.75         24.70         2.26 o                         
 -14   2  11          9.52         10.11         2.10 o                         
 -13   2  11         40.15         47.48         3.88 o                         
 -12   2  11          9.91          9.59         1.87 o                         
 -11   2  11          1.52          0.46         1.16 o                         
 -10   2  11        435.47        430.81        10.43 o                         
  -9   2  11         13.86         10.94         2.25 o                         
  -8   2  11         29.42         31.69         2.78 o                         
  -7   2  11         65.98         58.54         3.61 o                         
  -6   2  11        152.89        134.55         5.27 o                         
  -5   2  11          0.02          0.36         0.71 o                         
  -4   2  11        208.82        176.24         4.57 o                         
  -3   2  11         73.59         71.36         2.46 o                         
  -2   2  11        177.27        164.93         3.66 o                         
  -1   2  11          8.35          5.28         0.72 o                         
   0   2  11        270.42        262.38         5.77 o                         
   1   2  11          1.48          1.30         0.72 o                         
   2   2  11         67.97         64.64         2.32 o                         
   3   2  11         87.72         90.23         2.39 o                         
   4   2  11         43.62         36.46         2.37 o                         
   5   2  11          5.95          5.34         0.99 o                         
   6   2  11          0.76         -0.12         0.73 o                         
   7   2  11          6.97          6.69         1.26 o                         
   8   2  11          0.57         -0.03         0.95 o                         
   9   2  11         18.79         21.11         2.60 o                         
 -13   3  11         56.49         63.25         4.41 o                         
 -12   3  11         22.79         19.51         2.55 o                         
 -11   3  11          5.43          7.05         1.69 o                         
 -10   3  11        117.89        119.69         5.67 o                         
  -9   3  11         43.28         38.90         3.23 o                         
  -8   3  11          7.56          7.58         1.23 o                         
  -7   3  11         64.62         62.52         3.01 o                         
  -6   3  11         44.52         44.07         2.46 o                         
  -5   3  11         25.70         23.83         1.85 o                         
  -4   3  11         72.23         69.75         3.01 o                         
  -3   3  11          7.23          5.02         0.98 o                         
  -2   3  11          0.17         -0.51         0.66 o                         
  -1   3  11        293.43        268.77         4.89 o                         
   0   3  11        481.01        459.95         6.34 o                         
   1   3  11         41.31         45.23         2.24 o                         
   2   3  11         53.38         50.37         2.11 o                         
   3   3  11         62.98         56.32         2.47 o                         
   4   3  11         43.71         45.74         3.01 o                         
   5   3  11          0.06          0.65         1.06 o                         
   6   3  11         15.79         21.66         2.54 o                         
   7   3  11         52.79         60.41         4.29 o                         
   8   3  11          3.57          5.19         1.58 o                         
 -13   4  11         66.37         68.18         6.42 o                         
 -12   4  11        610.75        672.55        14.39 o                         
 -11   4  11        104.50        109.15         5.71 o                         
 -10   4  11         17.57         20.04         3.21 o                         
  -9   4  11          0.11          1.24         0.92 o                         
  -8   4  11         61.95         68.56         3.32 o                         
  -7   4  11         46.57         42.20         2.57 o                         
  -6   4  11         27.49         24.09         1.97 o                         
  -5   4  11         43.73         44.10         2.55 o                         
  -4   4  11         44.05         42.66         2.49 o                         
  -3   4  11        137.61        126.75         4.15 o                         
  -2   4  11        296.71        284.33         6.36 o                         
  -1   4  11         93.21         81.25         2.91 o                         
   0   4  11         15.14         13.65         1.25 o                         
   1   4  11         36.12         33.15         2.31 o                         
   2   4  11         56.53         55.42         2.99 o                         
   3   4  11         25.72         26.55         1.75 o                         
   4   4  11         63.01         57.77         3.32 o                         
   5   4  11         48.13         50.31         3.17 o                         
   6   4  11         51.80         52.46         4.07 o                         
   7   4  11         33.24         38.43         3.61 o                         
 -12   5  11         82.53         93.85         7.70 o                         
 -11   5  11          3.22          0.05         1.19 o                         
 -10   5  11          0.74         -0.37         1.19 o                         
  -9   5  11        183.77        196.41         7.60 o                         
  -8   5  11          2.34          0.83         1.07 o                         
  -7   5  11         15.10         15.54         1.73 o                         
  -6   5  11          1.92          1.04         0.77 o                         
  -5   5  11         54.51         52.11         2.80 o                         
  -4   5  11          4.57          4.18         0.98 o                         
  -3   5  11         15.22         13.02         1.50 o                         
  -2   5  11        234.42        237.99         5.97 o                         
  -1   5  11         87.72         88.43         3.66 o                         
   0   5  11        222.53        209.69         5.59 o                         
   1   5  11         18.82         16.60         1.74 o                         
   2   5  11          2.42          2.51         0.94 o                         
   3   5  11          1.80          1.27         0.89 o                         
   4   5  11         12.95         13.74         1.73 o                         
   5   5  11          7.56          7.70         1.36 o                         
   6   5  11         28.06         27.33         2.45 o                         
 -10   6  11         87.02        111.19         6.18 o                         
  -9   6  11         54.01         55.79         4.37 o                         
  -8   6  11          1.29          0.54         2.09 o                         
  -7   6  11          0.52          2.57         1.13 o                         
  -6   6  11          5.55          7.70         1.85 o                         
  -5   6  11          5.75          7.36         1.69 o                         
  -4   6  11          4.28          3.07         1.16 o                         
  -3   6  11         40.61         38.23         3.28 o                         
  -2   6  11         35.55         36.21         3.12 o                         
  -1   6  11          0.50          0.42         0.90 o                         
   0   6  11         27.77         27.42         2.18 o                         
   1   6  11         14.40         14.54         1.72 o                         
   2   6  11          1.33          1.07         1.41 o                         
   3   6  11          1.35          1.55         0.87 o                         
   4   6  11          2.08          3.11         1.20 o                         
   5   6  11          0.02          1.99         2.03 o                         
  -8   7  11        110.90        119.84         9.14 o                         
  -7   7  11          6.35          4.94         1.53 o                         
  -6   7  11          0.32         -0.89         1.84 o                         
  -5   7  11          7.08          6.47         1.69 o                         
  -4   7  11        115.32        119.11         6.06 o                         
  -3   7  11        188.64        200.08         7.71 o                         
  -2   7  11         24.81         22.69         2.60 o                         
  -1   7  11          1.81          0.80         1.01 o                         
   0   7  11          2.56          2.22         1.52 o                         
   1   7  11          7.12          6.74         2.09 o                         
   2   7  11        115.98        108.15         4.84 o                         
   3   7  11         19.39         24.07         4.17 o                         
 -14   0  12         52.91         61.24         4.45 o                         
 -13   0  12        443.21        486.34        12.06 o                         
 -12   0  12          8.19          8.97         1.87 o                         
 -11   0  12         64.10         64.60         4.20 o                         
 -10   0  12        227.77        217.70         7.43 o                         
  -9   0  12         11.84          8.99         4.25 o                         
  -8   0  12          7.81          8.90         1.58 o                         
  -7   0  12          7.31          7.60         1.93 o                         
  -6   0  12         40.27         42.60         2.99 o                         
  -5   0  12         11.43         11.02         1.14 o                         
  -4   0  12        735.36        627.69         7.97 o                         
  -3   0  12        653.93        612.87         7.70 o                         
  -2   0  12        290.51        229.80         5.25 o                         
  -1   0  12        421.76        354.65         6.64 o                         
   0   0  12         66.03         63.13         3.62 o                         
   1   0  12         14.75          8.31         1.41 o                         
   2   0  12        145.26        122.63         5.53 o                         
   3   0  12          5.63          8.01         1.76 o                         
   4   0  12          2.26          2.13         0.83 o                         
   5   0  12          9.82          5.71         1.30 o                         
   6   0  12         29.18         32.45         2.89 o                         
   7   0  12         34.01         39.63         5.13 o                         
   8   0  12         66.22         83.91         7.54 o                         
 -13   1  12          1.91          1.44         2.73 o                         
 -12   1  12          5.21          5.68         1.64 o                         
 -11   1  12          7.17          7.04         1.55 o                         
 -10   1  12          3.61          3.59         1.16 o                         
  -9   1  12         18.31         18.89         1.85 o                         
  -8   1  12         39.87         42.79         2.75 o                         
  -7   1  12         41.98         48.05         2.74 o                         
  -6   1  12          0.40         -0.55         0.60 o                         
  -5   1  12         52.31         52.32         1.94 o                         
  -4   1  12          2.83          5.02         0.68 o                         
  -3   1  12        145.53        130.85         3.08 o                         
  -2   1  12         70.10         52.73         2.30 o                         
  -1   1  12         34.57         33.32         1.88 o                         
   0   1  12         16.69         13.82         1.12 o                         
   1   1  12         50.06         50.39         2.34 o                         
   2   1  12          0.03         -0.66         0.71 o                         
   3   1  12         68.59         64.30         2.68 o                         
   4   1  12         10.30          9.62         1.01 o                         
   5   1  12          5.98          5.60         1.21 o                         
   6   1  12         76.54         88.77         3.43 o                         
   7   1  12         77.89         92.61         4.23 o                         
   8   1  12         36.37         44.04         3.05 o                         
 -13   2  12          6.76          4.42         1.46 o                         
 -12   2  12        278.77        295.72         9.40 o                         
 -11   2  12        209.64        208.37         7.71 o                         
 -10   2  12         14.93         16.16         2.15 o                         
  -9   2  12         54.16         49.82         3.69 o                         
  -8   2  12         10.89         10.37         5.05 o                         
  -7   2  12          0.05          0.12         1.12 o                         
  -6   2  12          7.18          7.02         1.35 o                         
  -5   2  12        256.67        238.64         5.68 o                         
  -4   2  12         13.83         10.34         1.04 o                         
  -3   2  12         29.97         21.66         1.45 o                         
  -2   2  12        792.95        705.07         7.91 o                         
  -1   2  12          0.45          0.91         0.89 o                         
   0   2  12         15.59         14.68         1.57 o                         
   1   2  12         78.22         71.12         2.78 o                         
   2   2  12         17.71         14.31         1.28 o                         
   3   2  12         12.76         12.05         1.11 o                         
   4   2  12         57.06         52.34         2.93 o                         
   5   2  12         17.77         18.48         1.82 o                         
   6   2  12          2.95          5.07         1.16 o                         
   7   2  12          3.79          9.34         1.63 o                         
   8   2  12         34.19         30.48         4.33 o                         
 -13   3  12          2.91          3.78         1.46 o                         
 -12   3  12         13.88         16.35         2.26 o                         
 -11   3  12         32.11         34.08         3.33 o                         
 -10   3  12          1.17          1.76         1.00 o                         
  -9   3  12          3.68          3.34         0.92 o                         
  -8   3  12         18.26         17.67         1.80 o                         
  -7   3  12        121.09        123.40         4.44 o                         
  -6   3  12        115.02        115.91         4.16 o                         
  -5   3  12         15.01         20.45         2.10 o                         
  -4   3  12         57.31         49.57         2.69 o                         
  -3   3  12          3.83          2.12         0.79 o                         
  -2   3  12         33.42         39.97         2.05 o                         
  -1   3  12         71.30         61.97         3.08 o                         
   0   3  12         12.77         10.34         1.34 o                         
   1   3  12         17.48         15.76         1.65 o                         
   2   3  12        133.74        122.81         3.44 o                         
   3   3  12          9.88         10.45         1.22 o                         
   4   3  12         24.23         29.46         1.97 o                         
   5   3  12        125.68        136.63         4.91 o                         
   6   3  12          3.23          2.55         1.41 o                         
   7   3  12          0.61         -2.20         2.65 o                         
 -12   4  12          2.84          3.05         2.33 o                         
 -11   4  12          6.22          6.95         1.69 o                         
 -10   4  12         45.27         52.98         4.08 o                         
  -9   4  12          1.36          2.28         0.92 o                         
  -8   4  12          4.69          4.31         1.13 o                         
  -7   4  12         31.63         28.73         2.23 o                         
  -6   4  12         90.10         94.31         3.98 o                         
  -5   4  12         52.45         49.59         2.83 o                         
  -4   4  12         12.22         10.05         1.42 o                         
  -3   4  12         14.82         16.14         1.63 o                         
  -2   4  12          6.11          7.19         1.23 o                         
  -1   4  12          0.00         -0.15         1.01 o                         
   0   4  12         63.65         53.86         3.01 o                         
   1   4  12          7.55          4.93         1.19 o                         
   2   4  12         11.82         11.42         1.29 o                         
   3   4  12          0.29          1.13         0.75 o                         
   4   4  12         21.96         21.23         2.14 o                         
   5   4  12        212.32        238.09         7.45 o                         
   6   4  12         15.15         19.36         2.62 o                         
 -11   5  12         20.24         24.34         2.95 o                         
 -10   5  12         34.39         37.24         5.53 o                         
  -9   5  12         31.76         32.73         3.37 o                         
  -8   5  12         46.86         54.79         4.20 o                         
  -7   5  12         48.68         50.68         3.02 o                         
  -6   5  12         39.24         43.18         2.80 o                         
  -5   5  12         71.16         73.92         3.57 o                         
  -4   5  12         61.03         68.44         3.42 o                         
  -3   5  12        122.55        117.29         4.43 o                         
  -2   5  12          0.92          0.23         0.68 o                         
  -1   5  12         13.69         10.98         2.73 o                         
   0   5  12         27.11         20.21         2.44 o                         
   1   5  12          5.83          3.41         1.19 o                         
   2   5  12         16.96         17.88         1.90 o                         
   3   5  12          4.68          6.56         1.38 o                         
   4   5  12         67.75         70.43         6.01 o                         
   5   5  12          0.60          0.62         1.03 o                         
  -9   6  12          0.01         -0.64         1.36 o                         
  -8   6  12          0.15          0.16         1.23 o                         
  -7   6  12          3.52          1.90         1.30 o                         
  -6   6  12          6.79          7.39         1.41 o                         
  -5   6  12         40.37         41.00         3.63 o                         
  -4   6  12         32.63         34.61         5.37 o                         
  -3   6  12        258.49        253.67         8.39 o                         
  -2   6  12         60.53         61.54         3.42 o                         
  -1   6  12          0.45          0.58         1.19 o                         
   0   6  12          4.43          2.97         1.47 o                         
   1   6  12         12.80         11.02         1.93 o                         
   2   6  12          0.79          2.09         1.44 o                         
   3   6  12          3.17          3.08         1.15 o                         
  -6   7  12          2.44          7.06         3.05 o                         
  -5   7  12          6.21          5.98         1.80 o                         
  -4   7  12        100.60        107.41         8.10 o                         
  -3   7  12          1.50          1.96         1.84 o                         
  -2   7  12          4.61          2.50         1.27 o                         
  -1   7  12          0.14         -0.83         1.33 o                         
   0   7  12          0.00          0.32         1.76 o                         
 -13   1  13         51.96         56.79         3.61 o                         
 -12   1  13         21.83         28.48         2.55 o                         
 -11   1  13          2.45          4.04         1.00 o                         
 -10   1  13         15.41         15.02         1.50 o                         
  -9   1  13         21.73         23.64         1.83 o                         
  -8   1  13         20.95         20.24         1.62 o                         
  -7   1  13          7.38          9.18         1.12 o                         
  -6   1  13        107.21        104.03         3.37 o                         
  -5   1  13          1.90          0.42         0.63 o                         
  -4   1  13          0.51          2.47         0.66 o                         
  -3   1  13          7.06          5.43         0.94 o                         
  -2   1  13         57.87         56.65         2.54 o                         
  -1   1  13         49.40         52.21         2.19 o                         
   0   1  13         43.91         37.23         2.10 o                         
   1   1  13          1.70          2.78         0.93 o                         
   2   1  13          3.79          2.04         0.86 o                         
   3   1  13         16.50         15.62         2.08 o                         
   4   1  13         49.54         59.15         3.22 o                         
   5   1  13          0.13          1.09         1.25 o                         
   6   1  13         41.19         45.44         3.68 o                         
   7   1  13          0.36          0.08         0.91 o                         
 -12   2  13         42.00         49.49         4.02 o                         
 -11   2  13         39.88         42.20         3.63 o                         
 -10   2  13         34.46         38.09         3.35 o                         
  -9   2  13         25.32         26.93         2.83 o                         
  -8   2  13          0.37         -0.96         1.12 o                         
  -7   2  13         29.94         33.49         2.94 o                         
  -6   2  13          1.48          0.25         1.52 o                         
  -5   2  13        137.25        128.48         3.71 o                         
  -4   2  13        138.46        112.39         3.41 o                         
  -3   2  13         13.89         17.13         1.76 o                         
  -2   2  13          4.70          3.47         0.94 o                         
  -1   2  13         13.18         11.37         1.44 o                         
   0   2  13          1.18          3.17         1.09 o                         
   1   2  13          0.33          0.29         0.65 o                         
   2   2  13         37.04         43.19         2.31 o                         
   3   2  13          0.14          0.97         1.07 o                         
   4   2  13          9.80          9.16         1.32 o                         
   5   2  13        101.38        111.73         7.13 o                         
   6   2  13         56.53         65.25         4.54 o                         
 -12   3  13          0.07          1.49         1.19 o                         
 -11   3  13          1.98          2.50         1.50 o                         
 -10   3  13         26.02         30.84         2.43 o                         
  -9   3  13          0.73         -0.20         0.77 o                         
  -8   3  13         65.20         65.09         3.45 o                         
  -7   3  13          2.00         -0.27         0.83 o                         
  -6   3  13         33.23         36.33         2.48 o                         
  -5   3  13         40.55         42.14         2.61 o                         
  -4   3  13          0.00          0.43         0.74 o                         
  -3   3  13          0.71          0.42         0.89 o                         
  -2   3  13         13.41         15.10         1.69 o                         
  -1   3  13          1.79         -0.09         0.79 o                         
   0   3  13          2.93         -0.10         0.80 o                         
   1   3  13         74.07         80.31         3.20 o                         
   2   3  13          5.46          4.29         0.96 o                         
   3   3  13         22.68         25.47         2.22 o                         
   4   3  13          0.29          0.88         1.57 o                         
   5   3  13          7.65          5.94         1.59 o                         
   6   3  13          3.30          8.82         2.89 o                         
 -11   4  13          3.29          1.44         2.25 o                         
 -10   4  13         24.38         27.19         3.00 o                         
  -9   4  13        155.77        171.89         5.70 o                         
  -8   4  13          3.13          4.12         1.08 o                         
  -7   4  13          5.95          6.96         1.33 o                         
  -6   4  13         95.09         88.31         3.96 o                         
  -5   4  13         16.29         15.74         1.63 o                         
  -4   4  13         24.27         23.38         2.03 o                         
  -3   4  13         86.23         79.72         3.80 o                         
  -2   4  13         34.70         28.28         2.33 o                         
  -1   4  13          0.28          1.99         1.03 o                         
   0   4  13          0.01         -0.82         0.92 o                         
   1   4  13         14.00         14.02         2.03 o                         
   2   4  13          6.72          8.20         1.49 o                         
   3   4  13          2.60          1.60         1.07 o                         
   4   4  13         15.35         16.42         1.99 o                         
   5   4  13          0.40          4.01         2.09 o                         
  -9   5  13          1.53          5.30         1.73 o                         
  -8   5  13          4.45          3.81         1.41 o                         
  -7   5  13          0.56          0.47         1.71 o                         
  -6   5  13        150.66        174.33         5.73 o                         
  -5   5  13         20.09         19.39         2.03 o                         
  -4   5  13         40.48         44.19         3.24 o                         
  -3   5  13          1.08          1.67         1.07 o                         
  -2   5  13          2.91          3.65         1.08 o                         
  -1   5  13          3.50          3.89         1.41 o                         
   0   5  13         30.42         37.09         4.17 o                         
   1   5  13          3.21          4.17         1.64 o                         
   2   5  13          4.69          2.68         3.05 o                         
   3   5  13         39.13         45.64         3.21 o                         
  -7   6  13        114.52        127.38         9.14 o                         
  -6   6  13         14.32         17.00         2.99 o                         
  -5   6  13         88.85         89.07         5.32 o                         
  -4   6  13         24.57         23.06         2.89 o                         
  -3   6  13         13.66         16.66         1.97 o                         
  -2   6  13         25.55         29.50         3.22 o                         
  -1   6  13          0.62          1.63         1.19 o                         
   0   6  13          7.78         12.28         2.10 o                         
   1   6  13          0.44         -0.79         1.52 o                         
 -12   0  14         41.61         42.06         3.80 o                         
 -11   0  14        148.05        151.05         6.86 o                         
 -10   0  14         65.89         72.04         4.63 o                         
  -9   0  14          2.03          3.41         1.35 o                         
  -8   0  14         11.81         14.95         2.12 o                         
  -7   0  14          0.03         -0.78         0.96 o                         
  -6   0  14          1.37         -0.80         1.93 o                         
  -5   0  14        110.46         81.34         6.74 o                         
  -4   0  14         43.32         27.27         4.01 o                         
  -3   0  14         32.02         33.29         3.06 o                         
  -2   0  14          3.05          1.92         1.84 o                         
  -1   0  14        108.53        117.79         5.50 o                         
   0   0  14         43.71         47.19         3.51 o                         
   1   0  14         73.86         88.20         4.75 o                         
   2   0  14         58.82         63.05         6.10 o                         
   3   0  14          0.53         -0.16         1.28 o                         
   4   0  14         89.68         99.63         7.70 o                         
   5   0  14         19.17         32.25         4.65 o                         
 -12   1  14          0.84          2.46         1.60 o                         
 -11   1  14          9.36         11.33         1.74 o                         
 -10   1  14          3.73          3.94         1.02 o                         
  -9   1  14         50.04         51.35         2.74 o                         
  -8   1  14          0.88          1.00         0.68 o                         
  -7   1  14         49.77         45.94         2.37 o                         
  -6   1  14         45.29         38.84         2.52 o                         
  -5   1  14         24.13         21.36         2.06 o                         
  -4   1  14          0.70          1.20         1.00 o                         
  -3   1  14          0.56          0.73         0.79 o                         
  -2   1  14          6.02          7.34         0.97 o                         
  -1   1  14         34.43         36.00         2.16 o                         
   0   1  14         60.36         63.35         2.86 o                         
   1   1  14          3.56          2.53         1.05 o                         
   2   1  14          6.32          9.72         1.51 o                         
   3   1  14         49.98         51.95         3.86 o                         
   4   1  14         38.52         42.50         2.92 o                         
   5   1  14         15.50         16.43         2.65 o                         
 -11   2  14          1.25          0.28         1.19 o                         
 -10   2  14         35.00         37.51         4.65 o                         
  -9   2  14         29.33         28.13         2.94 o                         
  -8   2  14         15.42         17.86         1.88 o                         
  -7   2  14         12.53          7.31         1.23 o                         
  -6   2  14         39.06         34.60         2.52 o                         
  -5   2  14          0.05          0.77         0.75 o                         
  -4   2  14          1.17          0.17         0.79 o                         
  -3   2  14          0.02          0.38         0.78 o                         
  -2   2  14         24.92         28.86         2.30 o                         
  -1   2  14          0.02          0.77         0.74 o                         
   0   2  14          6.57          6.83         1.10 o                         
   1   2  14          5.26          5.90         0.94 o                         
   2   2  14         36.19         39.43         2.70 o                         
   3   2  14         16.83         28.68         5.13 o                         
   4   2  14          0.68         -1.09         1.93 o                         
   5   2  14         27.28         24.62         2.78 o                         
 -10   3  14          9.66         10.67         1.65 o                         
  -9   3  14         59.75         59.83         3.48 o                         
  -8   3  14         10.30         11.70         1.65 o                         
  -7   3  14         70.08         74.27         3.70 o                         
  -6   3  14          2.72          2.96         1.31 o                         
  -5   3  14          3.06          2.98         0.93 o                         
  -4   3  14          1.49         -1.34         0.92 o                         
  -3   3  14         26.40         22.24         2.00 o                         
  -2   3  14         34.42         36.35         2.60 o                         
  -1   3  14          0.60          1.54         0.99 o                         
   0   3  14          1.03          2.41         0.85 o                         
   1   3  14         10.79         14.33         1.45 o                         
   2   3  14         31.33         36.31         2.76 o                         
   3   3  14        128.96        142.21         7.22 o                         
   4   3  14         40.21         45.88         3.69 o                         
  -9   4  14          7.87          5.27         1.86 o                         
  -8   4  14        175.76        195.39         6.23 o                         
  -7   4  14         47.94         52.28         3.29 o                         
  -6   4  14          0.78          0.58         0.89 o                         
  -5   4  14          3.92          5.41         1.18 o                         
  -4   4  14          0.11         -0.16         0.93 o                         
  -3   4  14          2.96          1.23         1.27 o                         
  -2   4  14          1.97          3.23         0.94 o                         
  -1   4  14          9.89         11.41         1.65 o                         
   0   4  14         17.84         15.52         1.94 o                         
   1   4  14         11.94         12.32         1.60 o                         
   2   4  14          0.49          1.30         1.46 o                         
   3   4  14         51.25         57.30         4.41 o                         
  -7   5  14          6.91          8.97         1.55 o                         
  -6   5  14         49.30         57.44         4.31 o                         
  -5   5  14         26.60         30.27         2.53 o                         
  -4   5  14         23.79         22.70         3.04 o                         
  -3   5  14         10.15          9.82         1.66 o                         
  -2   5  14         27.28         37.94         2.96 o                         
  -1   5  14         37.96         43.07         3.69 o                         
   0   5  14         10.86         13.12         3.77 o                         
   1   5  14         18.91         23.18         2.83 o                         
 -10   1  15         57.45         65.87         3.70 o                         
  -9   1  15         92.25        101.91         4.61 o                         
  -8   1  15        125.80        147.19         5.39 o                         
  -7   1  15          0.19          0.23         1.16 o                         
  -6   1  15         35.98         48.39         3.21 o                         
  -5   1  15        136.81        147.26         5.37 o                         
  -4   1  15          3.13          0.26         0.88 o                         
  -3   1  15         20.29         20.32         3.21 o                         
  -2   1  15          4.70          2.45         0.86 o                         
  -1   1  15         12.19          8.79         1.26 o                         
   0   1  15         31.56         32.08         2.56 o                         
   1   1  15         24.07         21.90         2.18 o                         
   2   1  15        111.45        118.49         8.90 o                         
   3   1  15          5.38          9.18         1.87 o                         
 -10   2  15          3.13          3.31         1.35 o                         
  -9   2  15          2.24          0.34         1.16 o                         
  -8   2  15         80.07         93.23         4.30 o                         
  -7   2  15          8.32          8.23         2.97 o                         
  -6   2  15          1.42          1.87         1.60 o                         
  -5   2  15          1.30          1.36         3.77 o                         
  -4   2  15         14.86         19.76         2.55 o                         
  -3   2  15         11.30         10.18         1.42 o                         
  -2   2  15          1.86          3.65         1.33 o                         
  -1   2  15          5.54          5.02         1.03 o                         
   0   2  15          3.73          4.08         0.96 o                         
   1   2  15         71.94         77.91         3.35 o                         
   2   2  15         72.63         90.35         9.71 o                         
   3   2  15         20.06         26.95         4.33 o                         
  -9   3  15          1.29         -0.25         2.57 o                         
  -8   3  15         29.52         33.77         3.16 o                         
  -7   3  15         48.11         49.24         3.91 o                         
  -6   3  15         40.32         40.10         3.57 o                         
  -5   3  15         63.39         60.16         3.49 o                         
  -4   3  15          0.51          2.08         1.22 o                         
  -3   3  15         30.52         34.35         2.62 o                         
  -2   3  15          0.07          0.38         0.86 o                         
  -1   3  15        103.85        115.97         4.22 o                         
   0   3  15         33.34         41.49         2.57 o                         
   1   3  15         12.50          7.10         1.32 o                         
   2   3  15          1.78          1.87         1.19 o                         
  -7   4  15          1.28         -1.76         1.76 o                         
  -6   4  15          8.99         19.79         2.21 o                         
  -5   4  15          5.97          4.96         2.05 o                         
  -4   4  15         39.36         41.65         2.97 o                         
  -3   4  15         19.54         23.51         2.36 o                         
  -2   4  15         63.86         76.83         4.03 o                         
  -1   4  15         18.64         23.61         2.38 o                         
   0   4  15        210.81        237.51         6.97 o                         
  -8   0  16         68.02         78.93         7.38 o                         
  -7   0  16        180.89        202.47        11.71 o                         
  -6   0  16          2.70          2.41         2.09 o                         
  -5   0  16         62.52         74.91         5.05 o                         
  -4   0  16         59.39         56.32         4.37 o                         
  -3   0  16         60.46         67.12         4.53 o                         
  -2   0  16          0.28         -1.62         1.31 o                         
  -1   0  16          3.59          6.15         1.59 o                         
   0   0  16          0.96          0.80         1.76 o                         
   1   0  16         93.46        112.46         8.66 o                         
  -7   1  16          6.03         10.20         2.16 o                         
  -6   1  16          7.51          6.78         3.29 o                         
  -5   1  16         13.15         15.51         4.41 o                         
  -4   1  16         72.47         88.80         5.39 o                         
  -3   1  16          0.51         -1.16         1.09 o                         
  -2   1  16         27.85         38.14         2.89 o                         
  -1   1  16         13.57         20.92         2.25 o                         
   0   1  16         17.64         25.10         2.39 o                         
   1   1  16          2.33          6.74         3.05 o                         
  -7   2  16         16.94         20.37         2.78 o                         
  -6   2  16          1.98         -0.79         1.30 o                         
  -5   2  16         19.04         18.84         3.53 o                         
  -4   2  16          0.07          0.34         1.44 o                         
  -3   2  16         95.60        109.22         5.90 o                         
  -2   2  16          0.31          0.63         1.13 o                         
  -1   2  16         87.11         99.61         3.96 o                         
   0   2  16          7.67          7.11         1.84 o                         
  -5   3  16          0.02          0.90         1.41 o                         
  -4   3  16         92.52        102.60         5.95 o                         
  -3   3  16         31.43         41.34         3.01 o                         
  -2   3  16         95.31        101.72         5.67 o                         
                                                                                
